# Supplementary material for: Bromodomain protein 4 discriminates tissue-specific super-enhancers containing disease-specific susceptibility loci in prostate and breast cancer
Source: BMC Genomics. 2017 Mar 31;18:270. doi: 10.1186/s12864-017-3620-y (PMC5374680; doi:10.1186/s12864-017-3620-y)
Supplement: Supplementary file 1 — SE_LNCaP_H3K27Ac. (XLS 84 kb) [file 12864_2017_3620_MOESM1_ESM.xls]

## Sheet: SE_LNCaP_H3K27Ac
Supplementary file 1: Chromosomal coordinates for H3K27Ac sites in the LNCaP cell-line
Chr number	start	end
chr1	10688267	10876262	SE_41555	1
chr9	137218747	137335839	SE_41556	2
chr19	13094580	13207401	SE_41557	3
chr14	99974212	100073364	SE_41558	4
chr16	85547697	85716767	SE_41559	5
chr19	18551194	18633087	SE_41560	6
chr12	124831958	124925781	SE_41561	7
chr8	128810486	128990391	SE_41562	8
chr14	93469676	93581773	SE_41563	9
chr9	130704166	130753604	SE_41564	10
chr11	113946734	114070565	SE_41565	11
chr16	89357660	89540673	SE_41566	12
chr10	134202941	134278780	SE_41567	13
chr19	39616352	39662849	SE_41568	14
chr16	67462104	67506388	SE_41569	15
chr16	88791319	88849387	SE_41570	16
chr18	55802908	56005726	SE_41571	17
chr19	2031405	2062945	SE_41572	18
chr10	80808097	80890323	SE_41573	19
chr22	36719044	36792649	SE_41574	20
chr1	43998407	44043673	SE_41575	21
chr7	50652605	50808104	SE_41576	22
chr19	51338680	51394922	SE_41577	23
chr3	58080360	58161761	SE_41578	24
chr3	57984318	58064720	SE_41579	25
chr15	89633036	89728122	SE_41580	26
chr3	53166821	53229403	SE_41581	27
chr17	80038596	80067340	SE_41582	28
chr17	77760586	77818726	SE_41583	29
chr11	118777620	118804599	SE_41584	30
chr1	54728942	54781150	SE_41585	31
chr1	2160128	2245186	SE_41586	32
chr14	77466618	77509747	SE_41587	33
chr1	33160711	33240289	SE_41588	34
chr11	126196991	126257230	SE_41589	35
chr3	128038303	128084112	SE_41590	36
chr12	6311166	6351193	SE_41591	37
chr14	30258615	30394958	SE_41592	38
chr19	56600655	56657615	SE_41593	39
chr9	130283982	130338931	SE_41594	40
chr14	74178833	74254711	SE_41595	41
chr9	140061742	140069367	SE_41596	42
chr1	207979504	208042872	SE_41597	43
chr9	132241106	132261678	SE_41598	44
chr5	139016571	139065130	SE_41599	45
chr1	154970393	154996095	SE_41600	46
chr19	39138181	39227050	SE_41601	47
chr19	1825803	1876878	SE_41602	48
chr11	65238207	65275483	SE_41603	49
chr14	104158474	104203310	SE_41604	50
chr1	54793692	54875401	SE_41605	51
chr12	124964251	125028141	SE_41606	52
chr11	65183799	65223148	SE_41607	53
chr11	74999866	75061079	SE_41608	54
chr10	126686184	126757823	SE_41609	55
chr13	113347378	113436075	SE_41610	56
chr20	60911676	60950495	SE_41611	57
chr17	80816290	80853896	SE_41612	58
chr17	27067637	27093866	SE_41613	59
chr10	74056932	74124596	SE_41614	60
chr15	69844509	69896390	SE_41615	61
chr6	34495030	34535509	SE_41616	62
chr22	50339456	50364696	SE_41617	63
chr11	34645230	34691519	SE_41618	64
chr3	46966664	47029572	SE_41619	65
chr1	43389610	43427434	SE_41620	66
chr22	46497455	46507321	SE_41621	67
chr3	128096869	128115003	SE_41622	68
chr9	140081682	140091623	SE_41623	69
chr20	25251497	25304717	SE_41624	70
chr19	6218011	6244367	SE_41625	71
chr1	201972436	202026677	SE_41626	72
chr17	72740786	72767628	SE_41627	73
chr22	29721978	29758385	SE_41628	74
chr10	46983347	47005172	SE_41629	75
chr7	905504	941277	SE_41630	76
chr10	126790118	126846409	SE_41631	77
chr16	75267675	75301190	SE_41632	78
chr14	91833505	91880626	SE_41633	79
chr9	135987722	136020080	SE_41634	80
chr22	19919694	19990541	SE_41635	81
chr22	46479383	46489346	SE_41636	82
chr8	145015720	145059529	SE_41637	83
chr1	37930128	37965853	SE_41638	84
chr5	1091459	1132182	SE_41639	85
chr1	235092557	235143192	SE_41640	86
chr19	1166133	1174299	SE_41641	87
chr9	112003848	112094254	SE_41642	88
chr20	24966395	25003984	SE_41643	89
chr19	16674721	16731416	SE_41644	90
chr19	15352830	15415730	SE_41645	91
chr19	1394184	1424917	SE_41646	92
chr1	154379368	154416643	SE_41647	93
chr20	30241324	30310131	SE_41648	94
chr17	1868924	1922955	SE_41649	95
chr20	45946722	45991825	SE_41650	96
chr7	5457155	5470594	SE_41651	97
chr17	79803471	79829114	SE_41652	98
chr3	39166450	39195221	SE_41653	99
chr19	6258555	6279660	SE_41654	100
chr17	55165035	55199735	SE_41655	101
chr17	17715445	17726944	SE_41656	102
chr10	134352886	134405555	SE_41657	103
chr20	43951527	43977099	SE_41658	104
chr7	73235729	73249271	SE_41659	105
chr8	144800311	144824895	SE_41660	106
chr20	61505822	61567619	SE_41661	107
chr1	1685304	1716794	SE_41662	108
chr12	53440122	53468071	SE_41663	109
chr3	195614472	195642280	SE_41664	110
chr22	30685781	30708489	SE_41665	111
chr9	38003965	38048280	SE_41666	112
chr11	818954	841559	SE_41667	113
chr16	2171431	2181313	SE_41668	114
chr17	73535965	73562630	SE_41669	115
chr10	74003291	74037676	SE_41670	116
chr19	30153438	30176510	SE_41671	117
chr3	50187999	50223458	SE_41672	118
chr5	172260264	172296582	SE_41673	119
chr3	128199025	128216656	SE_41674	120
chr16	15234368	15244002	SE_41675	121
chr11	61455003	61469249	SE_41676	122
chr12	6470931	6502006	SE_41677	123
chr22	41797746	41844656	SE_41678	124
chr1	8464628	8533548	SE_41679	125
chr17	76159961	76181738	SE_41680	126
chr22	50620339	50659080	SE_41681	127
chr22	39127041	39153000	SE_41682	128
chr9	140157306	140169539	SE_41683	129
chr2	235861913	235919429	SE_41684	130
chr19	38757183	38791811	SE_41685	131
chr11	68079972	68123366	SE_41686	132
chr12	133067304	133087687	SE_41687	133
chr16	4417382	4434620	SE_41688	134
chr11	68572105	68625963	SE_41689	135
chr4	41420325	41509471	SE_41690	136
chr17	43354774	43399828	SE_41691	137
chr9	95955007	95993889	SE_41692	138
chr19	13229165	13276145	SE_41693	139
chr17	48608690	48626597	SE_41694	140
chr10	79594555	79679732	SE_41695	141
chr8	27180176	27226487	SE_41696	142
chr12	125312086	125361135	SE_41697	143
chr14	93412233	93455065	SE_41698	144
chr17	79668036	79694856	SE_41699	145
chr15	67017819	67073263	SE_41700	146
chr1	41942105	41982034	SE_41701	147
chr16	628600	646700	SE_41702	148
chr1	1157991	1177679	SE_41703	149
chr11	57076095	57095388	SE_41704	150
chr11	69449275	69471074	SE_41705	151
chr17	3788616	3800500	SE_41706	152
chr11	130029652	130064874	SE_41707	153
chr21	46925922	46955241	SE_41708	154
chr17	79009378	79040776	SE_41709	155
chr14	38054240	38092226	SE_41710	156
chr1	2324852	2348848	SE_41711	157
chr8	145731161	145741790	SE_41712	158
chr11	64868850	64885729	SE_41713	159
chr10	81918323	81972523	SE_41714	160
chr16	68756117	68816812	SE_41715	161
chr17	39919143	39943081	SE_41716	162
chr14	103978774	103995389	SE_41717	163
chr19	12888165	12907241	SE_41718	164
chr5	172729197	172759234	SE_41719	165
chr16	58055571	58070512	SE_41720	166
chr8	134560377	134584255	SE_41721	167
chr12	115093680	115121600	SE_41722	168
chr10	71185283	71240310	SE_41723	169
chr19	49630883	49669744	SE_41724	170
chr9	140119148	140128252	SE_41725	171
chr9	139683094	139700746	SE_41726	172
chr3	53266560	53304583	SE_41727	173
chr11	71711966	71754134	SE_41728	174
chr19	5022055	5049299	SE_41729	175
chr17	61505262	61536381	SE_41730	176
chr15	41137583	41166563	SE_41731	177
chr17	38467005	38505801	SE_41732	178
chr10	81162785	81185229	SE_41733	179
chr7	150056552	150082193	SE_41734	180
chr16	67947374	67971441	SE_41735	181
chr9	136909947	136931683	SE_41736	182
chr15	79206319	79227440	SE_41737	183
chr17	71263769	71308194	SE_41738	184
chr19	4367436	4392241	SE_41739	185
chr1	1764393	1841442	SE_41740	186
chr20	62512750	62544740	SE_41741	187
chr11	67034097	67056747	SE_41742	188
chr12	7033253	7051404	SE_41743	189
chrX	39940178	39980766	SE_41744	190
chr17	37855912	37873164	SE_41745	191
chr1	155096958	155107285	SE_41746	192
chr21	44464351	44492539	SE_41747	193
chr17	2286332	2302875	SE_41748	194
chr17	49011679	49028550	SE_41749	195
chr11	1568757	1596205	SE_41750	196
chr22	43317944	43374919	SE_41751	197
chr15	40384462	40417496	SE_41752	198
chr9	140373228	140388575	SE_41753	199
chr3	127789086	127817924	SE_41754	200
chr9	134248285	134299316	SE_41755	201
chr15	93179586	93211233	SE_41756	202
chr2	127822206	127865564	SE_41757	203
chr12	6431008	6452153	SE_41758	204
chr9	68412201	68419815	SE_41759	205
chr3	66448567	66502653	SE_41760	206
chr6	33662725	33713343	SE_41761	207
chr14	35800678	35823289	SE_41762	208
chr12	7069186	7075340	SE_41763	209
chr1	156441137	156476015	SE_41764	210
chr1	155010386	155034770	SE_41765	211
chr12	120665997	120701475	SE_41766	212
chr22	25505279	25558474	SE_41767	213
chr4	41360331	41395452	SE_41768	214
chr4	2790130	2823268	SE_41769	215
chr19	19571193	19601445	SE_41770	216
chr9	130833274	130870783	SE_41771	217
chr2	129033172	129080026	SE_41772	218
chr22	24796893	24826401	SE_41773	219
chr19	3361531	3387289	SE_41774	220
chr9	139422133	139445956	SE_41775	221
chr11	64034499	64054826	SE_41776	222
chr11	62306378	62326431	SE_41777	223
chr17	72958925	72990373	SE_41778	224
chr7	75920341	75949770	SE_41779	225
chr8	23393855	23431430	SE_41780	226
chr20	61273099	61285118	SE_41781	227
chr12	57908304	57930223	SE_41782	228
chr11	2931568	2963094	SE_41783	229
chr7	97905808	97927250	SE_41784	230
chr17	80223769	80256957	SE_41785	231
chr9	92276247	92302174	SE_41786	232
chr11	57244177	57276153	SE_41787	233
chr5	651385	675200	SE_41788	234
chr15	78498018	78509905	SE_41789	235
chr10	104401609	104420406	SE_41790	236
chr1	204042184	204059508	SE_41791	237
chr17	16921052	16995066	SE_41792	238
chr10	82214041	82229496	SE_41793	239
chr2	238391692	238435576	SE_41794	240
chr4	2925304	2963931	SE_41795	241
chr1	1278064	1284579	SE_41796	242
chr13	113637770	113669757	SE_41797	243
chr16	2546135	2570223	SE_41798	244
chr19	33782013	33802787	SE_41799	245
chr17	79301805	79323383	SE_41800	246
chr9	73012418	73036411	SE_41801	247
chr1	225999664	226035877	SE_41802	248
chr22	41907396	41937706	SE_41803	249
chr4	1144815	1170188	SE_41804	250
chr17	76990234	77004671	SE_41805	251
chr17	75278567	75286331	SE_41806	252
chr12	123325276	123358982	SE_41807	253
chr1	36617051	36633216	SE_41808	254
chr5	134658847	134677675	SE_41809	255
chr1	12520879	12556638	SE_41810	256
chr12	65043753	65092046	SE_41811	257
chr16	89630197	89662684	SE_41812	258
chr20	25179374	25237651	SE_41813	259
chr2	20638092	20673385	SE_41814	260
chr8	134246952	134287474	SE_41815	261
chr19	4041952	4065899	SE_41816	262
chr5	149864703	149900995	SE_41817	263
chr3	37998802	38046770	SE_41818	264
chr15	101429081	101443480	SE_41819	265
chr17	27235573	27278658	SE_41820	266
chr19	39325252	39338801	SE_41821	267
chr15	69754181	69778076	SE_41822	268
chr2	20395873	20416020	SE_41823	269
chr1	113229940	113256400	SE_41824	270
chr8	145724997	145730868	SE_41825	271
chr1	1238504	1247919	SE_41826	272
chr17	76101306	76141873	SE_41827	273
chr19	2476100	2507555	SE_41828	274
chr4	102079677	102180753	SE_41829	275
chr2	241925267	241950538	SE_41830	276
chr9	33121089	33164553	SE_41831	277
chr16	73017535	73060051	SE_41832	278
chr9	92045880	92058769	SE_41833	279
chr19	7681413	7686822	SE_41834	280
chr17	77952828	77968208	SE_41835	281
chr1	155145054	155158369	SE_41836	282
chr14	75885810	75937686	SE_41837	283
chr5	167772972	167796053	SE_41838	284
chr17	80192506	80209559	SE_41839	285
chr3	48505642	48515308	SE_41840	286
chr19	8039512	8067811	SE_41841	287
chr19	18944381	18977411	SE_41842	288
chr16	29814589	29824185	SE_41843	289
chr1	226297132	226323941	SE_41844	290
chr4	776792	787921	SE_41845	291
chr1	46636757	46655739	SE_41846	292
chr16	81607715	81660358	SE_41847	293
chr1	20796614	20825500	SE_41848	294
chr9	139572529	139592662	SE_41849	295
chr20	30782950	30828575	SE_41850	296
chr22	38561915	38590886	SE_41851	297
chr9	140190031	140206502	SE_41852	298
chr22	19831166	19842430	SE_41853	299
chr2	242822843	242838678	SE_41854	300
chr7	50821540	50859130	SE_41855	301
chr1	1067578	1102178	SE_41856	302
chr22	50739034	50746154	SE_41857	303
chr18	71922440	71956423	SE_41858	304
chr12	6872601	6890354	SE_41859	305
chr12	113670871	113685760	SE_41860	306
chr17	21178592	21194017	SE_41861	307
chr10	5534803	5561038	SE_41862	308
chr22	20204549	20243336	SE_41863	309
chr15	70381105	70404459	SE_41864	310
chr14	105623374	105634653	SE_41865	311
chr22	46447871	46452600	SE_41866	312
chr17	79520235	79551086	SE_41867	313
chr17	40818600	40832327	SE_41868	314
chr1	839078	869433	SE_41869	315
chr17	38224208	38232817	SE_41870	316
chr17	1457960	1502456	SE_41871	317
chr13	114262533	114306946	SE_41872	318
chr12	81768335	81819176	SE_41873	319
chr11	64004671	64014176	SE_41874	320
chr21	45132119	45154741	SE_41875	321
chr8	95954461	95981801	SE_41876	322
chr16	67198597	67214804	SE_41877	323
chr2	232566157	232580082	SE_41878	324
chr11	34171830	34202132	SE_41879	325
chr16	31138226	31154526	SE_41880	326
chr14	70161064	70183876	SE_41881	327
chr16	4364968	4403990	SE_41882	328
chr1	234735330	234749547	SE_41883	329
chr17	36740106	36765796	SE_41884	330
chr14	30188855	30241200	SE_41885	331
chr1	228674079	228678903	SE_41886	332
chr12	81935914	82005719	SE_41887	333
chr19	35530847	35540575	SE_41888	334
chr1	155047995	155067033	SE_41889	335
chr16	68262082	68272197	SE_41890	336
chr11	44998131	45014270	SE_41891	337
chr17	73003541	73033129	SE_41892	338
chr14	90969865	90992273	SE_41893	339
chr16	4728487	4746453	SE_41894	340
chr16	2740522	2755377	SE_41895	341
chr22	21927030	21981426	SE_41896	342
chr16	3019286	3036597	SE_41897	343
chr10	106060177	106100397	SE_41898	344
chr22	25786397	25802208	SE_41899	345
chr17	7122289	7128635	SE_41900	346
chr19	58896320	58918674	SE_41901	347
chr7	1066830	1090123	SE_41902	348
chr15	75081488	75111606	SE_41903	349
chr16	30071892	30081159	SE_41904	350
chr1	2454037	2460363	SE_41905	351
chr1	207195138	207205386	SE_41906	352
chr1	1366462	1372777	SE_41907	353
chr1	203274570	203297407	SE_41908	354
chr15	78342165	78368918	SE_41909	355
chr19	17345753	17358443	SE_41910	356
chr17	7744436	7750183	SE_41911	357
chr3	184281212	184287586	SE_41912	358
chr16	117398	143501	SE_41913	359
chr17	17426310	17443964	SE_41914	360
chr1	205616573	205649142	SE_41915	361
chr17	46022658	46038011	SE_41916	362
chr17	77982464	78006297	SE_41917	363
chr2	219251729	219272266	SE_41918	364
chr7	36300848	36344160	SE_41919	365
chr17	43225755	43250628	SE_41920	366
chr22	31709432	31742195	SE_41921	367
chr22	23419855	23450697	SE_41922	368
chr15	74206556	74230296	SE_41923	369
chr22	39634636	39650304	SE_41924	370
chr9	116321116	116354199	SE_41925	371
chr10	126368871	126398262	SE_41926	372
chr9	133320321	133334923	SE_41927	373
chr20	60802424	60822798	SE_41928	374
chr9	140559128	140593182	SE_41929	375
chr22	39918514	39927335	SE_41930	376
chr8	143755947	143760989	SE_41931	377
chr15	90289270	90311877	SE_41932	378
chr14	35014892	35026156	SE_41933	379
chr1	21949180	21966114	SE_41934	380
chr16	75104009	75145993	SE_41935	381
chr22	43263198	43302713	SE_41936	382
chr1	156714524	156722484	SE_41937	383
chr22	43193051	43215932	SE_41938	384
chr14	105930837	105936731	SE_41939	385
chr8	42135019	42157587	SE_41940	386
chr11	63629684	63652277	SE_41941	387
chr1	36825227	36853912	SE_41942	388
chr16	695447	699462	SE_41943	389
chr1	1001963	1016037	SE_41944	390
chr3	127999233	128017061	SE_41945	391
chr9	35831936	35847009	SE_41946	392
chr21	17675058	17727232	SE_41947	393
chr4	77116557	77137880	SE_41948	394
chr17	80482398	80526532	SE_41949	395
chr16	2053186	2059846	SE_41950	396
chr22	45136188	45173273	SE_41951	397
chr12	122580843	122610588	SE_41952	398
chr8	128746055	128755790	SE_41953	399
chr17	79338165	79371677	SE_41954	400
chr14	104321236	104358376	SE_41955	401
chr11	93209540	93238439	SE_41956	402
chr15	83585063	83591937	SE_41957	403
chr11	2396049	2421634	SE_41958	404
chr1	2473048	2482060	SE_41959	405
chr1	16929514	16952586	SE_41960	406
chr11	7553499	7577065	SE_41961	407
chr20	25017724	25038122	SE_41962	408
chr1	205270131	205289265	SE_41963	409
chr17	79054670	79059950	SE_41964	410
chr16	1818978	1825875	SE_41965	411
chr2	238467544	238504404	SE_41966	412
chr19	18468057	18500055	SE_41967	413
chr20	60871726	60884044	SE_41968	414
chr19	2166616	2190454	SE_41969	415
chr16	87883377	87906106	SE_41970	416
chr17	2897642	2908897	SE_41971	417
chr22	24533207	24559104	SE_41972	418
chr1	118104097	118118920	SE_41973	419
chr12	122234940	122240072	SE_41974	420
chr19	4969640	4992373	SE_41975	421
chr16	66542400	66552090	SE_41976	422
chr11	65414101	65422864	SE_41977	423
chr1	9886435	9905148	SE_41978	424
chr19	54962449	54981338	SE_41979	425
chr16	3691630	3712268	SE_41980	426
chr22	50434854	50448624	SE_41981	427
chr12	120516526	120556696	SE_41982	428
chr11	12255508	12271863	SE_41983	429
chr17	17630523	17637642	SE_41984	430
chr7	5565322	5573222	SE_41985	431
chr19	15513008	15544740	SE_41986	432
chr14	77413001	77428623	SE_41987	433
chr9	140091757	140094617	SE_41988	434
chr1	169076987	169102873	SE_41989	435
chr9	79406605	79454658	SE_41990	436
chr3	45579071	45596150	SE_41991	437
chr9	140110264	140114005	SE_41992	438
chr19	530822	539885	SE_41993	439
chr15	69104261	69114645	SE_41994	440
chr14	105267112	105273087	SE_41995	441
chr7	156799059	156820580	SE_41996	442
chr20	61455503	61484129	SE_41997	443
chr17	18084759	18104723	SE_41998	444
chr22	46402014	46414793	SE_41999	445
chr9	139288672	139295452	SE_42000	446
chr3	37894959	37905812	SE_42001	447
chr4	675592	687520	SE_42002	448
chr8	144947369	144953436	SE_42003	449
chr16	70770519	70785943	SE_42004	450
chr19	33513067	33554154	SE_42005	451
chr17	57442431	57459866	SE_42006	452
chr14	77379523	77387625	SE_42007	453
chr17	19148150	19174924	SE_42008	454
chrX	153218856	153240551	SE_42009	455
chr4	984155	988069	SE_42010	456
chr11	63592328	63616926	SE_42011	457
chr8	110587012	110620464	SE_42012	458
chr9	95889092	95898759	SE_42013	459
chr2	95939309	95944277	SE_42014	460
chr19	16539832	16580990	SE_42015	461
chrX	106964228	106986483	SE_42016	462
chr19	59025157	59034574	SE_42017	463
chr12	54773011	54785415	SE_42018	464
chr11	393100	410612	SE_42019	465
chr16	57652619	57670127	SE_42020	466
chr11	60638910	60690826	SE_42021	467
chr9	139001070	139024446	SE_42022	468
chr11	60896719	60926640	SE_42023	469
chr12	125389206	125425854	SE_42024	470
chr9	131386397	131399570	SE_42025	471
chr17	8124127	8142235	SE_42026	472
chr9	100883817	100921409	SE_42027	473
chr9	136727856	136759071	SE_42028	474
chr1	27464080	27481770	SE_42029	475
chr1	234658283	234682158	SE_42030	476
chr11	46293013	46301283	SE_42031	477
chr11	68139022	68151564	SE_42032	478
chr20	48737524	48768213	SE_42033	479
chr1	9221598	9243159	SE_42034	480
chr15	78295171	78305670	SE_42035	481
chr17	17011922	17033767	SE_42036	482
chr4	1235373	1242968	SE_42037	483
chr5	175958270	175972198	SE_42038	484
chr11	64602696	64616930	SE_42039	485
chr6	3355730	3382305	SE_42040	486
chr10	62470383	62498262	SE_42041	487
chr7	51329031	51357410	SE_42042	488
chr8	134500684	134531688	SE_42043	489
chr16	2130751	2138655	SE_42044	490
chr15	90768761	90776012	SE_42045	491
chr5	134700735	134730204	SE_42046	492
chr20	58529698	58586378	SE_42047	493
chr11	17003270	17030499	SE_42048	494
chr2	159968003	160017735	SE_42049	495
chr12	122499914	122526282	SE_42050	496
chr5	177656759	177667692	SE_42051	497
chr22	23588946	23622659	SE_42052	498
chr17	61914133	61920362	SE_42053	499
chr1	150532646	150550065	SE_42054	500
chr20	62605035	62613145	SE_42055	501
chr17	55595966	55616054	SE_42056	502
chr2	237480957	237494673	SE_42057	503
chr12	6638889	6646843	SE_42058	504
chr11	3143204	3152589	SE_42059	505
chr11	111589470	111619647	SE_42060	506
chr19	797352	807489	SE_42061	507
chr17	48222932	48239111	SE_42062	508
chr9	131869633	131884392	SE_42063	509
chr11	518932	540337	SE_42064	510
chr6	41679646	41693373	SE_42065	511
chr3	128139187	128155447	SE_42066	512
chr15	72492901	72523622	SE_42067	513
chr4	6747805	6754014	SE_42068	514
chr9	140505852	140510614	SE_42069	515
chr3	122785599	122810606	SE_42070	516
chr17	36886615	36890751	SE_42071	517
chr22	30191958	30210425	SE_42072	518
chr17	77891446	77908629	SE_42073	519
chr22	24917481	24947188	SE_42074	520
chr7	44658549	44679954	SE_42075	521
chr10	134329528	134334229	SE_42076	522
chr19	10855075	10878046	SE_42077	523
chr17	17599658	17603752	SE_42078	524
chr19	14301835	14319347	SE_42079	525
chr17	983262	999987	SE_42080	526
chr9	131925740	131938886	SE_42081	527
chr22	41651983	41661715	SE_42082	528
chr17	17594083	17599001	SE_42083	529
chr15	76482417	76491500	SE_42084	530
chr3	45010415	45042567	SE_42085	531
chr15	45101285	45129817	SE_42086	532
chr1	120601715	120606220	SE_42087	533
chr1	249144238	249168183	SE_42088	534
chr11	67231301	67236754	SE_42089	535
chr17	21103114	21121867	SE_42090	536
chr17	29034309	29051747	SE_42091	537
chr19	48112818	48168518	SE_42092	538
chr1	145215209	145219679	SE_42093	539
