# Supplementary material for: Bromodomain protein 4 discriminates tissue-specific super-enhancers containing disease-specific susceptibility loci in prostate and breast cancer
Source: BMC Genomics. 2017 Mar 31;18:270. doi: 10.1186/s12864-017-3620-y (PMC5374680; doi:10.1186/s12864-017-3620-y)
Supplement: Supplementary file 2 — SE_LNCaP_MED12_H3K27Ac. (XLS 45 kb) [file 12864_2017_3620_MOESM2_ESM.xls]

## Sheet: SE_LNCaP_MED12_H3K27Ac
Supplementary file 2: Chromosomal coordinates for overlapping MED12 and H3K27Ac sites in the LNCaP cell-line
Chr number	start	end
chr1	154970393	154996095	SE_41600
chr1	37930128	37965853	SE_41638
chr1	10688267	10876262	SE_41555
chr1	33160711	33240289	SE_41588
chr1	2324852	2348848	SE_41711
chr1	1366462	1372777	SE_41907
chr1	155047995	155067033	SE_41889
chr1	155145054	155158369	SE_41836
chr1	204042184	204059508	SE_41791
chr1	156714524	156722484	SE_41937
chr1	10688267	10876262	SE_41555
chr1	228674079	228678903	SE_41886
chr1	235092557	235143192	SE_41640
chr1	2473048	2482060	SE_41959
chr1	234735330	234749547	SE_41883
chr1	1685304	1716794	SE_41662
chr1	155010386	155034770	SE_41765
chr1	225999664	226035877	SE_41802
chr1	154379368	154416643	SE_41647
chr1	9886435	9905148	SE_41978
chr1	10688267	10876262	SE_41555
chr1	249144238	249168183	SE_42088
chr1	226297132	226323941	SE_41844
chr1	27464080	27481770	SE_42029
chr1	155010386	155034770	SE_41765
chr1	156441137	156476015	SE_41764
chr1	41942105	41982034	SE_41701
chr1	1764393	1841442	SE_41740
chr1	10688267	10876262	SE_41555
chr1	204042184	204059508	SE_41791
chr1	43389610	43427434	SE_41620
chr1	839078	869433	SE_41869
chr10	134202941	134278780	SE_41567
chr10	80808097	80890323	SE_41573
chr10	74003291	74037676	SE_41670
chr10	74056932	74124596	SE_41614
chr10	46983347	47005172	SE_41629
chr11	118777620	118804599	SE_41584
chr11	65183799	65223148	SE_41607
chr11	64868850	64885729	SE_41713
chr11	61455003	61469249	SE_41676
chr11	113946734	114070565	SE_41565
chr11	68572105	68625963	SE_41689
chr11	34645230	34691519	SE_41618
chr11	44998131	45014270	SE_41891
chr11	818954	841559	SE_41667
chr11	65414101	65422864	SE_41977
chr11	2931568	2963094	SE_41783
chr11	62306378	62326431	SE_41777
chr11	71711966	71754134	SE_41728
chr11	12255508	12271863	SE_41983
chr11	7553499	7577065	SE_41961
chr11	518932	540337	SE_42064
chr11	1568757	1596205	SE_41750
chr11	34171830	34202132	SE_41879
chr11	111589470	111619647	SE_42060
chr11	113946734	114070565	SE_41565
chr11	68079972	68123366	SE_41686
chr11	65238207	65275483	SE_41603
chr11	34645230	34691519	SE_41618
chr11	65238207	65275483	SE_41603
chr11	68572105	68625963	SE_41689
chr12	124831958	124925781	SE_41561
chr12	7069186	7075340	SE_41763
chr12	124964251	125028141	SE_41606
chr12	57908304	57930223	SE_41782
chr12	6470931	6502006	SE_41677
chr12	120665997	120701475	SE_41766
chr12	123325276	123358982	SE_41807
chr12	113670871	113685760	SE_41860
chr12	7033253	7051404	SE_41743
chr12	124831958	124925781	SE_41561
chr12	6872601	6890354	SE_41859
chr12	122499914	122526282	SE_42050
chr12	65043753	65092046	SE_41811
chr12	81768335	81819176	SE_41873
chr12	6311166	6351193	SE_41591
chr12	81768335	81819176	SE_41873
chr14	99974212	100073364	SE_41558
chr14	93469676	93581773	SE_41563
chr14	77466618	77509747	SE_41587
chr14	103978774	103995389	SE_41717
chr14	74178833	74254711	SE_41595
chr14	91833505	91880626	SE_41633
chr14	105623374	105634653	SE_41865
chr14	105267112	105273087	SE_41995
chr14	77466618	77509747	SE_41587
chr14	38054240	38092226	SE_41710
chr14	90969865	90992273	SE_41893
chr14	35800678	35823289	SE_41762
chr14	93469676	93581773	SE_41563
chr14	77379523	77387625	SE_42007
chr14	77466618	77509747	SE_41587
chr14	38054240	38092226	SE_41710
chr14	93412233	93455065	SE_41698
chr14	38054240	38092226	SE_41710
chr14	74178833	74254711	SE_41595
chr14	30258615	30394958	SE_41592
chr15	79206319	79227440	SE_41737
chr15	69844509	69896390	SE_41615
chr15	40384462	40417496	SE_41752
chr15	90768761	90776012	SE_42045
chr15	41137583	41166563	SE_41731
chr15	101429081	101443480	SE_41819
chr15	78295171	78305670	SE_42035
chr15	69844509	69896390	SE_41615
chr15	41137583	41166563	SE_41731
chr15	89633036	89728122	SE_41580
chr15	93179586	93211233	SE_41756
chr15	76482417	76491500	SE_42084
chr15	69754181	69778076	SE_41822
chr16	67462104	67506388	SE_41569
chr16	85547697	85716767	SE_41559
chr16	88791319	88849387	SE_41570
chr16	4417382	4434620	SE_41688
chr16	58055571	58070512	SE_41720
chr16	695447	699462	SE_41943
chr16	1818978	1825875	SE_41965
chr16	29814589	29824185	SE_41843
chr16	85547697	85716767	SE_41559
chr16	3019286	3036597	SE_41897
chr16	2130751	2138655	SE_42044
chr16	68262082	68272197	SE_41890
chr16	31138226	31154526	SE_41880
chr16	68756117	68816812	SE_41715
chr16	117398	143501	SE_41913
chr16	2546135	2570223	SE_41798
chr16	67198597	67214804	SE_41877
chr16	66542400	66552090	SE_41976
chr16	89357660	89540673	SE_41566
chr16	31138226	31154526	SE_41880
chr16	67462104	67506388	SE_41569
chr16	4364968	4403990	SE_41882
chr17	80038596	80067340	SE_41582
chr17	79803471	79829114	SE_41652
chr17	75278567	75286331	SE_41806
chr17	76159961	76181738	SE_41680
chr17	49011679	49028550	SE_41749
chr17	79668036	79694856	SE_41699
chr17	79009378	79040776	SE_41709
chr17	61914133	61920362	SE_42053
chr17	71263769	71308194	SE_41738
chr17	38467005	38505801	SE_41732
chr17	43225755	43250628	SE_41920
chr17	73003541	73033129	SE_41892
chr17	43354774	43399828	SE_41691
chr17	79668036	79694856	SE_41699
chr19	2031405	2062945	SE_41572
chr19	1166133	1174299	SE_41641
chr19	18551194	18633087	SE_41560
chr19	12888165	12907241	SE_41718
chr19	7681413	7686822	SE_41834
chr19	35530847	35540575	SE_41888
chr19	51338680	51394922	SE_41577
chr19	1825803	1876878	SE_41602
chr19	59025157	59034574	SE_42017
chr19	13229165	13276145	SE_41693
chr19	4041952	4065899	SE_41816
chr19	5022055	5049299	SE_41729
chr19	49630883	49669744	SE_41724
chr19	4969640	4992373	SE_41975
chr19	2476100	2507555	SE_41828
chr19	1825803	1876878	SE_41602
chr19	15513008	15544740	SE_41986
chr19	33782013	33802787	SE_41799
chr19	15513008	15544740	SE_41986
chr19	14301835	14319347	SE_42079
chr2	219251729	219272266	SE_41918
chr20	45946722	45991825	SE_41650
chr20	24966395	25003984	SE_41643
chr20	62605035	62613145	SE_42055
chr20	45946722	45991825	SE_41650
chr20	24966395	25003984	SE_41643
chr20	25179374	25237651	SE_41813
chr21	44464351	44492539	SE_41747
chr22	46479383	46489346	SE_41636
chr22	46497455	46507321	SE_41621
chr22	46447871	46452600	SE_41866
chr22	30685781	30708489	SE_41665
chr22	36719044	36792649	SE_41574
chr22	39918514	39927335	SE_41930
chr22	50339456	50364696	SE_41617
chr22	31709432	31742195	SE_41921
chr22	24796893	24826401	SE_41773
chr22	41797746	41844656	SE_41678
chr22	41907396	41937706	SE_41803
chr22	46402014	46414793	SE_41999
chr22	50434854	50448624	SE_41981
chr22	43263198	43302713	SE_41936
chr22	43317944	43374919	SE_41751
chr22	41797746	41844656	SE_41678
chr22	19919694	19990541	SE_41635
chr3	53166821	53229403	SE_41581
chr3	128096869	128115003	SE_41622
chr3	128199025	128216656	SE_41674
chr3	39166450	39195221	SE_41653
chr3	128038303	128084112	SE_41590
chr3	57984318	58064720	SE_41579
chr3	37894959	37905812	SE_42001
chr3	127789086	127817924	SE_41754
chr3	46966664	47029572	SE_41619
chr3	58080360	58161761	SE_41578
chr4	984155	988069	SE_42010
chr4	41360331	41395452	SE_41768
chr4	6747805	6754014	SE_42068
chr4	1144815	1170188	SE_41804
chr4	2790130	2823268	SE_41769
chr4	77116557	77137880	SE_41948
chr4	1144815	1170188	SE_41804
chr4	675592	687520	SE_42002
chr5	134658847	134677675	SE_41809
chr5	139016571	139065130	SE_41599
chr5	172729197	172759234	SE_41719
chr6	34495030	34535509	SE_41616
chr6	33662725	33713343	SE_41761
chr7	5457155	5470594	SE_41651
chr7	73235729	73249271	SE_41659
chr7	905504	941277	SE_41630
chr7	5565322	5573222	SE_41985
chr7	150056552	150082193	SE_41734
chr7	75920341	75949770	SE_41779
chr7	150056552	150082193	SE_41734
chr8	145731161	145741790	SE_41712
chr8	145724997	145730868	SE_41825
chr8	144800311	144824895	SE_41660
chr8	143755947	143760989	SE_41931
chr8	128746055	128755790	SE_41953
chr8	95954461	95981801	SE_41876
chr8	27180176	27226487	SE_41696
chr9	137218747	137335839	SE_41556
chr9	140081682	140091623	SE_41623
chr9	140119148	140128252	SE_41725
chr9	132241106	132261678	SE_41598
chr9	140157306	140169539	SE_41683
chr9	135987722	136020080	SE_41634
chr9	140190031	140206502	SE_41852
chr9	133320321	133334923	SE_41927
chr9	140505852	140510614	SE_42069
chr9	95955007	95993889	SE_41692
chr9	92276247	92302174	SE_41786
chr9	140373228	140388575	SE_41753
chr9	139422133	139445956	SE_41775
chr9	131869633	131884392	SE_42063
chr9	139683094	139700746	SE_41726
chr9	73012418	73036411	SE_41801
chr9	140373228	140388575	SE_41753
chr9	139001070	139024446	SE_42022
chr9	130704166	130753604	SE_41564
chr9	139001070	139024446	SE_42022
chr9	131925740	131938886	SE_42081
chr9	139001070	139024446	SE_42022
chr9	131386397	131399570	SE_42025
chrX	153218856	153240551	SE_42009
