# Supplementary material for: Bromodomain protein 4 discriminates tissue-specific super-enhancers containing disease-specific susceptibility loci in prostate and breast cancer
Source: BMC Genomics. 2017 Mar 31;18:270. doi: 10.1186/s12864-017-3620-y (PMC5374680; doi:10.1186/s12864-017-3620-y)
Supplement: Supplementary file 3 — SE_VCaP_H3K27Ac. (BED 344 kb) [file 12864_2017_3620_MOESM3_ESM.bed]

chr1	233887	237688
chr1	458763	460853
chr1	672004	674499
chr1	712452	715951
chr1	739497	744029
chr1	746215	748875
chr1	755086	759425
chr1	760007	763938
chr1	764944	768629
chr1	838853	842076
chr1	850309	857332
chr1	858224	862736
chr1	875405	877532
chr1	893505	897517
chr1	900947	903618
chr1	933114	937915
chr1	938654	942716
chr1	947689	950730
chr1	967511	970167
chr1	993436	995913
chr1	1002334	1004458
chr1	1008464	1010805
chr1	1013679	1016177
chr1	1092424	1094575
chr1	1097174	1101946
chr1	1140615	1142617
chr1	1164826	1167556
chr1	1205841	1210883
chr1	1216364	1219145
chr1	1241264	1246469
chr1	1259486	1261841
chr1	1282250	1284617
chr1	1286731	1290648
chr1	1308194	1312298
chr1	1333075	1338152
chr1	1341074	1343867
chr1	1353603	1356981
chr1	1366896	1374653
chr1	1405846	1408636
chr1	1439361	1442238
chr1	1445832	1450326
chr1	1472799	1475393
chr1	1478037	1480196
chr1	1508671	1511983
chr1	1549158	1553046
chr1	1589227	1591856
chr1	1622657	1625758
chr1	1654055	1657344
chr1	1675934	1679082
chr1	1688653	1692181
chr1	1708309	1711899
chr1	1712112	1715108
chr1	1763973	1766174
chr1	1788548	1791918
chr1	1822312	1824863
chr1	1839351	1841817
chr1	1849090	1852864
chr1	1931939	1934158
chr1	1974648	1983427
chr1	2063531	2065896
chr1	2121026	2123071
chr1	2129620	2131732
chr1	2160192	2164766
chr1	2178866	2182736
chr1	2184660	2188619
chr1	2322108	2325190
chr1	2337678	2348906
chr1	2368720	2370859
chr1	2390399	2393311
chr1	2410651	2413495
chr1	2456024	2459108
chr1	2476905	2482272
chr1	2486245	2488993
chr1	2514597	2519360
chr1	2523965	2526251
chr1	3042810	3044855
chr1	3102193	3104334
chr1	3134711	3137910
chr1	3249219	3252165
chr1	3368551	3372791
chr1	3444951	3448108
chr1	3463047	3465312
chr1	3469346	3471709
chr1	3501879	3504570
chr1	3567470	3570361
chr1	3584315	3586442
chr1	3590433	3592762
chr1	3624649	3626676
chr1	3661062	3664994
chr1	3711590	3714202
chr1	3772649	3775674
chr1	3815560	3818759
chr1	4655570	4657663
chr1	6050875	6053984
chr1	6061170	6063217
chr1	6117646	6120760
chr1	6186347	6189690
chr1	6215471	6222491
chr1	6257462	6261036
chr1	6265234	6267436
chr1	6294422	6296995
chr1	6305067	6307495
chr1	6308061	6310647
chr1	6418331	6421397
chr1	6451578	6454879
chr1	6482745	6484771
chr1	6549123	6552034
chr1	6612881	6615897
chr1	6638716	6641470
chr1	6660233	6663421
chr1	6684081	6686366
chr1	6759965	6762907
chr1	7015176	7018441
chr1	7019076	7022466
chr1	7394127	7398042
chr1	7446185	7449471
chr1	7550672	7552861
chr1	7611806	7613899
chr1	7632108	7636064
chr1	7704998	7707351
chr1	7739493	7741976
chr1	7830274	7832442
chr1	8020081	8023093
chr1	8063930	8067048
chr1	8084745	8087816
chr1	8129238	8131478
chr1	8227643	8231947
chr1	8241052	8244549
chr1	8376930	8379295
chr1	8402262	8404605
chr1	8431970	8433990
chr1	8481364	8483855
chr1	8483884	8485983
chr1	8522230	8525674
chr1	8760891	8764301
chr1	8876667	8878715
chr1	8936813	8941431
chr1	9060508	9064080
chr1	9130239	9132398
chr1	9240969	9243452
chr1	9487998	9490874
chr1	9596932	9600867
chr1	9882581	9886558
chr1	9901056	9905612
chr1	9960072	9962217
chr1	10002450	10004533
chr1	10269503	10272843
chr1	10458144	10460798
chr1	10489527	10491763
chr1	10534190	10536245
chr1	10688262	10690631
chr1	10693282	10697933
chr1	10733253	10738554
chr1	10782157	10787478
chr1	10796391	10799033
chr1	10801008	10803183
chr1	10820596	10822743
chr1	10824714	10827147
chr1	10847031	10852262
chr1	10853330	10857367
chr1	10874269	10876784
chr1	11071486	11074088
chr1	11117835	11121804
chr1	11157823	11161052
chr1	11306196	11308991
chr1	11312460	11314660
chr1	11514605	11517956
chr1	11538072	11541151
chr1	11542914	11547016
chr1	11740076	11742848
chr1	11795288	11799126
chr1	11864902	11867478
chr1	11967729	11970669
chr1	11985377	11987411
chr1	11993674	11995786
chr1	12039350	12041497
chr1	12289148	12291850
chr1	12391933	12394974
chr1	12415776	12417891
chr1	12534640	12536827
chr1	12536972	12540116
chr1	12544868	12547270
chr1	12554188	12558064
chr1	12654179	12659566
chr1	12675766	12680098
chr1	13869554	13871782
chr1	14025528	14027598
chr1	14226497	14229277
chr1	14924123	14926236
chr1	15478148	15481450
chr1	15525867	15527902
chr1	15735284	15737576
chr1	15852484	15854569
chr1	15884923	15887234
chr1	15903545	15906093
chr1	15942612	15945158
chr1	16009814	16012012
chr1	16160611	16163533
chr1	16173196	16177062
chr1	16501620	16504700
chr1	16532051	16534535
chr1	16562165	16565089
chr1	16677737	16680163
chr1	16837853	16843196
chr1	16885937	16888541
chr1	16889497	16896122
chr1	16915271	16922063
chr1	16926368	16942295
chr1	16944734	16954421
chr1	16954665	16960245
chr1	16961802	16976726
chr1	16982447	16985035
chr1	16990742	16995214
chr1	17018992	17022142
chr1	17026266	17028566
chr1	17029289	17031999
chr1	17032726	17038147
chr1	17041563	17045960
chr1	17053408	17055577
chr1	17058486	17061208
chr1	17065086	17069733
chr1	17079306	17081564
chr1	17083527	17085715
chr1	17086034	17095251
chr1	17221048	17224721
chr1	17228816	17233796
chr1	17238082	17242005
chr1	17274192	17276222
chr1	17337124	17339288
chr1	17379232	17381522
chr1	18434551	18437399
chr1	18478577	18480710
chr1	18515970	18518226
chr1	18527050	18530500
chr1	18614632	18617161
chr1	18623010	18628172
chr1	18789724	18792705
chr1	18805239	18808617
chr1	18861224	18863958
chr1	19228251	19230932
chr1	19335631	19338094
chr1	19391757	19397265
chr1	19398680	19402682
chr1	19404872	19408662
chr1	19411940	19415015
chr1	19465075	19467804
chr1	19535525	19538514
chr1	19577071	19580367
chr1	19636940	19640446
chr1	19752058	19754274
chr1	19763030	19765759
chr1	19809741	19814581
chr1	19921693	19924656
chr1	20029642	20031672
chr1	20080704	20082972
chr1	20095214	20098648
chr1	20101059	20103917
chr1	20124394	20128175
chr1	20140728	20143660
chr1	20198134	20200591
chr1	20207792	20210234
chr1	20356742	20360333
chr1	20465568	20468020
chr1	20490416	20493028
chr1	20537879	20540507
chr1	20575935	20579093
chr1	20606069	20609073
chr1	20683203	20688595
chr1	20691175	20694765
chr1	20806512	20808901
chr1	20809892	20814572
chr1	20958871	20961447
chr1	20986736	20989395
chr1	21022480	21024872
chr1	21058551	21060626
chr1	21112019	21115025
chr1	21348622	21350732
chr1	21577458	21579593
chr1	21593769	21597588
chr1	21660165	21662856
chr1	21663172	21666311
chr1	21670691	21673678
chr1	21899945	21902181
chr1	21946509	21948976
chr1	21949069	21953912
chr1	21957490	21963274
chr1	21975229	21978425
chr1	21992195	21997059
chr1	22108147	22110806
chr1	22261328	22263656
chr1	22281675	22286104
chr1	22295972	22299054
chr1	22299384	22302692
chr1	22321507	22325746
chr1	22350880	22353523
chr1	22377984	22380717
chr1	22583294	22586771
chr1	22738497	22742030
chr1	22776752	22779812
chr1	22967390	22969518
chr1	23151512	23155348
chr1	23195922	23198489
chr1	23345010	23347135
chr1	23669867	23672328
chr1	23693034	23696785
chr1	23728729	23732771
chr1	23748199	23752245
chr1	23776936	23780170
chr1	23856257	23858728
chr1	23870987	23874491
chr1	23879846	23883837
chr1	23884173	23886937
chr1	24017407	24020696
chr1	24068885	24071816
chr1	24103697	24106008
chr1	24116387	24119448
chr1	24125750	24128451
chr1	24193587	24196004
chr1	24444864	24447740
chr1	24476363	24478884
chr1	24620339	24622610
chr1	24741082	24744120
chr1	24967586	24971048
chr1	25030773	25033410
chr1	25070842	25073339
chr1	25337976	25340982
chr1	25356674	25362104
chr1	25426735	25428911
chr1	25523946	25527334
chr1	25558125	25560258
chr1	25565395	25567772
chr1	25572456	25575088
chr1	25663085	25665789
chr1	25756021	25758683
chr1	25869646	25871674
chr1	25890910	25896535
chr1	26097049	26102417
chr1	26104964	26110721
chr1	26122195	26124410
chr1	26144822	26148760
chr1	26184690	26186823
chr1	26192864	26195068
chr1	26200545	26202862
chr1	26231054	26234262
chr1	26248379	26250758
chr1	26323196	26325956
chr1	26360858	26363586
chr1	26436901	26439683
chr1	26495257	26497718
chr1	26503150	26505376
chr1	26559572	26562339
chr1	26796982	26800382
chr1	26826084	26828592
chr1	26855593	26858710
chr1	26946241	26948954
chr1	27018686	27020686
chr1	27021185	27025539
chr1	27113144	27116259
chr1	27151034	27153430
chr1	27189776	27193009
chr1	27215179	27217570
chr1	27225466	27227783
chr1	27247473	27249544
chr1	27319168	27321863
chr1	27478704	27482705
chr1	27647378	27650019
chr1	27667436	27670366
chr1	27675231	27677570
chr1	27691107	27694834
chr1	27717478	27719871
chr1	27815587	27817885
chr1	27848029	27850186
chr1	27852160	27856594
chr1	27900449	27903940
chr1	28051324	28053623
chr1	28098817	28100998
chr1	28156338	28159187
chr1	28240201	28242208
chr1	28285522	28287974
chr1	28413791	28416093
chr1	28561547	28563992
chr1	28572614	28575454
chr1	28654479	28656802
chr1	28695227	28697334
chr1	28831537	28837790
chr1	28843472	28847391
chr1	28878152	28880741
chr1	28906089	28909366
chr1	28968469	28970846
chr1	28973647	28976265
chr1	29062518	29065107
chr1	29212735	29215298
chr1	29240025	29242330
chr1	29507086	29509858
chr1	29562218	29565211
chr1	30321519	30325998
chr1	30933748	30936014
chr1	31157129	31159145
chr1	31537565	31539624
chr1	31768254	31770861
chr1	31885115	31887334
chr1	32013852	32015959
chr1	32048467	32051389
chr1	32109045	32111733
chr1	32134446	32137380
chr1	32233631	32237257
chr1	32252835	32255588
chr1	32402549	32405665
chr1	32478011	32480996
chr1	32572939	32575472
chr1	32644097	32646895
chr1	32665101	32667384
chr1	32670151	32672545
chr1	32673525	32675576
chr1	32686612	32690240
chr1	32705191	32707796
chr1	32756817	32758969
chr1	32780893	32782986
chr1	32799498	32802169
chr1	32815797	32818739
chr1	32826467	32828804
chr1	32858998	32861113
chr1	32929524	32931691
chr1	32965314	32969539
chr1	33115117	33118093
chr1	33218766	33221464
chr1	33231161	33234232
chr1	33281664	33285055
chr1	33365942	33367987
chr1	33428901	33430960
chr1	33437136	33439954
chr1	33445462	33448225
chr1	33591581	33594078
chr1	33614412	33617685
chr1	33828580	33830937
chr1	33840601	33844171
chr1	33895324	33897575
chr1	34125126	34127146
chr1	34484679	34486799
chr1	35246189	35248252
chr1	35315818	35318016
chr1	35324140	35326260
chr1	35330774	35333445
chr1	35496323	35498449
chr1	35657278	35659923
chr1	36021369	36024426
chr1	36183198	36185517
chr1	36272811	36275222
chr1	36347954	36349989
chr1	36395376	36397925
chr1	36553581	36555838
chr1	36613950	36617091
chr1	36620299	36623717
chr1	36688894	36691080
chr1	36771476	36773840
chr1	36838199	36841428
chr1	36928745	36930912
chr1	37938895	37943518
chr1	37948480	37951888
chr1	37978841	37981369
chr1	38155322	38158917
chr1	38258668	38261489
chr1	38272142	38275391
chr1	38324291	38326508
chr1	38396385	38398719
chr1	38405126	38407356
chr1	38454520	38456770
chr1	38477402	38479615
chr1	39323879	39326429
chr1	39455979	39458509
chr1	39490980	39493286
chr1	39569954	39572507
chr1	39873426	39876575
chr1	39979769	39981785
chr1	40166286	40168850
chr1	40253036	40255921
chr1	40347743	40349959
chr1	40366127	40369242
chr1	40419697	40422199
chr1	40504855	40507367
chr1	40626065	40628327
chr1	40722354	40724810
chr1	40766236	40769426
chr1	40770861	40773494
chr1	40781282	40783336
chr1	40838930	40841009
chr1	40914916	40916958
chr1	41156543	41158999
chr1	41444343	41447115
chr1	41509444	41513099
chr1	41706351	41709010
chr1	41949635	41952091
chr1	41961045	41963307
chr1	41965713	41967900
chr1	42347282	42349710
chr1	42629608	42633639
chr1	42637287	42641323
chr1	42799656	42802132
chr1	42805776	42807779
chr1	42920858	42923489
chr1	43122822	43125231
chr1	43146418	43149467
chr1	43231667	43234039
chr1	43396718	43398747
chr1	43407242	43410795
chr1	43422471	43425096
chr1	43699830	43702326
chr1	43750018	43752241
chr1	43813523	43816715
chr1	43823170	43825910
chr1	43830841	43834848
chr1	43853694	43856993
chr1	43860474	43863651
chr1	43918270	43920718
chr1	43995611	43998668
chr1	44014499	44016736
chr1	44114639	44116842
chr1	44172117	44174337
chr1	44400525	44403320
chr1	44411202	44413924
chr1	44439187	44441839
chr1	44456255	44458817
chr1	44494630	44497762
chr1	44677875	44679993
chr1	44819990	44822202
chr1	45096280	45098560
chr1	45138995	45141175
chr1	45204411	45206512
chr1	45240144	45243896
chr1	45264244	45266917
chr1	45475316	45478643
chr1	45768494	45770845
chr1	45804154	45807445
chr1	45954939	45957247
chr1	45964793	45967286
chr1	45986377	45988629
chr1	46048582	46051184
chr1	46151311	46155627
chr1	46215280	46217848
chr1	46597309	46599790
chr1	46636548	46638666
chr1	46645318	46651572
chr1	46662648	46664899
chr1	46711722	46714640
chr1	46766000	46770124
chr1	46805012	46807703
chr1	46859198	46863297
chr1	46931402	46933494
chr1	46954693	46956861
chr1	46997930	47000165
chr1	47081238	47083673
chr1	47132707	47135252
chr1	47183553	47186554
chr1	47221366	47224187
chr1	47643734	47646423
chr1	47778366	47781421
chr1	47797725	47800939
chr1	47901932	47904469
chr1	47942671	47944741
chr1	48023517	48026424
chr1	48391700	48394296
chr1	48394780	48396844
chr1	48679717	48681787
chr1	48990534	48993148
chr1	51424588	51426734
chr1	51433339	51436202
chr1	51700330	51704544
chr1	51761813	51764361
chr1	52342760	52345905
chr1	52411690	52415772
chr1	52420365	52424401
chr1	52497878	52500296
chr1	52519575	52523243
chr1	52606848	52609191
chr1	52829590	52832877
chr1	52868957	52871652
chr1	53017639	53020119
chr1	53162625	53164971
chr1	53392122	53394273
chr1	53573390	53577099
chr1	53641275	53643300
chr1	53661386	53663406
chr1	53684905	53687764
chr1	53702996	53705353
chr1	53790793	53793523
chr1	53976056	53980192
chr1	54037728	54039940
chr1	54302622	54304776
chr1	54354586	54356627
chr1	54363522	54366112
chr1	54409847	54412334
chr1	54480731	54484319
chr1	54517434	54520099
chr1	54664520	54667121
chr1	54743223	54745952
chr1	54763395	54765577
chr1	54836749	54838785
chr1	54952960	54955262
chr1	55045606	55049281
chr1	55350869	55354167
chr1	55445032	55447231
chr1	55452173	55455523
chr1	55679494	55682245
chr1	57043354	57045465
chr1	57110134	57112226
chr1	57253056	57255509
chr1	59041870	59043965
chr1	59084654	59087518
chr1	59247231	59251977
chr1	59349940	59352674
chr1	59368480	59371028
chr1	59406816	59410165
chr1	59760892	59763456
chr1	60350958	60353888
chr1	61589589	61592278
chr1	61648747	61650846
chr1	62206663	62209818
chr1	62900745	62903977
chr1	63152760	63154919
chr1	63172368	63174377
chr1	63787491	63790590
chr1	63832255	63834320
chr1	64058182	64060566
chr1	64238748	64241156
chr1	64281223	64283997
chr1	65430678	65433080
chr1	65531901	65534556
chr1	65612218	65615459
chr1	65719162	65721679
chr1	65885161	65887369
chr1	67389526	67391680
chr1	67894610	67897449
chr1	68037448	68039921
chr1	68150591	68152827
chr1	68297209	68299952
chr1	68696882	68698943
chr1	68772330	68775726
chr1	68961452	68963662
chr1	70819052	70821381
chr1	71053146	71055391
chr1	76054384	76056721
chr1	76250947	76253777
chr1	77746609	77749206
chr1	77973658	77976577
chr1	78146904	78150124
chr1	78443509	78446034
chr1	79331332	79333964
chr1	82266548	82269402
chr1	84542646	84544950
chr1	84970483	84972875
chr1	85155356	85157377
chr1	85312584	85314629
chr1	85665574	85668125
chr1	85724157	85726224
chr1	85740965	85743260
chr1	85762381	85765016
chr1	85778747	85780797
chr1	85929534	85932031
chr1	86045593	86049116
chr1	87169189	87171723
chr1	87379162	87381849
chr1	89148376	89151056
chr1	89356024	89359293
chr1	89456711	89459958
chr1	89989117	89991473
chr1	90097739	90100473
chr1	90285520	90288051
chr1	90459282	90461671
chr1	91486182	91489212
chr1	91625311	91628658
chr1	91965420	91967605
chr1	92292622	92295328
chr1	92349997	92352453
chr1	92763611	92765625
chr1	92948648	92951882
chr1	93249453	93251894
chr1	93281063	93284105
chr1	93296591	93298988
chr1	93425732	93428115
chr1	93543661	93545965
chr1	93644729	93647141
chr1	93810491	93812854
chr1	93911629	93915486
chr1	94049148	94051752
chr1	94056624	94060203
chr1	94081937	94084002
chr1	94085669	94088555
chr1	94310986	94314298
chr1	94343531	94345695
chr1	94533224	94536863
chr1	94565090	94567766
chr1	94701966	94704028
chr1	94711751	94714053
chr1	94787450	94790369
chr1	94882420	94884997
chr1	95006510	95008521
chr1	95248441	95250638
chr1	95285094	95287371
chr1	95338102	95341603
chr1	95390896	95392975
chr1	95835183	95838534
chr1	97186220	97188833
chr1	100124539	100126835
chr1	100300680	100303171
chr1	100434728	100437264
chr1	100502240	100505362
chr1	100597394	100599620
chr1	100714231	100716327
chr1	100816273	100819427
chr1	101360056	101362944
chr1	101490436	101492491
chr1	107598429	107601022
chr1	108741579	108743995
chr1	109233774	109236547
chr1	109288466	109290487
chr1	109504804	109507126
chr1	109617737	109619755
chr1	109641865	109644180
chr1	109654594	109657794
chr1	109691140	109695747
chr1	109722417	109725423
chr1	109755554	109757831
chr1	109791189	109793411
chr1	109824791	109827237
chr1	109967934	109970124
chr1	110051325	110053334
chr1	110088686	110092457
chr1	110161149	110164372
chr1	110281833	110283982
chr1	110452550	110454629
chr1	110526151	110529010
chr1	110575972	110578620
chr1	110647877	110649957
chr1	110692191	110694222
chr1	110713062	110715425
chr1	110745104	110747321
chr1	110751870	110754573
chr1	110775851	110779634
chr1	110879970	110883365
chr1	110949316	110951377
chr1	111505473	111507698
chr1	111681724	111683937
chr1	111745859	111747918
chr1	111901154	111903567
chr1	111964838	111967181
chr1	111990718	111993404
chr1	112280595	112283622
chr1	112296935	112299292
chr1	112490187	112492328
chr1	112517494	112520025
chr1	112532516	112534692
chr1	112936705	112940133
chr1	113003618	113005823
chr1	113007757	113010165
chr1	113160140	113163501
chr1	113216272	113218782
chr1	113257003	113259612
chr1	113497669	113499767
chr1	113614668	113616906
chr1	113931655	113934526
chr1	114353774	114356000
chr1	114446430	114448798
chr1	114471243	114473861
chr1	114888157	114890447
chr1	115052286	115055106
chr1	115299121	115301777
chr1	116255470	116258485
chr1	116379931	116382649
chr1	116518005	116520168
chr1	116914762	116917443
chr1	117017158	117021181
chr1	117025841	117028806
chr1	117031389	117034323
chr1	117112184	117114696
chr1	117451931	117454184
chr1	117601562	117603997
chr1	117663443	117665598
chr1	117908241	117910921
chr1	118471105	118473604
chr1	119681859	119684349
chr1	120189307	120191611
chr1	120202074	120205017
chr1	120254391	120256749
chr1	120321722	120323886
chr1	120409134	120412528
chr1	120556742	120560094
chr1	120573174	120576072
chr1	120576912	120580585
chr1	120603623	120606191
chr1	120610435	120613417
chr1	120835435	120838746
chr1	120924559	120927098
chr1	143656144	143658224
chr1	143742287	143745157
chr1	143913332	143915703
chr1	144027480	144030480
chr1	144338621	144341546
chr1	144518624	144520694
chr1	144532234	144534893
chr1	144593133	144596822
chr1	144597845	144600184
chr1	144930201	144934344
chr1	145074510	145077195
chr1	145207350	145214046
chr1	145214456	145217620
chr1	145240980	145244652
chr1	145245008	145250297
chr1	145252845	145256381
chr1	145380475	145383536
chr1	145394918	145398159
chr1	145437175	145439461
chr1	145454382	145456684
chr1	145471481	145474909
chr1	145506480	145509098
chr1	145514595	145517836
chr1	145541245	145544535
chr1	145574414	145577387
chr1	145968245	145970609
chr1	146008332	146010405
chr1	146642879	146645371
chr1	146713321	146715712
chr1	147012345	147014686
chr1	147082933	147085749
chr1	147141109	147143403
chr1	147509876	147512392
chr1	147805619	147808014
chr1	147930304	147932782
chr1	147992651	147995121
chr1	147998799	148001541
chr1	148239714	148243630
chr1	148555317	148557882
chr1	148603100	148606784
chr1	149222072	149225718
chr1	149782365	149785652
chr1	149802896	149805619
chr1	149810959	149815484
chr1	149821255	149825740
chr1	149831308	149834903
chr1	149856037	149861004
chr1	149898892	149900922
chr1	149981236	149983446
chr1	150038429	150040463
chr1	150206750	150209828
chr1	150239735	150242454
chr1	150253394	150255741
chr1	150264971	150267478
chr1	150292760	150295318
chr1	150334376	150338599
chr1	150486710	150489084
chr1	150531239	150536969
chr1	150538873	150541652
chr1	150550321	150553444
chr1	150600715	150603650
chr1	150848223	150850556
chr1	150877420	150879867
chr1	150896765	150899847
chr1	150945516	150948086
chr1	150977888	150982290
chr1	151018963	151022671
chr1	151027246	151034202
chr1	151041996	151044409
chr1	151118162	151120525
chr1	151137032	151139746
chr1	151160173	151163693
chr1	151170161	151172821
chr1	151253123	151256380
chr1	151298353	151301529
chr1	151318452	151320838
chr1	151344142	151346189
chr1	151370983	151373310
chr1	151482425	151488611
chr1	151510936	151514832
chr1	151519460	151521649
chr1	151583440	151586068
chr1	151711216	151713254
chr1	151734768	151737303
chr1	151739453	151743077
chr1	151762143	151764365
chr1	151800573	151802931
chr1	151803017	151806205
chr1	151807571	151810776
chr1	151811281	151814339
chr1	151881078	151883208
chr1	151961536	151963705
chr1	151964647	151967235
chr1	152006380	152010104
chr1	152018377	152021757
chr1	152081860	152085863
chr1	152160868	152166901
chr1	152168023	152170239
chr1	152748541	152750557
chr1	153598331	153600815
chr1	153605440	153608015
chr1	153629950	153632259
chr1	153641676	153645062
chr1	153649643	153652577
chr1	153699408	153702244
chr1	153746426	153749675
chr1	153754999	153757121
chr1	153852773	153855550
chr1	153893885	153896967
chr1	153916063	153919881
chr1	153933653	153937340
chr1	153938117	153942441
chr1	153948160	153951486
chr1	153957584	153960213
chr1	153962248	153965584
chr1	154154057	154157075
chr1	154158275	154160740
chr1	154162323	154164458
chr1	154171444	154173447
chr1	154190693	154194845
chr1	154244322	154246417
chr1	154299850	154301905
chr1	154306160	154308185
chr1	154323562	154326379
chr1	154376865	154379188
chr1	154390179	154392970
chr1	154399166	154403444
chr1	154435232	154438275
chr1	154440675	154443225
chr1	154472828	154475151
chr1	154528476	154531054
chr1	154531115	154533410
chr1	154538868	154541849
chr1	154546563	154549244
chr1	154554555	154557222
chr1	154576081	154578652
chr1	154578718	154583444
chr1	154597457	154601267
chr1	154641759	154644248
chr1	154684752	154687708
chr1	154700711	154706140
chr1	154706724	154708898
chr1	154730646	154734810
chr1	154738032	154743272
chr1	154745933	154748111
chr1	154748201	154752980
chr1	154755692	154759062
chr1	154759217	154765880
chr1	154766007	154773444
chr1	154773817	154777790
chr1	154778009	154783874
chr1	154784859	154797932
chr1	154800240	154815406
chr1	154817083	154822942
chr1	154827613	154844833
chr1	154844986	154863167
chr1	154867947	154870889
chr1	154874173	154876827
chr1	154878617	154887667
chr1	154894373	154896595
chr1	154896794	154902058
chr1	154902152	154952593
chr1	154952625	154963589
chr1	154963665	154981772
chr1	154983257	154986158
chr1	154986227	154993153
chr1	154993351	154996940
chr1	155010196	155012420
chr1	155021783	155025597
chr1	155042029	155044438
chr1	155050307	155055090
chr1	155055991	155059372
chr1	155098178	155103413
chr1	155107275	155110114
chr1	155111272	155113736
chr1	155144680	155147089
chr1	155162911	155165036
chr1	155176406	155179963
chr1	155196138	155198530
chr1	155223197	155226929
chr1	155241886	155244270
chr1	155246308	155248313
chr1	155277341	155280120
chr1	155290144	155295817
chr1	155530927	155535075
chr1	155656894	155660007
chr1	155663786	155665824
chr1	155714599	155716839
chr1	155853273	155855468
chr1	155903049	155905442
chr1	155909520	155912681
chr1	155947037	155949443
chr1	156022014	156025663
chr1	156050371	156053654
chr1	156072785	156077241
chr1	156083780	156086190
chr1	156122301	156124499
chr1	156162083	156164861
chr1	156181582	156184006
chr1	156251196	156256281
chr1	156306655	156309774
chr1	156425485	156428293
chr1	156440494	156443868
chr1	156469087	156471827
chr1	156473995	156476513
chr1	156560658	156563067
chr1	156570243	156572339
chr1	156694713	156699533
chr1	156709994	156712099
chr1	156716488	156723277
chr1	156735756	156739100
chr1	157014681	157016799
chr1	157106797	157109423
chr1	159869175	159871608
chr1	159914683	159916987
chr1	160000102	160002815
chr1	160231157	160233204
chr1	160311806	160314051
chr1	160989519	160992039
chr1	161007276	161009474
chr1	161014390	161016947
chr1	161058107	161060192
chr1	161067290	161069374
chr1	161086677	161089336
chr1	161101365	161104046
chr1	161128147	161130556
chr1	161134379	161137391
chr1	161146088	161148205
chr1	161170533	161173224
chr1	161358939	161361031
chr1	161368250	161370627
chr1	161695145	161697271
chr1	162135751	162138782
chr1	162253947	162256102
chr1	162530072	162532887
chr1	163290424	163292731
chr1	163775462	163777945
chr1	163985460	163987539
chr1	164570486	164572690
chr1	165344078	165346689
chr1	165599245	165601857
chr1	165796317	165799202
chr1	165856676	165859050
chr1	167690140	167692350
chr1	167904082	167907284
chr1	168147227	168149704
chr1	168355447	168357460
chr1	168875269	168877530
chr1	169074590	169076930
chr1	169336163	169338256
chr1	169452322	169456219
chr1	169496716	169499538
chr1	169858677	169861145
chr1	169861353	169864050
chr1	171453784	171455968
chr1	171710231	171712387
chr1	171749679	171751814
chr1	172500786	172503632
chr1	173445669	173448080
chr1	173792342	173794646
chr1	173990192	173993445
chr1	174127380	174129828
chr1	174967448	174970202
chr1	174991571	174993574
chr1	176175204	176177683
chr1	176500536	176503137
chr1	177553527	177555890
chr1	177840509	177843377
chr1	178061957	178064378
chr1	178510877	178513052
chr1	178693316	178695886
chr1	179049945	179052815
chr1	179197436	179199706
chr1	179255420	179258866
chr1	179333826	179335932
chr1	179783077	179786390
chr1	179850412	179853096
chr1	179922474	179924992
chr1	180122805	180125075
chr1	180197818	180200344
chr1	180470700	180473077
chr1	180921447	180924298
chr1	180990875	180993143
chr1	181057046	181059600
chr1	181997578	181999844
chr1	182196569	182198825
chr1	182359281	182361935
chr1	182569117	182571423
chr1	182990725	182994569
chr1	183019903	183022201
chr1	183195498	183202102
chr1	183385156	183388180
chr1	183439275	183442913
chr1	183603893	183606054
chr1	184354880	184357611
chr1	184579068	184581277
chr1	184722727	184725089
chr1	185124887	185127565
chr1	185284522	185287589
chr1	186343562	186345735
chr1	193027271	193029690
chr1	193073290	193075395
chr1	197114883	197117188
chr1	197743430	197745868
chr1	197870697	197872907
chr1	198125449	198129066
chr1	200377544	200379998
chr1	200638054	200640385
chr1	200706926	200709659
chr1	200960108	200963895
chr1	201082807	201084865
chr1	201122319	201124512
chr1	201139162	201141262
chr1	201251572	201254182
chr1	201367209	201370326
chr1	201428705	201431695
chr1	201437094	201439268
chr1	201470199	201472486
chr1	201474225	201477499
chr1	201480216	201482611
chr1	201507324	201509336
chr1	201565788	201568771
chr1	201573952	201576139
chr1	201617670	201620795
chr1	201707898	201710039
chr1	201923528	201925682
chr1	201950930	201953197
chr1	201977914	201981275
chr1	201986172	201988834
chr1	202002789	202005131
chr1	202014491	202017065
chr1	202111711	202114793
chr1	202309749	202312122
chr1	202348750	202351236
chr1	202430749	202432764
chr1	202473746	202478609
chr1	202536705	202538927
chr1	202775503	202778016
chr1	202828678	202831751
chr1	202857052	202859106
chr1	202926316	202928466
chr1	202935203	202937652
chr1	202974790	202977587
chr1	203273554	203276719
chr1	203285179	203287365
chr1	203288202	203295040
chr1	203295521	203298715
chr1	203506303	203508351
chr1	203829349	203831922
chr1	204041865	204044993
chr1	204052077	204054612
chr1	204056061	204059727
chr1	204120231	204122421
chr1	204254530	204257468
chr1	204331697	204333930
chr1	204379086	204381979
chr1	204484480	204486734
chr1	204653506	204655571
chr1	204982323	204985534
chr1	205090158	205092213
chr1	205179419	205181704
chr1	205285579	205288936
chr1	205511928	205514059
chr1	205567471	205569473
chr1	205599715	205602098
chr1	205644269	205646926
chr1	205646971	205650569
chr1	205717478	205720593
chr1	205781233	205783548
chr1	206135095	206139997
chr1	206222697	206225237
chr1	206227221	206230198
chr1	206547494	206549673
chr1	206712970	206715563
chr1	206722564	206725921
chr1	206729343	206731827
chr1	206758712	206761509
chr1	206807630	206809707
chr1	207080423	207084096
chr1	207200161	207203070
chr1	207203461	207207230
chr1	207223321	207227581
chr1	207924020	207926860
chr1	207994876	208001911
chr1	208039403	208043313
chr1	208135883	208138216
chr1	208227228	208229361
chr1	208416015	208418670
chr1	209825563	209827794
chr1	209957231	209961603
chr1	209978076	209980138
chr1	209995318	209997606
chr1	210501474	210503491
chr1	211750608	211753592
chr1	211804426	211807707
chr1	211847575	211849729
chr1	212207765	212209966
chr1	212586684	212589173
chr1	212731149	212733428
chr1	212779962	212783629
chr1	213029859	213032802
chr1	213153307	213155734
chr1	213187936	213190055
chr1	214453286	214456089
chr1	214723687	214726545
chr1	215739865	215741874
chr1	220218316	220221066
chr1	220700079	220703268
chr1	220904470	220907001
chr1	220920422	220922980
chr1	220957852	220961388
chr1	221913809	221917445
chr1	222791335	222793530
chr1	222884412	222887227
chr1	223306488	223308887
chr1	223920332	223923350
chr1	223923593	223925616
chr1	224032334	224035160
chr1	224179065	224181834
chr1	224300293	224303040
chr1	224369607	224372904
chr1	224689398	224692261
chr1	224919870	224922184
chr1	225116547	225118977
chr1	225613730	225616871
chr1	225632735	225636752
chr1	225839152	225842008
chr1	225959461	225962084
chr1	225964598	225966646
chr1	225997065	225999362
chr1	226109864	226113252
chr1	226186078	226188239
chr1	226248601	226252396
chr1	226270201	226272219
chr1	226296847	226299125
chr1	226308345	226313739
chr1	226314316	226316990
chr1	226319707	226324051
chr1	226495544	226498052
chr1	226586907	226592863
chr1	226593039	226596766
chr1	226859234	226861325
chr1	226862168	226864184
chr1	226884868	226886941
chr1	226889281	226891962
chr1	226924413	226927117
chr1	227057389	227059540
chr1	227071208	227073660
chr1	227126519	227129099
chr1	227132180	227135083
chr1	228673643	228676917
chr1	228677012	228679227
chr1	228856233	228859450
chr1	228870293	228872448
chr1	229037853	229039969
chr1	229192771	229196820
chr1	229305623	229309889
chr1	229355622	229357905
chr1	229407664	229411305
chr1	229476156	229479592
chr1	229643177	229645624
chr1	229693317	229695700
chr1	230202609	230204869
chr1	230633006	230635299
chr1	231003063	231005505
chr1	231113535	231115832
chr1	231174598	231176697
chr1	231472147	231475835
chr1	231556238	231559008
chr1	231662745	231666230
chr1	231761211	231763549
chr1	231818848	231822400
chr1	232764696	232767028
chr1	233748776	233751581
chr1	234039631	234042149
chr1	234349777	234351926
chr1	234508310	234510339
chr1	234613459	234615692
chr1	234678957	234682446
chr1	234742597	234745392
chr1	234745681	234749631
chr1	234857655	234862732
chr1	234885742	234888341
chr1	234949388	234955282
chr1	235033613	235036037
chr1	235095338	235100651
chr1	235104097	235106186
chr1	235113615	235115871
chr1	235246075	235248115
chr1	235290769	235293055
chr1	235491771	235494161
chr1	235666509	235669843
chr1	235811329	235813509
chr1	236312566	236315570
chr1	236443770	236446292
chr1	236686168	236688543
chr1	240254807	240256905
chr1	240285623	240288048
chr1	242010328	242012351
chr1	243417165	243420280
chr1	244079879	244082357
chr1	244417200	244420302
chr1	244613948	244616591
chr1	244623268	244625728
chr1	244815264	244817473
chr1	244996904	245000341
chr1	245025490	245029095
chr1	245132498	245135365
chr1	245661773	245664809
chr1	246665521	246667671
chr1	246669181	246671470
chr1	246728390	246730801
chr1	246770331	246773267
chr1	246886778	246889174
chr1	247093924	247096043
chr1	247273788	247276382
chr1	247493398	247496326
chr1	249119123	249121439
chr1	249130926	249134000
chr1	249151223	249154436
chr1	249199328	249201785
chr10	137148	139364
chr10	180075	183212
chr10	480826	483990
chr10	525650	528373
chr10	586048	589756
chr10	591050	595139
chr10	658491	661234
chr10	692669	697647
chr10	733608	735740
chr10	1033161	1035323
chr10	1080894	1082974
chr10	1093420	1096233
chr10	1101325	1103672
chr10	1419429	1421600
chr10	1489569	1492701
chr10	1501058	1503598
chr10	1777535	1780491
chr10	3027053	3029410
chr10	3109224	3111787
chr10	3144473	3146590
chr10	3213911	3216474
chr10	3329312	3331484
chr10	3513719	3516328
chr10	3523815	3526455
chr10	3527834	3529978
chr10	3824838	3829282
chr10	3893535	3896293
chr10	4321439	4324530
chr10	4867426	4869488
chr10	5334496	5336950
chr10	5453823	5455928
chr10	5507180	5509879
chr10	5543846	5547568
chr10	5557091	5559874
chr10	5585937	5591291
chr10	5595116	5599640
chr10	5607536	5609564
chr10	5615451	5618333
chr10	5624863	5627868
chr10	5687176	5689332
chr10	5725680	5727939
chr10	5854131	5856578
chr10	6185754	6187903
chr10	6204933	6207292
chr10	6244016	6246101
chr10	11652491	11654739
chr10	11915995	11918985
chr10	12083392	12086164
chr10	12236504	12239197
chr10	12305960	12308739
chr10	12391446	12393567
chr10	12646768	12649459
chr10	12670577	12674892
chr10	13140696	13143449
chr10	13340916	13343130
chr10	13388175	13391404
chr10	13727108	13730350
chr10	13747708	13751695
chr10	13759674	13762002
chr10	14031791	14033843
chr10	14448509	14451202
chr10	14612143	14614399
chr10	14879037	14881762
chr10	14919805	14921984
chr10	15000615	15003062
chr10	15138320	15140393
chr10	15586434	15588464
chr10	16858018	16860286
chr10	17037714	17040061
chr10	17427704	17432670
chr10	17486024	17488180
chr10	17685101	17687269
chr10	18898503	18901348
chr10	18946946	18949658
chr10	21461303	21464171
chr10	21813908	21816893
chr10	22291440	22293479
chr10	22725101	22727320
chr10	23383468	23385924
chr10	23726709	23730102
chr10	24172797	24175464
chr10	24753016	24760294
chr10	25304674	25306776
chr10	25462821	25465998
chr10	26985424	26987998
chr10	27442305	27445467
chr10	27528653	27533120
chr10	27792227	27794450
chr10	27823962	27826392
chr10	28551170	28553588
chr10	29697496	29699584
chr10	29917341	29920850
chr10	30023404	30026443
chr10	30129896	30132392
chr10	30315264	30317401
chr10	30636875	30639248
chr10	31319667	31322126
chr10	32216206	32219691
chr10	32343958	32346134
chr10	32458785	32461204
chr10	32634847	32637117
chr10	32734338	32736593
chr10	33245796	33248655
chr10	33268992	33271494
chr10	33622376	33626695
chr10	33710382	33713567
chr10	33767441	33770758
chr10	33796407	33799648
chr10	35414802	35417644
chr10	35928404	35932710
chr10	35978166	35980556
chr10	38145400	38147679
chr10	38382235	38384871
chr10	38690854	38693162
chr10	43632485	43634818
chr10	43831992	43834166
chr10	43843792	43846748
chr10	43890814	43893404
chr10	43902378	43906239
chr10	43915146	43917183
chr10	43950121	43952438
chr10	44100914	44103145
chr10	44143192	44145201
chr10	44184573	44186590
chr10	45359024	45361583
chr10	45495318	45497609
chr10	45868550	45870626
chr10	46167005	46169539
chr10	46221710	46223794
chr10	46967141	46972423
chr10	46988143	46999856
chr10	47054526	47059299
chr10	47080213	47084712
chr10	47099973	47110009
chr10	47127367	47138683
chr10	47685410	47688103
chr10	49457710	49461077
chr10	49494496	49498884
chr10	49513661	49516111
chr10	49863264	49865398
chr10	50745815	50748417
chr10	50942629	50944937
chr10	51369655	51372371
chr10	51464266	51466310
chr10	51564282	51566734
chr10	51622280	51625063
chr10	51826300	51828793
chr10	52381552	52385829
chr10	60026436	60029933
chr10	60143826	60146309
chr10	60935317	60937546
chr10	61468077	61470637
chr10	61664343	61667332
chr10	62239363	62242455
chr10	62490771	62495455
chr10	62702477	62705135
chr10	64563573	64566084
chr10	64575105	64577635
chr10	65224560	65226565
chr10	65280144	65282802
chr10	65388144	65391917
chr10	65470279	65474376
chr10	69643058	69645547
chr10	69833794	69836140
chr10	70089880	70093213
chr10	70165805	70168320
chr10	70358711	70360816
chr10	70479802	70482082
chr10	70659202	70662133
chr10	70715093	70717695
chr10	70882781	70885287
chr10	70938531	70941166
chr10	71074950	71080696
chr10	71144109	71146887
chr10	71184947	71187062
chr10	71389100	71391242
chr10	71560730	71562923
chr10	71811459	71814509
chr10	71904221	71907262
chr10	71928996	71931446
chr10	71991353	71994143
chr10	72163132	72165639
chr10	72646009	72649092
chr10	73263032	73265951
chr10	73271027	73273796
chr10	73362308	73364989
chr10	73609961	73612053
chr10	73723295	73726195
chr10	73857234	73859832
chr10	74007153	74009477
chr10	74032017	74036392
chr10	74056495	74059160
chr10	74074797	74077393
chr10	74087128	74092989
chr10	74112730	74115585
chr10	74208485	74210759
chr10	74855469	74857826
chr10	74926728	74929115
chr10	75011034	75013498
chr10	75254536	75256747
chr10	75348338	75350419
chr10	75384547	75386783
chr10	75502849	75505088
chr10	75531225	75533909
chr10	75540651	75542866
chr10	75544614	75546720
chr10	75578152	75580281
chr10	75646729	75649325
chr10	75756533	75759754
chr10	75909697	75911989
chr10	75935391	75937730
chr10	76583636	76586676
chr10	76870450	76872538
chr10	76968999	76971907
chr10	76992637	76996839
chr10	77053512	77055797
chr10	77158150	77165697
chr10	77791888	77795069
chr10	77808439	77812658
chr10	77872956	77876265
chr10	78042069	78045532
chr10	78056197	78058769
chr10	78998409	79001237
chr10	79026414	79028735
chr10	79046987	79049529
chr10	79130832	79133069
chr10	79244977	79247134
chr10	79253824	79259167
chr10	79372497	79375545
chr10	79395367	79399103
chr10	79645838	79650459
chr10	79684886	79687291
chr10	79768884	79771697
chr10	79787802	79790215
chr10	80061032	80064086
chr10	80166065	80169256
chr10	80239231	80241629
chr10	80488552	80491244
chr10	80563238	80566022
chr10	80828766	80835815
chr10	80842935	80845627
chr10	80916741	80918749
chr10	81105742	81108682
chr10	81314675	81317563
chr10	81317962	81320711
chr10	81584716	81587397
chr10	81837366	81839786
chr10	81930051	81933840
chr10	81959117	81961251
chr10	81963205	81966271
chr10	82048710	82051646
chr10	82166984	82169449
chr10	82213958	82216456
chr10	82218585	82222069
chr10	82249962	82252474
chr10	82257188	82259804
chr10	82263566	82266153
chr10	82294647	82297117
chr10	85898046	85900440
chr10	87963666	87966870
chr10	88159339	88161953
chr10	88280248	88282738
chr10	88408238	88410486
chr10	88469976	88472691
chr10	88514899	88517624
chr10	88638869	88641093
chr10	88681564	88683686
chr10	88726089	88731868
chr10	88767823	88769986
chr10	89100728	89103556
chr10	89263670	89266498
chr10	89418368	89420559
chr10	89576806	89579331
chr10	89620774	89624719
chr10	90638782	90641445
chr10	90710224	90713389
chr10	90739658	90745785
chr10	90749047	90752327
chr10	90965868	90968350
chr10	91173473	91175913
chr10	91403504	91406122
chr10	92921782	92924041
chr10	93168745	93171282
chr10	93314283	93317612
chr10	93682545	93684663
chr10	93881736	93883925
chr10	93998687	94000900
chr10	94049617	94051648
chr10	94332316	94334684
chr10	94350373	94353721
chr10	94448467	94450929
chr10	95204815	95207262
chr10	95460970	95463570
chr10	95503908	95505947
chr10	95511523	95515012
chr10	95515909	95518604
chr10	95547431	95549916
chr10	95652983	95655085
chr10	96161140	96164127
chr10	96304265	96306619
chr10	97319799	97322043
chr10	97414998	97417449
chr10	97802394	97804615
chr10	97888930	97891155
chr10	98029305	98033107
chr10	98345171	98348491
chr10	98478051	98481760
chr10	98591920	98594056
chr10	98955161	98957185
chr10	99050362	99052889
chr10	99078010	99080344
chr10	99092097	99095308
chr10	99159488	99162085
chr10	99184831	99188003
chr10	99204769	99206861
chr10	99257081	99259281
chr10	99399511	99401667
chr10	99446038	99448351
chr10	99472474	99475523
chr10	99477018	99479407
chr10	99495776	99498852
chr10	99893486	99895613
chr10	100173799	100175972
chr10	101088433	101091042
chr10	101188995	101191709
chr10	101294036	101296253
chr10	101380291	101382407
chr10	101417838	101420118
chr10	101571084	101573362
chr10	101944683	101947475
chr10	101988271	101990432
chr10	102044791	102047210
chr10	102100556	102102745
chr10	102104792	102108419
chr10	102132142	102135137
chr10	102241056	102243413
chr10	102288400	102290519
chr10	102585881	102588707
chr10	102746203	102748379
chr10	102756006	102760937
chr10	102801790	102803883
chr10	102819460	102823129
chr10	102823309	102828143
chr10	102850340	102853962
chr10	102890339	102893128
chr10	103050926	103053151
chr10	103056914	103059218
chr10	103112794	103115311
chr10	103328998	103331272
chr10	103346646	103348758
chr10	103453048	103455758
chr10	103541588	103544251
chr10	103576927	103579595
chr10	103589714	103591831
chr10	103814721	103816790
chr10	103823910	103826825
chr10	103873290	103875542
chr10	103878861	103881253
chr10	103891876	103895012
chr10	103910902	103913641
chr10	104003897	104006891
chr10	104153429	104155620
chr10	104177550	104183513
chr10	104208565	104211848
chr10	104220022	104224246
chr10	104379391	104382482
chr10	104401169	104406419
chr10	104416493	104418984
chr10	104472966	104475684
chr10	104502684	104504966
chr10	104528290	104530947
chr10	104533582	104537380
chr10	104676531	104679817
chr10	104951622	104953947
chr10	104999597	105002302
chr10	105036252	105038549
chr10	105154700	105157851
chr10	105302041	105304183
chr10	105334690	105336887
chr10	105337658	105339733
chr10	105578420	105580447
chr10	105677009	105679090
chr10	105880084	105882751
chr10	106058588	106061640
chr10	106064273	106067167
chr10	106090007	106093748
chr10	106097152	106100748
chr10	111681903	111684415
chr10	111969841	111971947
chr10	112063497	112066243
chr10	112256772	112258852
chr10	112326464	112328538
chr10	112544607	112547181
chr10	112604697	112607215
chr10	112629677	112632969
chr10	112677941	112680547
chr10	112835903	112838576
chr10	114089974	114093110
chr10	114119480	114124823
chr10	114150583	114153464
chr10	114205737	114207835
chr10	115438117	115441149
chr10	115612927	115616014
chr10	115717470	115721539
chr10	115802150	115805877
chr10	115859525	115861889
chr10	115933009	115935132
chr10	115998661	116000678
chr10	118607953	118610259
chr10	118763494	118765670
chr10	119133268	119136197
chr10	119805179	119807236
chr10	120839226	120841407
chr10	120924152	120926318
chr10	121300899	121303343
chr10	123686127	123688913
chr10	123752996	123756308
chr10	123777896	123782071
chr10	123871532	123874033
chr10	123913403	123915534
chr10	124961933	124964857
chr10	126277066	126279763
chr10	126415331	126417430
chr10	126479593	126481660
chr10	126604559	126606695
chr10	126710884	126713244
chr10	126772501	126775114
chr10	126849282	126851724
chr10	127407101	127409270
chr10	130488635	130491624
chr10	131907849	131910453
chr10	133774627	133776711
chr10	133849204	133851381
chr10	133945781	133947975
chr10	134077654	134080333
chr10	134219996	134223183
chr10	134265477	134267648
chr10	134388087	134391649
chr10	134497789	134499899
chr10	134777571	134779818
chr10	135120934	135124031
chr10	135172822	135174938
chr11	205978	210320
chr11	235076	238040
chr11	318163	321429
chr11	393205	396788
chr11	415794	418782
chr11	449139	452246
chr11	505089	508400
chr11	533212	535350
chr11	535477	538644
chr11	553448	556020
chr11	560868	564779
chr11	567446	570155
chr11	614054	616798
chr11	636433	638676
chr11	693208	696800
chr11	703958	708088
chr11	726195	728387
chr11	746387	748714
chr11	775958	778810
chr11	794869	798988
chr11	803002	806387
chr11	808101	812691
chr11	818440	821195
chr11	826426	828669
chr11	840793	845773
chr11	909211	912348
chr11	925080	927230
chr11	985536	988291
chr11	1053100	1056582
chr11	1220054	1222110
chr11	1282591	1284778
chr11	1317955	1320910
chr11	1322535	1327434
chr11	1327467	1329544
chr11	1329547	1332131
chr11	1411814	1414210
chr11	1523406	1526521
chr11	1535087	1537423
chr11	1567604	1570310
chr11	1593390	1596383
chr11	1783849	1786293
chr11	1851144	1853319
chr11	1967552	1970241
chr11	2222763	2224974
chr11	2229427	2233401
chr11	2277365	2279434
chr11	2395580	2398542
chr11	2420358	2424193
chr11	2466175	2468218
chr11	2503122	2506541
chr11	2719673	2722640
chr11	2798944	2801438
chr11	2911105	2914962
chr11	2922264	2924858
chr11	2932242	2935588
chr11	2948633	2952575
chr11	3011825	3014847
chr11	3021153	3023212
chr11	3077527	3079650
chr11	3143083	3146565
chr11	3146972	3149736
chr11	3399436	3401732
chr11	3442626	3445542
chr11	3496930	3500730
chr11	3817168	3820155
chr11	3828611	3831217
chr11	3875263	3878180
chr11	4114665	4117416
chr11	4627540	4630185
chr11	4656469	4660077
chr11	4693854	4695899
chr11	4724294	4726339
chr11	6254772	6257173
chr11	6501316	6504065
chr11	6623195	6626225
chr11	6632266	6634824
chr11	6703243	6705491
chr11	7533860	7536198
chr11	7558553	7561751
chr11	7594665	7600598
chr11	7654114	7659545
chr11	7691489	7695161
chr11	8101361	8104307
chr11	8189360	8191563
chr11	8365917	8367918
chr11	8703028	8706854
chr11	8709148	8711339
chr11	8741864	8743876
chr11	8831372	8833472
chr11	8930993	8933556
chr11	8984860	8987148
chr11	9285720	9287873
chr11	9335180	9337292
chr11	9384637	9386871
chr11	9405348	9407461
chr11	9480727	9484001
chr11	9589027	9592603
chr11	9593658	9597206
chr11	9778940	9781993
chr11	10314339	10316778
chr11	10323570	10328476
chr11	10328501	10331629
chr11	10408323	10411147
chr11	10470996	10473537
chr11	10476237	10478686
chr11	10561634	10563874
chr11	10771650	10773770
chr11	10828866	10832050
chr11	10878303	10880988
chr11	10919582	10922902
chr11	10951678	10954040
chr11	11641107	11644568
chr11	11862324	11864654
chr11	12131051	12133387
chr11	12269242	12272251
chr11	12301225	12303862
chr11	12398223	12400472
chr11	12714050	12716406
chr11	12823402	12825416
chr11	12873777	12877854
chr11	13029959	13032698
chr11	13161233	13163855
chr11	13163989	13166173
chr11	13483724	13485973
chr11	13689047	13691572
chr11	14379349	14381422
chr11	14664610	14667022
chr11	14911810	14914238
chr11	15670928	15672936
chr11	15913424	15915795
chr11	16759013	16761834
chr11	16880195	16882636
chr11	16944661	16948018
chr11	17007149	17010544
chr11	17098144	17100675
chr11	17228327	17232441
chr11	17259592	17261707
chr11	17296683	17299421
chr11	17373843	17375954
chr11	17410036	17412204
chr11	17425937	17428980
chr11	17433496	17436367
chr11	17541645	17543817
chr11	17546374	17548391
chr11	18032704	18036107
chr11	18084531	18088043
chr11	18091864	18095021
chr11	18343008	18345125
chr11	18415002	18418690
chr11	18547312	18549774
chr11	18609157	18611315
chr11	18654834	18657153
chr11	18726930	18729105
chr11	19598089	19600645
chr11	20052482	20054802
chr11	20408087	20410408
chr11	22943762	22945831
chr11	27415885	27419326
chr11	27492122	27494571
chr11	27527343	27529761
chr11	27894044	27896549
chr11	32111678	32113947
chr11	33060062	33062576
chr11	33181366	33184153
chr11	33277873	33280716
chr11	33756191	33759324
chr11	33794991	33797009
chr11	34072312	34075541
chr11	34126229	34128234
chr11	34185998	34193189
chr11	34377812	34381366
chr11	34534380	34536417
chr11	34641385	34646738
chr11	34652500	34656280
chr11	34660614	34663271
chr11	34688595	34690862
chr11	34845603	34848554
chr11	34935222	34939189
chr11	35439438	35441809
chr11	35638936	35642319
chr11	35964769	35967198
chr11	35990261	35992513
chr11	42668287	42670745
chr11	43379753	43381788
chr11	44164409	44166797
chr11	44336960	44339027
chr11	44585485	44588178
chr11	44605074	44607620
chr11	44970738	44972896
chr11	44997880	45003944
chr11	45167496	45169916
chr11	45200840	45203538
chr11	45825290	45828301
chr11	45867836	45871035
chr11	45906377	45909030
chr11	45920338	45922659
chr11	45938288	45941353
chr11	45941866	45945546
chr11	46359925	46361960
chr11	46402117	46404741
chr11	46638062	46640170
chr11	46721222	46723459
chr11	47197223	47199989
chr11	47206298	47208446
chr11	47289705	47293011
chr11	47446323	47449042
chr11	47573412	47575431
chr11	47599219	47601764
chr11	47662988	47665477
chr11	47787372	47790197
chr11	47936708	47940114
chr11	48001019	48004288
chr11	48010951	48013761
chr11	48060781	48066883
chr11	48069214	48071491
chr11	48075070	48080343
chr11	48107341	48113112
chr11	48115068	48117074
chr11	57077970	57080332
chr11	57088600	57092024
chr11	57092253	57094353
chr11	57101674	57104724
chr11	57243184	57246065
chr11	57265568	57268364
chr11	57280998	57284028
chr11	57296984	57299365
chr11	57423859	57426117
chr11	57433721	57436989
chr11	57477867	57481204
chr11	57507919	57510691
chr11	57528256	57530681
chr11	57544306	57547902
chr11	57548008	57550538
chr11	57567415	57569776
chr11	58344621	58347820
chr11	58557109	58559202
chr11	58694468	58696523
chr11	58779071	58781124
chr11	58873485	58875842
chr11	58909502	58913416
chr11	59316677	59319286
chr11	59381883	59384765
chr11	59521574	59523994
chr11	60601530	60603979
chr11	60608332	60613496
[truncated: 12,714 more rows]
