# Supplementary material for: Bromodomain protein 4 discriminates tissue-specific super-enhancers containing disease-specific susceptibility loci in prostate and breast cancer
Source: BMC Genomics. 2017 Mar 31;18:270. doi: 10.1186/s12864-017-3620-y (PMC5374680; doi:10.1186/s12864-017-3620-y)
Supplement: Supplementary file 4 — SE_VCaP_BRD4_H3K27Ac. (XLS 42 kb) [file 12864_2017_3620_MOESM4_ESM.xls]

## Sheet: SE_VCaP_BRD4_H3K27Ac
Supplementary file 3: Chromosomal coordinates for overlapping BRD4 and H3K27Ac sites in the VCaP cell-line
Chr number	start	end
chr1	934546	936985
chr1	1207419	1209613
chr1	16160775	16163076
chr1	16838863	16843012
chr1	16890599	16942245
chr1	16992082	16994130
chr1	17066327	17068399
chr1	21959893	21962103
chr1	27853543	27855889
chr1	46766995	46769678
chr1	59249079	59251549
chr1	144931045	144933502
chr1	145208480	145210669
chr1	149811637	149860474
chr1	150335299	150337561
chr1	151253651	151255737
chr1	153939284	153941400
chr1	154579606	154581660
chr1	154807948	154996808
chr1	245132789	245135123
chr10	3825311	3828639
chr10	43902703	43905187
chr10	71077206	71079333
chr11	10829392	10831401
chr11	44999637	45001920
chr11	61582152	61584922
chr11	63245825	63451231
chr11	63570166	63637703
chr11	63682375	63686307
chr11	63739297	63806162
chr11	63944822	64000017
chr11	64050369	64218585
chr11	64545675	64547714
chr11	64780517	64783049
chr11	64862877	64903897
chr11	65028128	65030238
chr11	65148956	65276527
chr11	65336316	65461663
chr11	65622673	65659316
chr11	65727613	65849504
chr11	66024515	66058185
chr11	66137688	66189699
chr11	66246084	66248948
chr11	66382554	66446436
chr11	66511437	66513880
chr11	66823284	66825290
chr11	67006358	67056752
chr11	67119508	67276924
chr11	67571787	67574252
chr11	67797289	67799343
chr11	67895029	67915560
chr11	67980616	67983254
chr11	68038093	68040413
chr11	68872620	68874757
chr11	69468532	69470555
chr11	71750220	71753423
chr11	72335439	72337535
chr11	82867369	82869401
chr11	94882965	94885052
chr11	95522219	95524365
chr11	118661045	118663250
chr11	118926646	118928656
chr11	122932427	122934646
chr12	3856540	3858548
chr12	6642205	6644769
chr12	10364602	10366723
chr12	14921998	14924231
chr12	31476518	31479475
chr12	46383428	46386231
chr12	46764864	46766885
chr12	52479296	52522039
chr12	53342149	53344173
chr12	54672828	54675532
chr12	107485977	107488013
chr12	110718276	110720293
chr12	110782133	110784249
chr12	123372112	123374157
chr13	41634039	41636205
chr13	109678074	109686007
chr13	109739419	109759788
chr13	109926316	110811000
chr13	110924501	111009195
chr13	111100549	111366230
chr13	111414799	111664045
chr13	111717893	111925547
chr13	111996561	112043710
chr13	112111933	112114349
chr13	112185367	112228682
chr13	112283448	112314285
chr13	112524824	112548499
chr13	112623919	112667086
chr13	112726515	112743527
chr14	38067031	38069257
chr14	64970111	64972122
chr14	77498790	77500928
chr14	105947078	105949532
chr15	66161222	66163309
chr15	69109517	69111805
chr15	72765578	72767929
chr15	74906900	74936340
chr15	76134649	76137106
chr15	78498478	78502881
chr15	89942181	89944331
chr15	90292972	90295846
chr15	90726909	90728939
chr15	93179819	93183027
chr15	93424908	93427019
chr15	99496111	99498210
chr15	101437186	101444048
chr17	2302109	2304466
chr17	27046040	27056219
chr17	27278123	27280327
chr17	28670464	28672995
chr17	30676041	30678044
chr17	34889820	34902304
chr17	35715096	35717262
chr17	36102753	36105245
chr17	36298338	36406005
chr17	39844399	39846442
chr17	41321087	41323700
chr17	43223595	43227129
chr17	43660739	43663048
chr17	44269778	44271822
chr17	45726244	45728396
chr17	46805025	46807143
chr17	48943359	48945497
chr17	49020750	49022832
chr17	49242803	49244834
chr17	61522730	61525285
chr17	62222833	62224943
chr17	62501424	62503703
chr17	74732229	74734354
chr17	75281733	75284553
chr17	77782334	77786111
chr17	79477213	79482822
chr17	79817389	79819986
chr17	79978889	79981109
chr17	80054795	80057775
chr19	7683278	7685614
chr19	11199875	11201883
chr19	12900760	12905282
chr19	13262644	13265770
chr19	15946567	15948684
chr19	16177399	16179983
chr19	38864884	38867165
chr19	39892586	39894647
chr19	41769218	41771456
chr19	42720866	42722885
chr19	45680885	45683361
chr19	45952959	45973655
chr19	46219379	46221739
chr19	47613968	47617742
chr19	49652048	49654567
chr19	50379014	50381577
chr19	50625747	50627875
chr19	51353090	51355635
chr19	52405280	52408567
chr19	52460834	52465747
chr19	52529247	52532171
chr19	54021953	54025410
chr19	54371070	54373449
chr19	58897095	58899125
chr2	70368772	70371056
chr2	74667394	74669964
chr2	85764653	85767096
chr2	165696887	165699044
chr2	232571003	232573736
chr20	277718	329349
chr20	3025529	3027847
chr20	30191578	30194303
chr20	45984995	45987009
chr20	56331664	56333945
chr21	18884565	18886607
chr21	27541463	27543514
chr21	34913663	34916242
chr21	37880525	37883194
chr21	38443746	38446684
chr21	38592224	38594271
chr21	40720056	40722127
chr21	42874966	42894164
chr21	46932632	46934931
chr21	47743553	47745556
chr22	18779311	18818963
chr22	19841550	19843832
chr22	21597792	21613161
chr22	38901330	38903391
chr22	39150470	39152661
chr22	41842573	41844825
chr3	9437623	9440709
chr3	19187811	19190555
chr3	48505918	48508565
chr3	52007642	52009680
chr3	183851647	183853736
chr3	187870531	187872577
chr4	40057137	40059751
chr4	73433474	73436122
chr4	73933779	73936373
chr4	74122819	74125791
chr4	76597470	76599645
chr4	77133875	77135994
chr4	83349840	83352776
chr5	671522	673798
chr5	5303433	5305739
chr5	34178388	34194997
chr5	36875664	36877729
chr5	68787998	68790024
chr5	95146292	95148407
chr5	96142606	96144650
chr5	96269878	96272424
chr5	133560822	133562882
chr5	137088858	137091739
chr5	137672885	137675232
chr5	137799463	137828585
chr5	137910422	137912526
chr5	173918283	173932794
chr5	175223257	175225280
chr5	175963029	175965200
chr5	176559859	176562076
chr5	176829144	176883334
chr5	179049739	179052409
chr5	179124941	179127332
chr5	179920217	179922522
chr5	180478962	180481806
chr5	180610658	180689463
chr6	11093268	11096091
chr6	11216820	11220234
chr6	11287229	11289696
chr6	11392182	11394342
chr6	20126194	20128527
chr6	20277092	20293423
chr6	20400680	20405094
chr6	20532397	20536171
chr6	20589114	20591603
chr6	20649467	20792299
chr6	26020475	26057115
chr6	26122874	26217939
chr6	27099768	27115592
chr6	27774607	27807295
chr6	27860234	27863622
chr6	28833102	28835203
chr6	28889737	28892527
chr6	32935732	32940431
chr6	33167527	33169728
chr6	33265055	33268460
chr6	33683933	33686348
chr6	33754917	33757999
chr6	35694456	35697419
chr6	43138260	43140388
chr6	44213516	44215815
chr6	86351650	86354166
chr6	136609637	136611832
chr6	170707407	170709602
chr7	5465841	5468152
chr7	38356271	38358701
chr7	39988405	39990453
chr7	44835423	44837817
chr7	45730197	45732227
chr7	73156228	73158285
chr7	73244873	73246976
chr7	99678436	99680641
chr7	100025567	100028024
chr7	104652634	104655265
chr7	128170438	128172594
chr7	139024522	139045846
chr7	143077351	143079405
chr8	38237711	38245000
chr8	38367171	38387079
chr8	38591467	38627078
chr8	54569149	54571349
chr8	101321301	101323342
chr8	101962432	101966126
chr8	102503718	102506883
chr8	103818220	103820343
chr8	123793112	123795546
chr8	124285885	124287984
chr8	126440925	126447382
chr8	128022522	128114707
chr8	128169188	128173807
chr8	134308981	134311009
chr8	144820787	144823145
chr8	145016256	145018610
chr9	3525297	3527563
chr9	33289251	33291368
chr9	110044226	110046747
chr9	110216687	110251931
chr9	111695298	111697320
chr9	112968351	113019729
chr9	114286582	114288818
chr9	124360121	124362185
chr9	130212877	130215322
chr9	136213733	136216140
chr9	139009563	139011800
chr9	139377871	139380065
chr9	140023132	140025211
chrX	39872159	39874188
chrX	39966382	39968505
chrX	41192076	41194310
chrX	66029628	66243101
chrX	66334667	66484898
chrX	66543913	66719723
chrX	67030071	67077069
chrX	153625201	153628096
