# Supplementary material for: Bromodomain protein 4 discriminates tissue-specific super-enhancers containing disease-specific susceptibility loci in prostate and breast cancer
Source: BMC Genomics. 2017 Mar 31;18:270. doi: 10.1186/s12864-017-3620-y (PMC5374680; doi:10.1186/s12864-017-3620-y)
Supplement: Supplementary file 5 — SE_VCaP_BRD4. (XLS 945 kb) [file 12864_2017_3620_MOESM5_ESM.xls]

## Sheet: SE_VCaP_BRD4
Supplementary file 4: Chromosomal coordinates for BRD4 sites in the VCaP cell-line
Chr number	start	end
chr1	713156	714568	MACS_peak_5	457.37
chr1	761917	763543	MACS_peak_9	283.51
chr1	839813	840384	MACS_peak_14	315.95
chr1	859701	860638	MACS_peak_18	226.07
chr1	934546	936985	MACS_peak_27	775.3
chr1	1092848	1094368	MACS_peak_44	157.16
chr1	1097533	1098671	MACS_peak_45	68.52
chr1	1166225	1167543	MACS_peak_49	176.83
chr1	1207419	1209613	MACS_peak_52	585.14
chr1	1310229	1311056	MACS_peak_66	67.68
chr1	1334292	1335474	MACS_peak_67	489.04
chr1	1342177	1343650	MACS_peak_68	365.43
chr1	1354729	1355541	MACS_peak_69	98.23
chr1	1368461	1369685	MACS_peak_71	140.98
chr1	1406634	1407374	MACS_peak_75	179.74
chr1	1439900	1441304	MACS_peak_77	168.37
chr1	1446322	1447750	MACS_peak_79	490.8
chr1	1509182	1510883	MACS_peak_88	983.52
chr1	1550516	1551509	MACS_peak_93	341.79
chr1	1623100	1624643	MACS_peak_97	209.77
chr1	1676781	1678459	MACS_peak_98	546.1
chr1	1709918	1710948	MACS_peak_99	533.81
chr1	1713441	1714658	MACS_peak_100	289.94
chr1	1789773	1790625	MACS_peak_103	84.16
chr1	1821296	1821872	MACS_peak_105	121.04
chr1	1932965	1933733	MACS_peak_123	146.96
chr1	1980541	1981703	MACS_peak_127	150.78
chr1	2121076	2122009	MACS_peak_135	194.49
chr1	2158480	2159321	MACS_peak_140	207.52
chr1	2342132	2342334	MACS_peak_158	111.86
chr1	2343218	2344171	MACS_peak_159	850.25
chr1	2342902	2343011	MACS_peak_159	850.25
chr1	2477516	2478503	MACS_peak_171	562.61
chr1	2479386	2480919	MACS_peak_171	562.61
chr1	2487434	2488515	MACS_peak_172	221.18
chr1	2509491	2510215	MACS_peak_174	59.83
chr1	3463623	3464655	MACS_peak_263	250.82
chr1	3568571	3569191	MACS_peak_273	368.7
chr1	3712501	3713468	MACS_peak_287	117.31
chr1	3816335	3817840	MACS_peak_294	351.8
chr1	6052010	6052875	MACS_peak_342	210.85
chr1	6221315	6222008	MACS_peak_348	61.19
chr1	6258907	6260294	MACS_peak_353	323.42
chr1	6265565	6266598	MACS_peak_354	184.01
chr1	6453362	6454137	MACS_peak_369	168.45
chr1	6614190	6614986	MACS_peak_378	123.35
chr1	6639553	6640542	MACS_peak_379	184.47
chr1	6662285	6663069	MACS_peak_380	724.06
chr1	6761366	6762363	MACS_peak_386	498.75
chr1	6844487	6845227	MACS_peak_387	165.78
chr1	8021066	8022348	MACS_peak_422	481.34
chr1	8085938	8087424	MACS_peak_423	474.85
chr1	8130246	8130893	MACS_peak_425	61.88
chr1	8229137	8230939	MACS_peak_426	107.82
chr1	8242066	8242710	MACS_peak_427	54.12
chr1	8319678	8320479	MACS_peak_429	58.85
chr1	8372657	8373032	MACS_peak_430	52.3
chr1	8377714	8378576	MACS_peak_431	225.83
chr1	8484354	8485351	MACS_peak_436	170.02
chr1	8549822	8550409	MACS_peak_439	65.9
chr1	8762663	8762700	MACS_peak_442	111.41
chr1	8762792	8763335	MACS_peak_443	151.51
chr1	8937850	8939664	MACS_peak_445	921.61
chr1	9061582	9063197	MACS_peak_446	248.34
chr1	9241984	9242689	MACS_peak_449	218.08
chr1	9294815	9295394	MACS_peak_450	175.45
chr1	9902691	9904400	MACS_peak_457	103.03
chr1	10458583	10459679	MACS_peak_461	94.85
chr1	10694788	10696663	MACS_peak_462	193.91
chr1	10784195	10785415	MACS_peak_467	209.7
chr1	10853599	10854636	MACS_peak_471	361.18
chr1	10863819	10865022	MACS_peak_474	121.29
chr1	11072340	11073405	MACS_peak_475	661.1
chr1	11159139	11160269	MACS_peak_477	142.03
chr1	11333246	11334232	MACS_peak_480	200.95
chr1	11967822	11969090	MACS_peak_486	85.09
chr1	12655576	12656557	MACS_peak_490	116.43
chr1	12678005	12678510	MACS_peak_492	67.31
chr1	15284522	15285199	MACS_peak_506	67.35
chr1	15852824	15853900	MACS_peak_517	106.29
chr1	15929840	15930412	MACS_peak_520	103.22
chr1	16082704	16083434	MACS_peak_523	154.72
chr1	16160775	16163076	MACS_peak_526	690.54
chr1	16173737	16174182	MACS_peak_527	124.9
chr1	16175830	16176130	MACS_peak_528	80.16
chr1	16176229	16176837	MACS_peak_528	80.16
chr1	16302028	16302796	MACS_peak_532	147.49
chr1	16533130	16533900	MACS_peak_540	178.72
chr1	16562924	16563812	MACS_peak_542	186.3
chr1	16678381	16679488	MACS_peak_547	445.49
chr1	16693468	16694352	MACS_peak_548	155.62
chr1	16835407	16836789	MACS_peak_553	148.12
chr1	16838863	16843012	MACS_peak_555	1596.07
chr1	16890599	16894663	MACS_peak_559	869.56
chr1	16902969	16903942	MACS_peak_562	178.44
chr1	16917846	16919341	MACS_peak_563	243.79
chr1	16919418	16919466	MACS_peak_564	89.49
chr1	16925144	16925835	MACS_peak_566	59.8
chr1	16926809	16928715	MACS_peak_567	130.38
chr1	16928728	16931451	MACS_peak_567	130.38
chr1	16933648	16936183	MACS_peak_567	130.38
chr1	16936253	16938317	MACS_peak_568	708.1
chr1	16938566	16942274	MACS_peak_568	708.1
chr1	16947052	16948444	MACS_peak_569	1057.35
chr1	16963352	16964163	MACS_peak_572	161.76
chr1	16968438	16968587	MACS_peak_574	1203.56
chr1	16970442	16972397	MACS_peak_574	1203.56
chr1	16979325	16980165	MACS_peak_575	76.7
chr1	16980827	16981619	MACS_peak_576	202.19
chr1	16982595	16983207	MACS_peak_577	85.19
chr1	16992082	16994130	MACS_peak_581	1007.75
chr1	17066327	17068399	MACS_peak_598	973.91
chr1	17221890	17223472	MACS_peak_616	1392.89
chr1	17231140	17232339	MACS_peak_618	212.02
chr1	17240641	17241339	MACS_peak_620	310.83
chr1	17274556	17275567	MACS_peak_621	125.11
chr1	17866373	17867069	MACS_peak_633	126.22
chr1	18625177	18625596	MACS_peak_654	172.19
chr1	18790717	18791585	MACS_peak_659	81.85
chr1	18806649	18807267	MACS_peak_660	116.3
chr1	18928961	18929399	MACS_peak_664	56.67
chr1	19392776	19393867	MACS_peak_675	159.62
chr1	19536165	19537406	MACS_peak_680	300.8
chr1	19577661	19578605	MACS_peak_681	467.71
chr1	19811042	19812131	MACS_peak_686	520.59
chr1	19812218	19812999	MACS_peak_687	263.98
chr1	20096827	20097425	MACS_peak_697	86.94
chr1	20126454	20127053	MACS_peak_700	91.95
chr1	20208616	20208901	MACS_peak_702	174.29
chr1	20685330	20685896	MACS_peak_712	151.35
chr1	20812486	20813684	MACS_peak_719	576.05
chr1	20834374	20834989	MACS_peak_722	343.86
chr1	20987427	20988564	MACS_peak_724	109.1
chr1	21112600	21113516	MACS_peak_732	444.1
chr1	21594682	21595133	MACS_peak_738	83.76
chr1	21660449	21661432	MACS_peak_741	269.25
chr1	21664890	21665537	MACS_peak_743	86.11
chr1	21766025	21766111	MACS_peak_749	103.74
chr1	21766314	21766868	MACS_peak_750	81.08
chr1	21949873	21950801	MACS_peak_758	135.93
chr1	21958449	21959279	MACS_peak_760	201.63
chr1	21959893	21962103	MACS_peak_761	652.37
chr1	22109053	22110350	MACS_peak_767	520.99
chr1	22231099	22231719	MACS_peak_776	55.33
chr1	22283264	22284319	MACS_peak_782	353.27
chr1	22351783	22352667	MACS_peak_792	357.71
chr1	22378765	22379709	MACS_peak_794	243.29
chr1	22777947	22779118	MACS_peak_811	157.95
chr1	23152885	23154022	MACS_peak_825	94.5
chr1	23345356	23346241	MACS_peak_831	352.25
chr1	23346359	23346789	MACS_peak_831	352.25
chr1	23503947	23504735	MACS_peak_833	100.98
chr1	23670224	23671483	MACS_peak_834	481.9
chr1	23749837	23750438	MACS_peak_842	236.82
chr1	23778156	23779189	MACS_peak_845	282.84
chr1	23880484	23881741	MACS_peak_851	672.55
chr1	23884522	23886313	MACS_peak_852	1102.34
chr1	23888604	23889251	MACS_peak_853	111.44
chr1	24017987	24019009	MACS_peak_859	190.45
chr1	24069577	24070505	MACS_peak_860	551.33
chr1	24104256	24105496	MACS_peak_862	513.99
chr1	24151486	24152204	MACS_peak_866	70.01
chr1	24286316	24286774	MACS_peak_869	93.81
chr1	24306317	24307121	MACS_peak_870	275.74
chr1	24670109	24670687	MACS_peak_876	51.34
chr1	24739790	24740323	MACS_peak_879	88.77
chr1	24968227	24968610	MACS_peak_883	98.03
chr1	24968743	24970527	MACS_peak_884	555.93
chr1	25071420	25072435	MACS_peak_885	275.62
chr1	25558547	25559304	MACS_peak_897	102.29
chr1	25566083	25566943	MACS_peak_898	68.23
chr1	25573307	25574394	MACS_peak_899	224.47
chr1	25664448	25665208	MACS_peak_901	82.95
chr1	25756427	25757262	MACS_peak_904	198.31
chr1	26097701	26098340	MACS_peak_916	139.68
chr1	26216249	26216827	MACS_peak_922	54.76
chr1	26324428	26325267	MACS_peak_925	63.78
chr1	26437392	26438158	MACS_peak_930	422.64
chr1	26487868	26488399	MACS_peak_931	280.76
chr1	26488671	26489059	MACS_peak_931	280.76
chr1	26496053	26497284	MACS_peak_932	393.59
chr1	26560044	26560643	MACS_peak_933	135.14
chr1	26606073	26606964	MACS_peak_934	176.7
chr1	26758186	26759062	MACS_peak_937	165.77
chr1	26798222	26799687	MACS_peak_938	594.59
chr1	26826620	26827472	MACS_peak_939	406.64
chr1	26827527	26827890	MACS_peak_939	406.64
chr1	26946694	26948302	MACS_peak_941	623.48
chr1	27018827	27019987	MACS_peak_942	214.2
chr1	27021633	27022701	MACS_peak_943	422.72
chr1	27113872	27114909	MACS_peak_945	110.31
chr1	27191482	27192378	MACS_peak_947	122.31
chr1	27247998	27248945	MACS_peak_949	372.93
chr1	27648256	27649313	MACS_peak_951	145.65
chr1	27675674	27676919	MACS_peak_953	69.5
chr1	27853543	27855889	MACS_peak_957	140.28
chr1	28156764	28157777	MACS_peak_960	121.72
chr1	28562169	28562898	MACS_peak_962	109.01
chr1	28655144	28655798	MACS_peak_963	61.3
chr1	28695962	28696828	MACS_peak_964	63.08
chr1	28831908	28832958	MACS_peak_965	79.08
chr1	28969211	28970490	MACS_peak_967	163.47
chr1	29062802	29064409	MACS_peak_968	394.96
chr1	29507633	29508913	MACS_peak_971	432.08
chr1	30324183	30325372	MACS_peak_976	119.09
chr1	31191493	31192540	MACS_peak_981	223.46
chr1	31537983	31539028	MACS_peak_983	170.08
chr1	32109682	32110868	MACS_peak_986	205.26
chr1	32134980	32136260	MACS_peak_987	58.95
chr1	32573472	32574518	MACS_peak_994	185.73
chr1	32757677	32758706	MACS_peak_997	58.71
chr1	32817074	32817890	MACS_peak_998	104.26
chr1	32859321	32860491	MACS_peak_1000	116.46
chr1	32965735	32966364	MACS_peak_1001	314.17
chr1	33115803	33117236	MACS_peak_1002	528.11
chr1	33282535	33284091	MACS_peak_1004	174.49
chr1	33438304	33439064	MACS_peak_1008	201.17
chr1	33592480	33593350	MACS_peak_1010	116.61
chr1	35331075	35332392	MACS_peak_1017	291.15
chr1	35657625	35659146	MACS_peak_1020	456.71
chr1	35734299	35735027	MACS_peak_1021	58.67
chr1	36106620	36107594	MACS_peak_1025	181.51
chr1	36184214	36185052	MACS_peak_1027	128.64
chr1	36689450	36690582	MACS_peak_1032	64.04
chr1	36915789	36916746	MACS_peak_1034	62.06
chr1	36929375	36930499	MACS_peak_1035	154.1
chr1	38259455	38259758	MACS_peak_1045	285.65
chr1	38273057	38274285	MACS_peak_1046	182.54
chr1	38455592	38456221	MACS_peak_1048	103.1
chr1	39456242	39457169	MACS_peak_1055	228.35
chr1	40204088	40204769	MACS_peak_1060	55.83
chr1	40348645	40349465	MACS_peak_1065	80.93
chr1	40505231	40506907	MACS_peak_1067	143.92
chr1	40626501	40627556	MACS_peak_1068	136.85
chr1	40723200	40724545	MACS_peak_1069	514.46
chr1	41156981	41158235	MACS_peak_1073	611.29
chr1	41706841	41707853	MACS_peak_1078	180.8
chr1	41961649	41962652	MACS_peak_1084	296.07
chr1	41965920	41966973	MACS_peak_1085	85.51
chr1	42799839	42801331	MACS_peak_1089	194.76
chr1	42921554	42922804	MACS_peak_1091	207.58
chr1	43147391	43148001	MACS_peak_1093	202.11
chr1	43282535	43283314	MACS_peak_1095	54.98
chr1	43424204	43424927	MACS_peak_1098	236.87
chr1	43585490	43586282	MACS_peak_1099	181.37
chr1	43700510	43701824	MACS_peak_1100	210.64
chr1	43814612	43815697	MACS_peak_1101	98.53
chr1	43833833	43834376	MACS_peak_1103	539.59
chr1	45096953	45098180	MACS_peak_1112	82.28
chr1	45240539	45242034	MACS_peak_1113	232.68
chr1	45769370	45770120	MACS_peak_1117	138.15
chr1	46015967	46016996	MACS_peak_1119	68.42
chr1	46049595	46050464	MACS_peak_1120	143.62
chr1	46151699	46153515	MACS_peak_1121	474.03
chr1	46215905	46216814	MACS_peak_1122	62.99
chr1	46648396	46650137	MACS_peak_1124	69.07
chr1	46712405	46713027	MACS_peak_1126	89.76
chr1	46766995	46769678	MACS_peak_1127	556.61
chr1	46806036	46807156	MACS_peak_1128	73.82
chr1	48237323	48238132	MACS_peak_1139	71.31
chr1	48392498	48393526	MACS_peak_1140	98.07
chr1	51425617	51426408	MACS_peak_1145	69.56
chr1	51433604	51434251	MACS_peak_1146	102.58
chr1	51701492	51702492	MACS_peak_1148	111.46
chr1	51983596	51984387	MACS_peak_1149	163.67
chr1	52343887	52345374	MACS_peak_1151	196.96
chr1	52498863	52499773	MACS_peak_1153	184.64
chr1	52520364	52521432	MACS_peak_1154	55.16
chr1	52521680	52522613	MACS_peak_1155	224.03
chr1	52607373	52608096	MACS_peak_1156	267.26
chr1	52831324	52832323	MACS_peak_1157	198.11
chr1	53018242	53018867	MACS_peak_1159	206.29
chr1	53163547	53164359	MACS_peak_1161	95.57
chr1	53386744	53387614	MACS_peak_1162	94.48
chr1	53685701	53686657	MACS_peak_1168	259.64
chr1	54354849	54355693	MACS_peak_1174	61.89
chr1	54954381	54955091	MACS_peak_1180	52.21
chr1	55181124	55181765	MACS_peak_1181	80.34
chr1	59011635	59012718	MACS_peak_1188	75.86
chr1	59042472	59043432	MACS_peak_1189	306.69
chr1	59249079	59251549	MACS_peak_1190	552.76
chr1	59369085	59370113	MACS_peak_1191	208.33
chr1	59536677	59537467	MACS_peak_1192	74.76
chr1	62190316	62191230	MACS_peak_1197	139.46
chr1	62207438	62208388	MACS_peak_1198	318.06
chr1	62901207	62903006	MACS_peak_1199	109.64
chr1	64059211	64060240	MACS_peak_1204	212.81
chr1	67395727	67396468	MACS_peak_1211	133.5
chr1	67519428	67519997	MACS_peak_1212	85.6
chr1	67895602	67896957	MACS_peak_1213	319.07
chr1	68150698	68151310	MACS_peak_1214	71.64
chr1	70670970	70671747	MACS_peak_1216	94.9
chr1	70686751	70687707	MACS_peak_1217	228.39
chr1	71546358	71547106	MACS_peak_1220	65.82
chr1	76189854	76190587	MACS_peak_1223	90.51
chr1	78148093	78149720	MACS_peak_1225	272.3
chr1	78443826	78445416	MACS_peak_1226	166.01
chr1	86041891	86043287	MACS_peak_1235	336.59
chr1	89149648	89150324	MACS_peak_1237	157.93
chr1	89457827	89459117	MACS_peak_1239	111.99
chr1	89989691	89990936	MACS_peak_1240	862.17
chr1	90460296	90461224	MACS_peak_1243	363.08
chr1	91486491	91488337	MACS_peak_1247	477.85
chr1	92764033	92764845	MACS_peak_1249	327.42
chr1	93250130	93251344	MACS_peak_1250	120.46
chr1	93297321	93298362	MACS_peak_1251	519.4
chr1	93544301	93545059	MACS_peak_1253	262.38
chr1	93810809	93811961	MACS_peak_1254	209.46
chr1	94057193	94058382	MACS_peak_1256	192.85
chr1	94312525	94313525	MACS_peak_1257	400.52
chr1	94344455	94345054	MACS_peak_1258	83.7
chr1	100125175	100125837	MACS_peak_1267	170.89
chr1	100503165	100504250	MACS_peak_1270	226.36
chr1	101360886	101362516	MACS_peak_1275	59.03
chr1	109203450	109204325	MACS_peak_1278	435.17
chr1	109234527	109235719	MACS_peak_1279	405.5
chr1	109505502	109506272	MACS_peak_1282	165.95
chr1	109618209	109619057	MACS_peak_1284	142.56
chr1	109642388	109643370	MACS_peak_1285	164.4
chr1	109756550	109757355	MACS_peak_1287	68.04
chr1	109968563	109969181	MACS_peak_1288	124.12
chr1	110026532	110027057	MACS_peak_1290	146.98
chr1	110090230	110091675	MACS_peak_1291	193.64
chr1	110526980	110527959	MACS_peak_1295	258.4
chr1	110777695	110779122	MACS_peak_1298	114.14
chr1	110880231	110881722	MACS_peak_1299	102.25
chr1	110949824	110950871	MACS_peak_1300	136.43
chr1	111506141	111507011	MACS_peak_1302	63.85
chr1	111746653	111747465	MACS_peak_1303	224.77
chr1	111888829	111889698	MACS_peak_1304	74.25
chr1	112297167	112298808	MACS_peak_1307	137.75
chr1	113161469	113163098	MACS_peak_1312	265.12
chr1	115299838	115301174	MACS_peak_1319	405.44
chr1	116353675	116354431	MACS_peak_1323	53.47
chr1	116380506	116381120	MACS_peak_1324	285.1
chr1	117031789	117032584	MACS_peak_1327	55.77
chr1	117664454	117665162	MACS_peak_1331	52.2
chr1	117908856	117910326	MACS_peak_1332	138.46
chr1	119682622	119683569	MACS_peak_1333	66.11
chr1	120190538	120190997	MACS_peak_1334	65.41
chr1	120610673	120611793	MACS_peak_1335	105.18
chr1	121142439	121144107	MACS_peak_1336	99.63
chr1	143673137	143673809	MACS_peak_1338	65
chr1	143686815	143687515	MACS_peak_1339	64.05
chr1	143742982	143743936	MACS_peak_1340	142.77
chr1	144339742	144340081	MACS_peak_1341	69.91
chr1	144931045	144933502	MACS_peak_1343	88.46
chr1	145208480	145210669	MACS_peak_1345	341.28
chr1	145382284	145383226	MACS_peak_1346	116.38
chr1	145437729	145438614	MACS_peak_1347	53.14
chr1	145507094	145508103	MACS_peak_1349	79.23
chr1	145610723	145611429	MACS_peak_1352	74.89
chr1	147510778	147511759	MACS_peak_1357	55.82
chr1	147735346	147736415	MACS_peak_1358	224.47
chr1	147806364	147807511	MACS_peak_1359	176.33
chr1	147930873	147931804	MACS_peak_1360	78.8
chr1	147993332	147994876	MACS_peak_1361	275.15
chr1	147999980	148001116	MACS_peak_1362	110.64
chr1	148240648	148242152	MACS_peak_1363	168.22
chr1	148604422	148605780	MACS_peak_1365	137.15
chr1	149223062	149224891	MACS_peak_1367	52.43
chr1	149783140	149784129	MACS_peak_1368	524.76
chr1	149784417	149785481	MACS_peak_1369	593.12
chr1	149803516	149804879	MACS_peak_1370	726.52
chr1	149811637	149815054	MACS_peak_1371	1478.5
chr1	149821877	149824107	MACS_peak_1372	1388.44
chr1	149824165	149825315	MACS_peak_1372	1388.44
chr1	149832155	149833336	MACS_peak_1373	745.38
chr1	149856604	149860474	MACS_peak_1374	1005.04
chr1	149899135	149900204	MACS_peak_1375	92.32
chr1	150038861	150040118	MACS_peak_1377	66.71
chr1	150240622	150241734	MACS_peak_1379	154.52
chr1	150253948	150255076	MACS_peak_1380	163.63
chr1	150293575	150294565	MACS_peak_1381	159.36
chr1	150335299	150337561	MACS_peak_1382	189.8
chr1	150533550	150535112	MACS_peak_1385	99.68
chr1	150551097	150552283	MACS_peak_1386	265.79
chr1	150601412	150602551	MACS_peak_1387	416.01
chr1	150848991	150849831	MACS_peak_1389	119.8
chr1	150980564	150981166	MACS_peak_1391	60.45
chr1	151019975	151021362	MACS_peak_1392	149.5
chr1	151030816	151032399	MACS_peak_1393	267.76
chr1	151042649	151043928	MACS_peak_1394	342.63
chr1	151170581	151171984	MACS_peak_1395	303.78
chr1	151253651	151255737	MACS_peak_1398	234.28
chr1	151300201	151301029	MACS_peak_1399	51.06
chr1	151319078	151319804	MACS_peak_1400	111.47
chr1	151371466	151372775	MACS_peak_1402	61.01
chr1	151431569	151432642	MACS_peak_1403	56.51
chr1	151483378	151484157	MACS_peak_1405	143.72
chr1	151485288	151486915	MACS_peak_1406	328.82
chr1	151511393	151513328	MACS_peak_1407	204.01
chr1	151735193	151736366	MACS_peak_1411	221.24
chr1	151740250	151742060	MACS_peak_1412	63.96
chr1	151804807	151805720	MACS_peak_1414	177.95
chr1	151809014	151809976	MACS_peak_1415	84.28
chr1	151811876	151813509	MACS_peak_1416	334.1
chr1	151881471	151882776	MACS_peak_1417	192.89
chr1	152019786	152021294	MACS_peak_1421	211.49
chr1	152163932	152164600	MACS_peak_1423	106.89
chr1	153605987	153607131	MACS_peak_1432	674.35
chr1	153642827	153643795	MACS_peak_1433	89.62
chr1	153699692	153701334	MACS_peak_1435	153.2
chr1	153895364	153896427	MACS_peak_1439	187.89
chr1	153939284	153941400	MACS_peak_1443	223.66
chr1	153949307	153950331	MACS_peak_1444	382.04
chr1	153962665	153963815	MACS_peak_1445	176.55
chr1	154155268	154156311	MACS_peak_1447	128.93
chr1	154192325	154194244	MACS_peak_1448	663.96
chr1	154390620	154391378	MACS_peak_1451	65.83
chr1	154435811	154436733	MACS_peak_1452	101.52
chr1	154473835	154474565	MACS_peak_1456	197.6
chr1	154531100	154532321	MACS_peak_1460	310.23
chr1	154539942	154540748	MACS_peak_1461	337.99
chr1	154579606	154581660	MACS_peak_1468	468.71
chr1	154599362	154600950	MACS_peak_1473	791.99
chr1	154642548	154643187	MACS_peak_1476	261.51
chr1	154702524	154704099	MACS_peak_1484	182.71
chr1	154732572	154733509	MACS_peak_1488	219.72
chr1	154733943	154734099	MACS_peak_1488	219.72
chr1	154768695	154770590	MACS_peak_1497	1711.64
chr1	154771503	154772365	MACS_peak_1497	1711.64
chr1	154779045	154779763	MACS_peak_1499	889.48
chr1	154784679	154785021	MACS_peak_1500	400.27
chr1	154787638	154788840	MACS_peak_1500	400.27
chr1	154799408	154800245	MACS_peak_1502	294.28
chr1	154805792	154806624	MACS_peak_1503	344.77
chr1	154807948	154809973	MACS_peak_1503	344.77
chr1	154814949	154815911	MACS_peak_1503	344.77
chr1	154812059	154814900	MACS_peak_1503	344.77
chr1	154820240	154821335	MACS_peak_1505	1159.12
chr1	154827681	154828420	MACS_peak_1507	589.06
chr1	154830746	154831591	MACS_peak_1507	589.06
chr1	154840214	154841929	MACS_peak_1508	1180.14
chr1	154842143	154843750	MACS_peak_1508	1180.14
chr1	154848766	154851688	MACS_peak_1509	1344.44
chr1	154845059	154846340	MACS_peak_1509	1344.44
chr1	154855602	154856801	MACS_peak_1510	510.25
chr1	154856815	154857036	MACS_peak_1510	510.25
chr1	154857279	154859538	MACS_peak_1511	501.38
chr1	154860415	154861712	MACS_peak_1511	501.38
chr1	154871716	154872335	MACS_peak_1514	216.15
chr1	154881861	154883112	MACS_peak_1517	1160.01
chr1	154883667	154886201	MACS_peak_1517	1160.01
chr1	154894719	154895307	MACS_peak_1520	300.7
chr1	154900298	154901248	MACS_peak_1522	241.04
chr1	154904063	154906024	MACS_peak_1523	631.34
chr1	154906529	154907412	MACS_peak_1523	631.34
chr1	154911288	154913146	MACS_peak_1523	631.34
chr1	154915849	154916963	MACS_peak_1523	631.34
chr1	154908011	154911277	MACS_peak_1523	631.34
chr1	154927253	154929793	MACS_peak_1525	655.28
chr1	154933241	154935712	MACS_peak_1526	167.92
chr1	154943063	154949480	MACS_peak_1526	167.92
chr1	154955028	154957465	MACS_peak_1527	714.98
chr1	154949652	154951016	MACS_peak_1527	714.98
chr1	154959827	154962303	MACS_peak_1529	973.63
chr1	154964557	154966072	MACS_peak_1530	844.88
chr1	154969051	154969781	MACS_peak_1531	266.14
chr1	154972142	154975025	MACS_peak_1533	3100
chr1	154975170	154977484	MACS_peak_1534	440.14
chr1	154989161	154991860	MACS_peak_1535	1177.35
chr1	154994745	154996808	MACS_peak_1536	508.07
chr1	155099201	155100275	MACS_peak_1540	67.07
chr1	155102015	155102895	MACS_peak_1541	129.65
chr1	155108129	155108986	MACS_peak_1542	235.58
chr1	155177915	155179454	MACS_peak_1545	235.17
chr1	155242845	155243738	MACS_peak_1549	129.89
chr1	155531873	155533571	MACS_peak_1551	589.58
chr1	155579463	155580591	MACS_peak_1552	65.21
chr1	155657825	155659307	MACS_peak_1553	318.79
chr1	155826731	155827335	MACS_peak_1555	80.04
chr1	155903673	155904887	MACS_peak_1556	158.98
chr1	156075305	156075331	MACS_peak_1557	91.13
chr1	156073688	156074848	MACS_peak_1557	91.13
chr1	156075859	156076650	MACS_peak_1558	73.18
chr1	156123021	156123946	MACS_peak_1559	65.31
chr1	156182371	156183359	MACS_peak_1560	133.59
chr1	156426118	156427621	MACS_peak_1563	329.18
chr1	156470409	156471463	MACS_peak_1564	226.69
chr1	156697778	156699033	MACS_peak_1567	92.7
chr1	156721376	156722354	MACS_peak_1568	124.09
chr1	156737161	156737693	MACS_peak_1569	61.43
chr1	157107810	157109001	MACS_peak_1574	223.54
chr1	160175162	160175901	MACS_peak_1576	122.4
chr1	160231389	160232742	MACS_peak_1577	298.83
chr1	160312376	160313336	MACS_peak_1578	67.42
chr1	161015399	161016273	MACS_peak_1580	51.09
chr1	161101823	161103232	MACS_peak_1583	234.6
chr1	161123443	161124310	MACS_peak_1584	67.27
chr1	161135445	161136575	MACS_peak_1586	112.75
chr1	161283873	161284681	MACS_peak_1588	78.96
chr1	161719334	161720239	MACS_peak_1590	458.81
chr1	163291288	163292024	MACS_peak_1596	68.95
chr1	165796714	165797284	MACS_peak_1600	366.47
chr1	167423714	167424949	MACS_peak_1604	88.79
chr1	167895733	167896258	MACS_peak_1608	54.08
chr1	167904927	167906177	MACS_peak_1609	100.75
chr1	169862622	169863554	MACS_peak_1615	180.41
chr1	170500766	170501565	MACS_peak_1616	76.91
chr1	172501974	172502815	MACS_peak_1618	78.68
chr1	173836493	173838093	MACS_peak_1620	123.7
chr1	173990698	173992075	MACS_peak_1621	244.06
chr1	174207917	174208634	MACS_peak_1622	107.09
chr1	174968109	174969453	MACS_peak_1623	182.36
chr1	174992256	174993158	MACS_peak_1624	63.05
chr1	178995332	178996050	MACS_peak_1628	177.15
chr1	179555333	179555932	MACS_peak_1631	93.12
chr1	179850831	179852300	MACS_peak_1633	486.77
chr1	180470967	180472385	MACS_peak_1637	325.28
chr1	181998382	181998877	MACS_peak_1644	51.68
chr1	182360285	182361580	MACS_peak_1645	90.22
chr1	182808176	182809107	MACS_peak_1647	198.82
chr1	182991668	182992223	MACS_peak_1648	198.61
chr1	183029108	183030238	MACS_peak_1650	79.14
chr1	183197207	183198465	MACS_peak_1651	96.13
chr1	183440083	183441704	MACS_peak_1653	136.18
chr1	185285272	185287086	MACS_peak_1657	213.1
chr1	186344159	186345169	MACS_peak_1658	62.65
chr1	193090646	193091496	MACS_peak_1661	298.89
chr1	197871285	197872350	MACS_peak_1664	360.24
chr1	200638406	200639795	MACS_peak_1666	381.97
chr1	200707758	200708742	MACS_peak_1667	416.72
chr1	201368225	201369166	MACS_peak_1671	181.8
chr1	201475955	201476753	MACS_peak_1673	100.91
chr1	201924239	201925192	MACS_peak_1674	71.76
chr1	202003315	202004488	MACS_peak_1676	120.73
chr1	202777204	202777940	MACS_peak_1679	72.38
chr1	202895748	202896804	MACS_peak_1680	104.43
chr1	202975992	202977105	MACS_peak_1682	199.9
chr1	203764514	203765177	MACS_peak_1684	193.61
chr1	203830294	203831279	MACS_peak_1685	123.2
chr1	204380408	204381208	MACS_peak_1689	155.05
chr1	204484847	204486209	MACS_peak_1691	222.37
chr1	205718403	205719784	MACS_peak_1699	254.93
chr1	206785280	206786307	MACS_peak_1703	164.87
chr1	206808432	206809076	MACS_peak_1704	104.51
chr1	207925043	207925686	MACS_peak_1709	115.27
chr1	208136466	208137323	MACS_peak_1710	111.35
chr1	211431769	211432736	MACS_peak_1715	147.33
chr1	211555926	211556666	MACS_peak_1717	175.41
chr1	212731858	212732712	MACS_peak_1719	71.39
chr1	212781223	212782673	MACS_peak_1720	128.1
chr1	213188385	213189314	MACS_peak_1723	93.32
chr1	217803948	217805094	MACS_peak_1728	85.38
chr1	219346887	219347765	MACS_peak_1730	94.1
chr1	220219398	220220131	MACS_peak_1731	123.68
chr1	220958171	220959190	MACS_peak_1735	60.2
chr1	220959353	220960401	MACS_peak_1736	282.71
chr1	221915659	221916580	MACS_peak_1737	166.36
chr1	223921704	223922859	MACS_peak_1742	118.52
chr1	224033697	224034516	MACS_peak_1744	304.55
chr1	224179883	224180667	MACS_peak_1745	230.12
chr1	224301507	224302194	MACS_peak_1746	86.22
chr1	225116956	225117862	MACS_peak_1751	339.85
chr1	225615777	225616687	MACS_peak_1753	162.52
chr1	225840917	225841886	MACS_peak_1755	279.39
chr1	225965134	225966278	MACS_peak_1756	275.09
chr1	226111472	226112235	MACS_peak_1757	190.84
chr1	226186529	226187451	MACS_peak_1758	89.46
chr1	226249241	226249964	MACS_peak_1759	194.38
chr1	226250302	226251023	MACS_peak_1760	113.35
chr1	226309710	226310779	MACS_peak_1764	159.7
chr1	226315077	226316213	MACS_peak_1765	75.18
chr1	226320368	226321702	MACS_peak_1766	229.72
chr1	226322244	226323354	MACS_peak_1766	229.72
chr1	226373923	226374873	MACS_peak_1767	108.67
chr1	226890683	226891569	MACS_peak_1772	57.85
chr1	227127018	227128206	MACS_peak_1773	243.25
chr1	228674011	228675310	MACS_peak_1774	67.56
chr1	229307470	229308246	MACS_peak_1778	55.56
chr1	229356535	229357628	MACS_peak_1779	65.53
chr1	229694372	229695302	MACS_peak_1782	85.46
chr1	231004476	231005152	MACS_peak_1787	56.05
chr1	231558116	231558690	MACS_peak_1789	251.27
chr1	234492221	234493113	MACS_peak_1798	59.01
chr1	234634576	234635388	MACS_peak_1800	79.21
chr1	234735268	234735829	MACS_peak_1803	64.58
chr1	234745778	234747250	MACS_peak_1806	840.67
chr1	234747996	234748892	MACS_peak_1807	91.34
chr1	234860273	234861299	MACS_peak_1808	218.3
chr1	234886876	234887519	MACS_peak_1809	50.6
chr1	234912250	234913236	MACS_peak_1810	119.55
chr1	234951904	234953089	MACS_peak_1812	296.36
chr1	234953117	234953650	MACS_peak_1813	50.29
chr1	235291419	235292576	MACS_peak_1816	184.29
chr1	235324112	235324876	MACS_peak_1817	61.02
chr1	235491512	235491545	MACS_peak_1820	119.61
chr1	235491736	235492753	MACS_peak_1821	56.54
chr1	235667416	235668932	MACS_peak_1822	281.9
chr1	240760337	240761069	MACS_peak_1830	51.82
chr1	242406187	242406766	MACS_peak_1836	57.66
chr1	243418204	243419123	MACS_peak_1838	160.74
chr1	244624312	244625344	MACS_peak_1843	115.02
chr1	244997584	244999236	MACS_peak_1845	591.47
chr1	245026348	245028353	MACS_peak_1846	614.7
chr1	245132789	245135123	MACS_peak_1847	1184.23
chr1	246760360	246761199	MACS_peak_1855	73.41
chr1	246771774	246772708	MACS_peak_1856	120.32
chr1	247267175	247267903	MACS_peak_1860	69.85
chr1	247495076	247495655	MACS_peak_1863	102.83
chr1	249132192	249133560	MACS_peak_1864	198.01
chr1	249151940	249153614	MACS_peak_1865	192.12
chr1	249200021	249200785	MACS_peak_1867	276.45
chr10	694928	695603	MACS_peak_1883	268.59
chr10	695659	696769	MACS_peak_1884	399.44
chr10	977576	978418	MACS_peak_1891	151.37
chr10	1034006	1034928	MACS_peak_1892	183.02
chr10	1094267	1095590	MACS_peak_1893	199.66
chr10	1102148	1103027	MACS_peak_1894	194.81
chr10	1156024	1157147	MACS_peak_1896	137.32
chr10	1366982	1367877	MACS_peak_1900	57.02
chr10	1490551	1491285	MACS_peak_1913	197.5
chr10	3144827	3145561	MACS_peak_1938	56.15
chr10	3509306	3510169	MACS_peak_1946	55.33
chr10	3513989	3514947	MACS_peak_1947	76.93
chr10	3825311	3828639	MACS_peak_1948	583.57
chr10	3895080	3895702	MACS_peak_1949	59.63
chr10	5590006	5590586	MACS_peak_1959	53.81
chr10	5854786	5856207	MACS_peak_1965	545.32
chr10	6205412	6206411	MACS_peak_1970	68.41
chr10	11779062	11779744	MACS_peak_1975	175.82
chr10	12084584	12085311	MACS_peak_1977	73.6
chr10	12647399	12648479	MACS_peak_1981	96.75
chr10	13341166	13342386	MACS_peak_1985	115.66
chr10	13727905	13728847	MACS_peak_1988	65.33
chr10	13759649	13760593	MACS_peak_1989	73.6
chr10	14879555	14880284	MACS_peak_1991	74.57
chr10	14920085	14921172	MACS_peak_1992	165.34
chr10	15001383	15002209	MACS_peak_1994	85.44
chr10	15138904	15140113	MACS_peak_1996	176.3
chr10	17242915	17244003	MACS_peak_1998	232.34
chr10	17429630	17430474	MACS_peak_1999	53.9
chr10	18947776	18948831	MACS_peak_2003	168.4
chr10	21814538	21814913	MACS_peak_2009	229.95
chr10	21814949	21815803	MACS_peak_2009	229.95
chr10	22610091	22610692	MACS_peak_2013	164.2
chr10	22725423	22726874	MACS_peak_2014	273.94
chr10	24758896	24759570	MACS_peak_2020	73.28
chr10	25305230	25306278	MACS_peak_2021	192.62
chr10	27442799	27444576	MACS_peak_2023	230.42
chr10	27529195	27529824	MACS_peak_2024	67.44
chr10	27530697	27531571	MACS_peak_2025	186.79
chr10	27531809	27532504	MACS_peak_2026	74.9
chr10	27541248	27541940	MACS_peak_2027	202.7
chr10	28821188	28822598	MACS_peak_2031	457.27
chr10	28822708	28823344	MACS_peak_2032	63.69
chr10	30130680	30131654	MACS_peak_2035	83.91
chr10	31320217	31321379	MACS_peak_2038	78.1
chr10	32344606	32345778	MACS_peak_2040	305.83
chr10	32634915	32636514	MACS_peak_2041	1015.05
chr10	33246993	33248075	MACS_peak_2042	198.32
chr10	33269138	33270285	MACS_peak_2043	75.43
chr10	35415692	35416333	MACS_peak_2047	248.3
chr10	38146184	38147277	MACS_peak_2055	218.7
chr10	38264840	38265767	MACS_peak_2056	222.71
chr10	38299348	38300285	MACS_peak_2057	123.53
chr10	38691304	38691889	MACS_peak_2059	99.55
chr10	38692021	38692534	MACS_peak_2060	145.07
chr10	43277759	43278735	MACS_peak_2062	57.65
chr10	43857573	43858406	MACS_peak_2067	175.31
chr10	43891428	43893127	MACS_peak_2068	315.4
chr10	43902703	43905187	MACS_peak_2069	595.36
chr10	43915816	43916744	MACS_peak_2070	181.6
chr10	43931675	43933054	MACS_peak_2071	315.48
chr10	43950642	43951553	MACS_peak_2072	157.2
chr10	44143552	44144798	MACS_peak_2074	85.6
chr10	44341724	44342361	MACS_peak_2076	113.35
chr10	45359359	45361038	MACS_peak_2077	133.5
chr10	45495900	45497385	MACS_peak_2078	219.58
chr10	46090061	46090660	MACS_peak_2081	116.52
chr10	46951199	46952041	MACS_peak_2088	119.88
chr10	47151037	47151826	MACS_peak_2094	64.57
chr10	61121974	61122628	MACS_peak_2112	53.56
chr10	61122846	61123236	MACS_peak_2113	53.76
chr10	65028498	65029262	MACS_peak_2124	128.05
chr10	65280468	65281051	MACS_peak_2126	150.66
chr10	65281183	65282186	MACS_peak_2127	486.87
chr10	65389187	65390113	MACS_peak_2128	183.39
chr10	65390163	65390925	MACS_peak_2128	183.39
chr10	65471848	65472585	MACS_peak_2129	104.3
chr10	69643985	69644657	MACS_peak_2130	131.08
chr10	69834461	69835082	MACS_peak_2131	91.06
chr10	70090971	70092876	MACS_peak_2133	506.25
chr10	70166843	70167581	MACS_peak_2134	133.98
chr10	70480655	70481769	MACS_peak_2136	178.84
chr10	70660159	70661703	MACS_peak_2137	428.5
chr10	70715561	70716836	MACS_peak_2138	208.62
chr10	70883439	70883998	MACS_peak_2139	106.91
chr10	71077206	71079333	MACS_peak_2141	343.11
chr10	71930076	71930685	MACS_peak_2147	61.28
chr10	71933720	71934447	MACS_peak_2148	76.98
chr10	71992699	71993578	MACS_peak_2149	152.5
chr10	73975363	73976217	MACS_peak_2160	176.32
chr10	74032582	74034192	MACS_peak_2161	206.36
chr10	74057073	74058716	MACS_peak_2162	51.39
chr10	74090999	74092542	MACS_peak_2164	195.33
chr10	74114239	74115086	MACS_peak_2165	160.78
chr10	74856166	74857017	MACS_peak_2168	66.2
chr10	74927216	74928232	MACS_peak_2169	116.72
chr10	75172900	75174003	MACS_peak_2172	409.28
chr10	75385506	75386336	MACS_peak_2175	170.58
chr10	75757481	75758944	MACS_peak_2180	112.33
chr10	75910669	75910996	MACS_peak_2181	86.79
chr10	75935873	75936852	MACS_peak_2182	251.06
chr10	76586038	76586689	MACS_peak_2183	62.21
chr10	76969505	76971151	MACS_peak_2184	481.06
chr10	77168933	77169412	MACS_peak_2190	87.32
chr10	79047263	79047979	MACS_peak_2195	109.68
chr10	79084769	79085294	MACS_peak_2196	52.18
chr10	79131760	79132733	MACS_peak_2197	65.27
chr10	79648980	79649767	MACS_peak_2203	61.62
chr10	79793379	79794191	MACS_peak_2207	103.16
chr10	80062461	80063656	MACS_peak_2209	167.72
chr10	81107061	81108294	MACS_peak_2211	198.81
chr10	81741212	81742075	MACS_peak_2214	83.04
chr10	81838043	81839213	MACS_peak_2215	168.24
chr10	82295642	82296481	MACS_peak_2220	82.97
chr10	85898972	85899806	MACS_peak_2222	190.16
chr10	88159476	88160609	MACS_peak_2238	158.47
chr10	88280994	88281763	MACS_peak_2240	425.38
chr10	88424290	88424337	MACS_peak_2245	70.6
chr10	88470752	88472237	MACS_peak_2247	352.01
chr10	88515265	88516050	MACS_peak_2249	613.67
chr10	88853869	88854745	MACS_peak_2258	461.74
chr10	88854923	88855696	MACS_peak_2259	187.27
chr10	89101903	89103106	MACS_peak_2264	357.97
chr10	89264334	89265020	MACS_peak_2265	344.8
chr10	89621771	89622806	MACS_peak_2268	492.04
chr10	89622974	89623530	MACS_peak_2268	492.04
chr10	90249066	90249490	MACS_peak_2270	55.96
chr10	90639840	90640965	MACS_peak_2271	554.86
chr10	90711094	90712162	MACS_peak_2272	157.56
chr10	90749944	90751383	MACS_peak_2275	557.49
chr10	91174540	91175408	MACS_peak_2278	222.48
chr10	93169172	93170051	MACS_peak_2281	350.95
chr10	93557701	93558434	MACS_peak_2282	299.12
chr10	93683117	93684050	MACS_peak_2283	171.5
chr10	94049982	94051475	MACS_peak_2285	309.82
chr10	94333188	94334491	MACS_peak_2286	203.2
chr10	94351041	94351720	MACS_peak_2287	65.84
chr10	94352539	94352875	MACS_peak_2288	88.19
chr10	94607977	94608796	MACS_peak_2290	114.56
chr10	95462061	95462850	MACS_peak_2294	236.8
chr10	95513361	95513847	MACS_peak_2297	60.24
chr10	95522582	95523428	MACS_peak_2298	87.13
chr10	95548856	95549280	MACS_peak_2299	100.62
chr10	95653284	95654078	MACS_peak_2302	154.13
chr10	96162066	96163027	MACS_peak_2304	130.34
chr10	97802798	97804415	MACS_peak_2307	182.14
chr10	97849332	97850625	MACS_peak_2308	60.66
chr10	97889175	97890779	MACS_peak_2309	243.9
chr10	98346659	98347241	MACS_peak_2311	342.83
chr10	99051684	99052615	MACS_peak_2315	62.29
chr10	99078470	99079410	MACS_peak_2316	107.45
chr10	99257259	99258506	MACS_peak_2319	146.93
chr10	101190487	101191424	MACS_peak_2324	57.48
chr10	101380268	101381640	MACS_peak_2328	458.99
chr10	101491574	101492695	MACS_peak_2329	218.49
chr10	102045827	102046535	MACS_peak_2331	323.55
chr10	102106077	102107330	MACS_peak_2332	255.02
chr10	102133293	102134216	MACS_peak_2333	146.96
chr10	102672419	102672647	MACS_peak_2347	138.32
chr10	102672674	102673233	MACS_peak_2347	138.32
chr10	102756904	102758067	MACS_peak_2350	218.04
chr10	102758212	102758222	MACS_peak_2350	218.04
chr10	102758254	102759516	MACS_peak_2351	403.77
chr10	102802424	102802709	MACS_peak_2353	60.11
chr10	102820469	102821806	MACS_peak_2354	566.04
chr10	102825483	102826697	MACS_peak_2355	146
chr10	103453573	103455255	MACS_peak_2374	533.7
chr10	103815414	103816306	MACS_peak_2378	86.06
chr10	103892356	103893822	MACS_peak_2381	238.07
chr10	104005097	104005828	MACS_peak_2384	76.74
chr10	104209591	104210478	MACS_peak_2390	135.72
chr10	104222754	104223501	MACS_peak_2391	59.45
chr10	104404351	104406003	MACS_peak_2392	228.47
chr10	104474225	104475011	MACS_peak_2393	63.61
chr10	104535263	104536419	MACS_peak_2394	55.87
chr10	104613666	104614499	MACS_peak_2395	65.71
chr10	104952158	104953060	MACS_peak_2398	128.63
chr10	105036936	105037694	MACS_peak_2399	538.24
chr10	105338401	105339300	MACS_peak_2404	79.22
chr10	105991415	105992235	MACS_peak_2407	75.07
chr10	111682718	111683314	MACS_peak_2410	121.64
chr10	112064247	112064859	MACS_peak_2412	75.58
chr10	112631243	112631796	MACS_peak_2417	73.04
chr10	112678156	112679084	MACS_peak_2418	90.33
chr10	114090748	114091488	MACS_peak_2422	74.52
chr10	114091571	114091650	MACS_peak_2423	61.58
chr10	114092007	114092862	MACS_peak_2423	61.58
chr10	114151001	114151439	MACS_peak_2425	65.57
chr10	115614218	115615367	MACS_peak_2427	172.18
chr10	115720454	115721094	MACS_peak_2428	74.07
chr10	115802565	115803591	MACS_peak_2429	77.47
chr10	115803693	115803736	MACS_peak_2430	486.01
chr10	115999068	115999904	MACS_peak_2434	102.82
chr10	118764025	118764847	MACS_peak_2435	123.13
chr10	120839514	120840823	MACS_peak_2437	104.49
chr10	123687583	123688277	MACS_peak_2440	104.16
chr10	123734120	123735059	MACS_peak_2441	77.49
chr10	126604926	126605744	MACS_peak_2449	91.45
chr10	126773005	126773834	MACS_peak_2451	78.54
chr10	134220523	134222123	MACS_peak_2457	174.8
chr10	134388643	134389672	MACS_peak_2458	118.55
chr10	134778344	134779237	MACS_peak_2461	387.72
chr10	135207418	135208184	MACS_peak_2466	167.51
chr11	206640	208463	MACS_peak_2467	201.18
chr11	393591	394859	MACS_peak_2472	140.53
chr11	505884	507617	MACS_peak_2479	406.8
chr11	808902	810376	MACS_peak_2497	457.68
chr11	827057	828158	MACS_peak_2500	58.24
chr11	986414	987212	MACS_peak_2506	155.23
chr11	1240993	1241668	MACS_peak_2511	56.05
chr11	1330647	1331629	MACS_peak_2520	298.05
chr11	1412007	1412992	MACS_peak_2522	122.39
chr11	1524054	1525063	MACS_peak_2525	117.88
chr11	1593551	1594120	MACS_peak_2528	55.17
chr11	1968545	1969370	MACS_peak_2532	191.1
chr11	2223450	2224129	MACS_peak_2533	193.55
chr11	2277660	2279000	MACS_peak_2534	95.82
chr11	2421238	2421973	MACS_peak_2538	331.13
chr11	2720988	2722108	MACS_peak_2545	205.35
chr11	2912987	2914142	MACS_peak_2549	139.77
chr11	2933457	2934087	MACS_peak_2551	92.84
chr11	3399998	3400663	MACS_peak_2556	133.22
chr11	3818287	3819291	MACS_peak_2558	106.03
chr11	6501856	6503306	MACS_peak_2563	252.18
chr11	7618811	7619272	MACS_peak_2568	126.98
chr11	8189962	8190785	MACS_peak_2570	194.68
chr11	8703716	8704986	MACS_peak_2571	170.32
chr11	8985432	8986842	MACS_peak_2572	208.74
chr11	9385214	9386434	MACS_peak_2577	314.48
chr11	9405819	9406983	MACS_peak_2578	292.44
chr11	9481533	9482525	MACS_peak_2579	212.54
chr11	9482535	9483280	MACS_peak_2580	73.23
chr11	10472195	10472981	MACS_peak_2588	279.62
chr11	10562404	10563173	MACS_peak_2590	92.52
chr11	10829392	10831401	MACS_peak_2592	843.39
chr11	10878752	10879927	MACS_peak_2593	580.7
chr11	10920769	10922078	MACS_peak_2594	177.79
chr11	10952642	10953290	MACS_peak_2595	177.91
chr11	11862605	11864180	MACS_peak_2596	173.81
chr11	12398803	12399433	MACS_peak_2600	166.96
chr11	12399585	12400043	MACS_peak_2600	166.96
chr11	12875505	12876324	MACS_peak_2601	127.07
chr11	12886184	12886838	MACS_peak_2602	62.72
chr11	14912356	14913550	MACS_peak_2609	69.01
chr11	15671396	15672088	MACS_peak_2610	69.96
chr11	16759487	16760662	MACS_peak_2612	142.14
chr11	17229268	17230254	MACS_peak_2615	292.75
chr11	17297571	17298441	MACS_peak_2617	56.18
chr11	18084593	18085698	MACS_peak_2620	95.45
chr11	18343398	18344331	MACS_peak_2622	192.2
chr11	18547912	18548963	MACS_peak_2624	216.15
chr11	18921551	18922502	MACS_peak_2627	118.5
chr11	20408598	20409840	MACS_peak_2631	120.31
chr11	27527755	27528933	MACS_peak_2637	156.46
chr11	28129404	28130332	MACS_peak_2638	130.16
chr11	30344248	30345243	MACS_peak_2639	138.68
chr11	31531069	31531556	MACS_peak_2640	50.23
chr11	32112383	32113469	MACS_peak_2641	212.1
chr11	32604917	32605867	MACS_peak_2642	69.18
chr11	33060403	33061821	MACS_peak_2645	209.77
chr11	33182663	33183350	MACS_peak_2646	94.22
chr11	33278599	33280378	MACS_peak_2647	424.83
chr11	34072973	34073593	MACS_peak_2649	164.09
chr11	34073810	34074279	MACS_peak_2650	179.61
chr11	34652879	34654160	MACS_peak_2656	143.57
chr11	34846988	34847644	MACS_peak_2657	55.66
chr11	34937225	34938733	MACS_peak_2658	339.93
chr11	35683851	35685154	MACS_peak_2662	230.12
chr11	43380185	43380879	MACS_peak_2665	215.49
chr11	43701939	43702911	MACS_peak_2666	60.58
chr11	43901916	43902770	MACS_peak_2667	87.52
chr11	44087296	44088165	MACS_peak_2668	220.18
chr11	44999637	45001920	MACS_peak_2671	516.65
chr11	45168356	45169166	MACS_peak_2672	153.83
chr11	45868199	45869555	MACS_peak_2674	171.33
chr11	45942984	45944186	MACS_peak_2677	105.86
chr11	47663475	47664371	MACS_peak_2686	205.57
chr11	47788183	47789689	MACS_peak_2687	96.61
chr11	48076883	48077982	MACS_peak_2690	158.41
chr11	57092497	57093775	MACS_peak_2698	65.52
chr11	57102732	57103803	MACS_peak_2699	154.73
chr11	57434879	57436174	MACS_peak_2709	156.52
chr11	57479085	57480640	MACS_peak_2710	138.94
chr11	57508364	57509512	MACS_peak_2711	365.57
chr11	57529145	57529622	MACS_peak_2712	52.48
chr11	57548781	57549586	MACS_peak_2713	144.23
chr11	58345976	58346541	MACS_peak_2716	83.27
chr11	58346610	58347592	MACS_peak_2717	216.33
chr11	60928308	60929554	MACS_peak_2723	128.57
chr11	61129098	61129998	MACS_peak_2726	158.55
chr11	61196631	61197958	MACS_peak_2729	252.64
chr11	61255914	61257114	MACS_peak_2730	57.17
chr11	61354537	61355977	MACS_peak_2732	63.9
chr11	61368896	61369730	MACS_peak_2733	52.23
chr11	61376254	61377213	MACS_peak_2734	53.92
chr11	61377247	61377982	MACS_peak_2735	50.95
chr11	61393852	61394845	MACS_peak_2736	124.35
chr11	61559526	61560578	MACS_peak_2741	169.82
chr11	61582152	61584922	MACS_peak_2742	486.21
chr11	61734744	61735582	MACS_peak_2744	249.5
chr11	62138366	62139028	MACS_peak_2748	113
chr11	62275721	62276496	MACS_peak_2749	80.94
chr11	62358517	62359495	MACS_peak_2750	136.65
chr11	62368393	62369361	MACS_peak_2751	103.39
chr11	62432719	62433360	MACS_peak_2752	58.83
chr11	62438647	62439402	MACS_peak_2753	174.63
chr11	62494406	62495016	MACS_peak_2755	286.35
chr11	62538796	62539519	MACS_peak_2756	56.38
chr11	62599176	62599921	MACS_peak_2759	147.57
chr11	62606771	62607465	MACS_peak_2760	255.94
chr11	62608618	62609872	MACS_peak_2761	82.01
chr11	62622879	62624001	MACS_peak_2762	124.27
chr11	62648002	62649320	MACS_peak_2763	446.22
chr11	62676178	62677593	MACS_peak_2764	102.5
chr11	62688542	62689764	MACS_peak_2765	163.22
chr11	63116779	63118473	MACS_peak_2772	165.61
chr11	63125937	63126321	MACS_peak_2775	68.03
chr11	63134009	63134817	MACS_peak_2777	162.61
chr11	63135004	63136181	MACS_peak_2778	128.51
chr11	63136597	63138001	MACS_peak_2779	164.8
chr11	63140347	63141891	MACS_peak_2781	177.3
chr11	63142865	63143708	MACS_peak_2782	115.1
chr11	63144871	63145036	MACS_peak_2783	55.59
chr11	63144269	63144710	MACS_peak_2783	55.59
chr11	63147434	63148208	MACS_peak_2785	187.8
chr11	63150685	63150944	MACS_peak_2786	155.04
chr11	63150959	63151927	MACS_peak_2787	166.76
chr11	63162548	63163274	MACS_peak_2791	439.97
chr11	63166334	63166517	MACS_peak_2791	439.97
chr11	63169695	63170460	MACS_peak_2793	149.22
chr11	63178364	63179183	MACS_peak_2796	82.42
chr11	63193428	63194238	MACS_peak_2803	245.82
chr11	63223075	63224306	MACS_peak_2815	510.18
chr11	63225311	63226235	MACS_peak_2815	510.18
chr11	63228727	63229613	MACS_peak_2816	265.62
chr11	63229644	63230225	MACS_peak_2816	265.62
chr11	63238598	63239925	MACS_peak_2819	301.45
chr11	63245825	63248139	MACS_peak_2820	1129.53
chr11	63250093	63250156	MACS_peak_2820	1129.53
chr11	63252459	63253556	MACS_peak_2821	233.09
chr11	63258371	63258969	MACS_peak_2822	459.61
chr11	63261231	63261838	MACS_peak_2823	476.67
chr11	63262161	63263442	MACS_peak_2823	476.67
chr11	63263583	63263617	MACS_peak_2823	476.67
chr11	63263651	63264236	MACS_peak_2824	129.47
chr11	63271472	63272370	MACS_peak_2828	495.25
chr11	63277704	63279839	MACS_peak_2828	495.25
chr11	63279986	63280916	MACS_peak_2828	495.25
chr11	63288043	63288991	MACS_peak_2830	79.35
chr11	63289069	63289979	MACS_peak_2831	107.67
chr11	63290096	63290209	MACS_peak_2832	65.44
chr11	63292190	63293665	MACS_peak_2832	65.44
chr11	63294547	63297952	MACS_peak_2832	65.44
chr11	63298102	63299641	MACS_peak_2832	65.44
chr11	63299976	63302047	MACS_peak_2832	65.44
chr11	63302297	63306922	MACS_peak_2832	65.44
chr11	63309065	63309198	MACS_peak_2832	65.44
chr11	63290635	63291828	MACS_peak_2832	65.44
chr11	63327724	63329140	MACS_peak_2839	468.32
chr11	63329418	63329435	MACS_peak_2840	1208.06
chr11	63330237	63331304	MACS_peak_2840	1208.06
chr11	63333201	63335394	MACS_peak_2840	1208.06
chr11	63335457	63338018	MACS_peak_2840	1208.06
chr11	63338214	63338577	MACS_peak_2840	1208.06
chr11	63339667	63340277	MACS_peak_2841	63.96
chr11	63341271	63342814	MACS_peak_2842	441.56
chr11	63347396	63347556	MACS_peak_2843	184.82
chr11	63347666	63351565	MACS_peak_2844	760.68
chr11	63351994	63353341	MACS_peak_2845	321.51
chr11	63354185	63354238	MACS_peak_2845	321.51
chr11	63354972	63355541	MACS_peak_2846	149.42
chr11	63372097	63373143	MACS_peak_2848	334.17
chr11	63373324	63374611	MACS_peak_2848	334.17
chr11	63376751	63379267	MACS_peak_2848	334.17
chr11	63380076	63382494	MACS_peak_2849	3100
chr11	63382665	63383461	MACS_peak_2850	223.42
chr11	63384924	63388249	MACS_peak_2851	1875.76
chr11	63391622	63391766	MACS_peak_2851	1875.76
chr11	63388424	63391046	MACS_peak_2851	1875.76
chr11	63391945	63392876	MACS_peak_2852	101.83
chr11	63392918	63392920	MACS_peak_2852	101.83
chr11	63392922	63393908	MACS_peak_2853	189.57
chr11	63394059	63394093	MACS_peak_2853	189.57
chr11	63394366	63396212	MACS_peak_2854	2014.21
chr11	63396609	63397350	MACS_peak_2854	2014.21
chr11	63397678	63400764	MACS_peak_2854	2014.21
chr11	63400778	63401571	MACS_peak_2855	144.79
chr11	63401657	63402672	MACS_peak_2856	623.86
chr11	63402741	63404280	MACS_peak_2856	623.86
chr11	63406593	63407490	MACS_peak_2858	215.01
chr11	63408687	63409601	MACS_peak_2859	123.98
chr11	63409686	63409725	MACS_peak_2860	221.01
chr11	63410238	63411033	MACS_peak_2860	221.01
chr11	63412139	63412471	MACS_peak_2861	166.7
chr11	63416342	63416929	MACS_peak_2863	171.94
chr11	63418027	63419586	MACS_peak_2864	319.02
chr11	63420208	63420916	MACS_peak_2865	328.78
chr11	63422634	63423256	MACS_peak_2866	145.17
chr11	63426520	63427075	MACS_peak_2868	330.4
chr11	63429695	63430603	MACS_peak_2869	913.37
chr11	63432048	63433391	MACS_peak_2869	913.37
chr11	63435425	63436294	MACS_peak_2869	913.37
chr11	63436371	63440111	MACS_peak_2870	993.41
chr11	63446788	63447569	MACS_peak_2871	490.67
chr11	63447663	63451231	MACS_peak_2871	490.67
chr11	63451878	63452891	MACS_peak_2872	598.36
chr11	63455841	63456297	MACS_peak_2872	598.36
chr11	63456435	63457216	MACS_peak_2873	272.37
chr11	63459246	63460899	MACS_peak_2874	342.84
chr11	63461662	63462514	MACS_peak_2875	126.85
chr11	63463365	63463401	MACS_peak_2876	81.02
chr11	63463488	63464211	MACS_peak_2877	59.59
chr11	63467029	63467960	MACS_peak_2878	134.25
chr11	63468665	63469562	MACS_peak_2879	219.22
chr11	63469607	63470885	MACS_peak_2880	295.78
chr11	63472277	63473392	MACS_peak_2881	832.01
chr11	63475158	63476726	MACS_peak_2881	832.01
chr11	63480612	63481427	MACS_peak_2883	314.24
chr11	63481693	63481759	MACS_peak_2884	120.57
chr11	63487096	63487684	MACS_peak_2886	226.79
chr11	63487746	63488692	MACS_peak_2886	226.79
chr11	63489876	63490357	MACS_peak_2887	75.07
chr11	63493072	63494227	MACS_peak_2890	180.4
chr11	63500199	63500750	MACS_peak_2893	101.68
chr11	63502217	63503063	MACS_peak_2894	285.02
chr11	63505596	63507511	MACS_peak_2897	321.57
chr11	63511003	63511733	MACS_peak_2900	192.74
chr11	63511750	63512251	MACS_peak_2901	767.84
chr11	63512367	63513360	MACS_peak_2901	767.84
chr11	63516477	63517063	MACS_peak_2902	370.45
chr11	63518218	63518995	MACS_peak_2902	370.45
chr11	63521619	63522114	MACS_peak_2903	388.35
chr11	63519542	63521477	MACS_peak_2903	388.35
chr11	63522609	63523109	MACS_peak_2904	56.94
chr11	63523773	63524811	MACS_peak_2905	202.2
chr11	63525021	63525181	MACS_peak_2906	242.53
chr11	63533638	63534253	MACS_peak_2909	578.23
chr11	63538908	63539958	MACS_peak_2910	391.32
chr11	63542017	63543466	MACS_peak_2911	313.87
chr11	63551600	63552500	MACS_peak_2915	212.8
chr11	63552592	63553208	MACS_peak_2916	147.8
chr11	63554008	63554072	MACS_peak_2916	147.8
chr11	63555373	63555567	MACS_peak_2917	101.64
chr11	63558285	63559545	MACS_peak_2919	156.82
chr11	63562297	63562851	MACS_peak_2921	170.85
chr11	63568460	63568824	MACS_peak_2924	183.18
chr11	63570166	63573250	MACS_peak_2925	628.18
chr11	63574538	63575345	MACS_peak_2926	78.01
chr11	63579531	63581023	MACS_peak_2928	1864.66
chr11	63581037	63582878	MACS_peak_2928	1864.66
chr11	63584121	63585734	MACS_peak_2928	1864.66
chr11	63586996	63587978	MACS_peak_2928	1864.66
chr11	63592030	63594699	MACS_peak_2931	1819.11
chr11	63604201	63610846	MACS_peak_2932	1067.2
chr11	63611107	63613197	MACS_peak_2932	1067.2
chr11	63614120	63617605	MACS_peak_2933	426.64
chr11	63617761	63619865	MACS_peak_2933	426.64
chr11	63620125	63621149	MACS_peak_2934	465.9
chr11	63625126	63625144	MACS_peak_2935	217.24
chr11	63625174	63626586	MACS_peak_2936	203.17
chr11	63626911	63628014	MACS_peak_2937	682.86
chr11	63628815	63630858	MACS_peak_2937	682.86
chr11	63637826	63640366	MACS_peak_2937	682.86
chr11	63640622	63643813	MACS_peak_2937	682.86
chr11	63644709	63645631	MACS_peak_2937	682.86
chr11	63632042	63637703	MACS_peak_2937	682.86
chr11	63648856	63649663	MACS_peak_2938	477.21
chr11	63649799	63651161	MACS_peak_2938	477.21
chr11	63654442	63656231	MACS_peak_2938	477.21
chr11	63651646	63652680	MACS_peak_2938	477.21
chr11	63662424	63664347	MACS_peak_2939	173.71
chr11	63675884	63676874	MACS_peak_2940	969.35
chr11	63682375	63686307	MACS_peak_2942	2933.86
chr11	63701307	63702065	MACS_peak_2946	572.27
chr11	63704704	63707738	MACS_peak_2947	76.3
chr11	63710672	63711802	MACS_peak_2947	76.3
chr11	63713074	63714088	MACS_peak_2947	76.3
chr11	63717464	63718352	MACS_peak_2948	828.37
chr11	63723524	63724489	MACS_peak_2948	828.37
chr11	63728392	63730115	MACS_peak_2949	1910.89
chr11	63734414	63735685	MACS_peak_2950	783.2
chr11	63737945	63738968	MACS_peak_2951	722.93
chr11	63739297	63744426	MACS_peak_2951	722.93
chr11	63745615	63748188	MACS_peak_2951	722.93
chr11	63752686	63756564	MACS_peak_2952	2465.36
chr11	63758177	63758711	MACS_peak_2953	2748.6
chr11	63769105	63770058	MACS_peak_2953	2748.6
chr11	63766038	63768808	MACS_peak_2953	2748.6
chr11	63774251	63776420	MACS_peak_2954	1097.33
chr11	63777862	63779079	MACS_peak_2954	1097.33
chr11	63784576	63785712	MACS_peak_2954	1097.33
chr11	63790650	63792049	MACS_peak_2955	1381.04
chr11	63793289	63794799	MACS_peak_2955	1381.04
chr11	63803800	63806162	MACS_peak_2956	1981.05
chr11	63810618	63811612	MACS_peak_2957	510.46
chr11	63816563	63817567	MACS_peak_2957	510.46
chr11	63841199	63842477	MACS_peak_2961	110.07
chr11	63845425	63846877	MACS_peak_2961	110.07
chr11	63851018	63853482	MACS_peak_2961	110.07
chr11	63860172	63861901	MACS_peak_2961	110.07
chr11	63848327	63850918	MACS_peak_2961	110.07
chr11	63889957	63891593	MACS_peak_2964	1634.88
chr11	63932193	63935825	MACS_peak_2965	2706.82
chr11	63948488	63949574	MACS_peak_2967	1476.09
chr11	63950178	63951398	MACS_peak_2967	1476.09
chr11	63944822	63946955	MACS_peak_2967	1476.09
chr11	63952215	63955536	MACS_peak_2968	607.55
chr11	63955783	63956534	MACS_peak_2968	607.55
chr11	63956576	63957687	MACS_peak_2968	607.55
chr11	63958029	63958968	MACS_peak_2968	607.55
chr11	63959665	63960873	MACS_peak_2969	1874.87
chr11	63962911	63963929	MACS_peak_2969	1874.87
chr11	63968496	63968695	MACS_peak_2970	184.29
chr11	63969746	63969879	MACS_peak_2970	184.29
chr11	63969899	63971182	MACS_peak_2971	144.37
chr11	63971492	63972927	MACS_peak_2971	144.37
chr11	63979059	63980306	MACS_peak_2971	144.37
chr11	64000053	64001958	MACS_peak_2974	1725.58
chr11	63991170	64000017	MACS_peak_2974	1725.58
chr11	64041343	64041486	MACS_peak_2975	353.31
chr11	64048840	64049876	MACS_peak_2978	1177.18
chr11	64050369	64055157	MACS_peak_2978	1177.18
chr11	64063225	64064416	MACS_peak_2979	2238.21
chr11	64066256	64069758	MACS_peak_2979	2238.21
chr11	64069770	64073141	MACS_peak_2979	2238.21
chr11	64073273	64074491	MACS_peak_2980	1505.71
chr11	64074982	64076098	MACS_peak_2980	1505.71
chr11	64078322	64078885	MACS_peak_2981	931.99
chr11	64083041	64087148	MACS_peak_2981	931.99
chr11	64087264	64088465	MACS_peak_2981	931.99
chr11	64096142	64097813	MACS_peak_2983	794.51
chr11	64098167	64099927	MACS_peak_2984	1146.79
chr11	64101658	64102943	MACS_peak_2984	1146.79
chr11	64108798	64111736	MACS_peak_2985	2806.53
chr11	64114179	64115160	MACS_peak_2986	962.23
chr11	64122263	64123601	MACS_peak_2986	962.23
chr11	64123628	64123716	MACS_peak_2987	2975.22
chr11	64124863	64128483	MACS_peak_2987	2975.22
chr11	64133409	64134537	MACS_peak_2988	320.69
chr11	64135202	64135721	MACS_peak_2989	1255.12
chr11	64141506	64141572	MACS_peak_2990	443.8
chr11	64141578	64144237	MACS_peak_2991	721.85
chr11	64144831	64148240	MACS_peak_2992	995.07
chr11	64148604	64150608	MACS_peak_2992	995.07
chr11	64150839	64152012	MACS_peak_2992	995.07
chr11	64156046	64158419	MACS_peak_2993	2059.91
chr11	64161837	64162447	MACS_peak_2994	379.45
chr11	64162726	64163779	MACS_peak_2994	379.45
chr11	64165832	64166863	MACS_peak_2995	584.12
chr11	64167202	64169660	MACS_peak_2995	584.12
chr11	64170091	64171060	MACS_peak_2995	584.12
chr11	64175009	64175861	MACS_peak_2996	527.78
chr11	64177470	64178507	MACS_peak_2997	934.58
chr11	64180662	64181298	MACS_peak_2998	734.3
chr11	64182230	64183359	MACS_peak_2998	734.3
chr11	64194813	64195221	MACS_peak_3001	158.99
chr11	64195379	64195413	MACS_peak_3002	485.32
chr11	64198899	64199804	MACS_peak_3003	1137.91
chr11	64199949	64202537	MACS_peak_3003	1137.91
chr11	64214855	64218585	MACS_peak_3006	1756.66
chr11	64333980	64335081	MACS_peak_3038	493.91
chr11	64473017	64473530	MACS_peak_3076	251.67
chr11	64490415	64491502	MACS_peak_3081	571.73
chr11	64511113	64511864	MACS_peak_3087	1360.93
chr11	64537352	64538702	MACS_peak_3093	291.14
chr11	64543568	64544111	MACS_peak_3096	50.88
chr11	64544621	64545311	MACS_peak_3097	1270.51
chr11	64545675	64547714	MACS_peak_3097	1270.51
chr11	64569784	64572179	MACS_peak_3104	1333.2
chr11	64577014	64578564	MACS_peak_3105	518.28
chr11	64614099	64614106	MACS_peak_3117	900.73
chr11	64614115	64615379	MACS_peak_3118	280.49
chr11	64645499	64647225	MACS_peak_3126	1392.67
chr11	64683677	64684987	MACS_peak_3136	424.21
chr11	64685520	64685528	MACS_peak_3137	125.64
chr11	64691072	64692968	MACS_peak_3138	570.2
chr11	64739007	64740343	MACS_peak_3149	335.52
chr11	64780517	64783049	MACS_peak_3160	672.5
chr11	64794207	64795439	MACS_peak_3166	280.73
chr11	64807378	64808024	MACS_peak_3169	125.97
chr11	64808029	64809366	MACS_peak_3170	654.71
chr11	64845161	64846335	MACS_peak_3182	246.26
chr11	64850847	64852657	MACS_peak_3184	533.27
chr11	64862877	64864922	MACS_peak_3186	896.99
chr11	64868303	64869192	MACS_peak_3188	702.78
chr11	64869340	64872881	MACS_peak_3188	702.78
chr11	64872888	64872895	MACS_peak_3189	863.28
chr11	64883622	64886005	MACS_peak_3189	863.28
chr11	64878650	64881526	MACS_peak_3189	863.28
chr11	64888104	64891454	MACS_peak_3190	1210.23
chr11	64900301	64903897	MACS_peak_3191	2603.99
chr11	64918084	64919003	MACS_peak_3194	218.31
chr11	64933681	64933877	MACS_peak_3196	51.85
chr11	64946609	64947377	MACS_peak_3199	244.47
chr11	64948097	64949146	MACS_peak_3199	244.47
chr11	64949147	64950476	MACS_peak_3200	205.34
chr11	65018945	65019686	MACS_peak_3219	59.41
chr11	65021456	65022533	MACS_peak_3220	200.39
chr11	65028128	65030238	MACS_peak_3222	304.57
chr11	65042178	65042222	MACS_peak_3227	81.86
chr11	65042781	65043628	MACS_peak_3228	70.05
chr11	65073124	65073706	MACS_peak_3234	730.26
chr11	65081970	65083769	MACS_peak_3237	603.05
chr11	65094999	65095839	MACS_peak_3240	96.29
chr11	65096805	65097010	MACS_peak_3240	96.29
chr11	65097355	65098342	MACS_peak_3241	92.05
chr11	65100758	65102108	MACS_peak_3242	515.39
chr11	65120978	65122255	MACS_peak_3249	1098.34
chr11	65133479	65134511	MACS_peak_3253	131.67
chr11	65148956	65150973	MACS_peak_3256	1159.27
chr11	65152570	65153268	MACS_peak_3256	1159.27
chr11	65153399	65154794	MACS_peak_3257	581.34
chr11	65155139	65155194	MACS_peak_3258	241.55
chr11	65183381	65198629	MACS_peak_3265	3100
chr11	65201214	65203315	MACS_peak_3266	588.1
chr11	65203317	65204462	MACS_peak_3266	588.1
chr11	65204744	65206516	MACS_peak_3267	443.28
chr11	65207093	65209077	MACS_peak_3267	443.28
chr11	65215599	65217011	MACS_peak_3268	2345.1
chr11	65209162	65215178	MACS_peak_3268	2345.1
chr11	65222070	65223350	MACS_peak_3270	232.99
chr11	65235939	65236940	MACS_peak_3275	226.75
chr11	65243601	65245804	MACS_peak_3278	1505.06
chr11	65253889	65256554	MACS_peak_3281	1095.94
chr11	65257846	65260993	MACS_peak_3281	1095.94
chr11	65264103	65267311	MACS_peak_3283	2175.5
chr11	65267604	65268629	MACS_peak_3284	215.81
chr11	65268700	65269632	MACS_peak_3285	107.11
chr11	65271800	65273475	MACS_peak_3286	127.64
chr11	65274027	65276527	MACS_peak_3287	559.7
chr11	65278157	65278866	MACS_peak_3288	84.44
chr11	65289487	65291039	MACS_peak_3291	397.42
chr11	65292494	65293550	MACS_peak_3292	878.78
chr11	65307084	65308824	MACS_peak_3294	424.99
chr11	65324379	65325327	MACS_peak_3296	891.57
chr11	65325431	65326784	MACS_peak_3296	891.57
chr11	65326931	65327956	MACS_peak_3296	891.57
chr11	65336316	65338496	MACS_peak_3298	603.73
chr11	65342333	65343447	MACS_peak_3299	855.48
chr11	65357310	65358355	MACS_peak_3302	377.58
chr11	65380536	65383744	MACS_peak_3309	1219.86
chr11	65404910	65406506	MACS_peak_3314	867.46
chr11	65414280	65415433	MACS_peak_3315	289.45
chr11	65418606	65421481	MACS_peak_3315	289.45
chr11	65428789	65431703	MACS_peak_3317	1143.29
chr11	65459389	65461663	MACS_peak_3321	250.34
chr11	65463010	65463857	MACS_peak_3322	86.29
chr11	65471619	65472137	MACS_peak_3325	188.91
chr11	65479000	65480615	MACS_peak_3328	949.96
chr11	65487318	65488453	MACS_peak_3329	1141.34
chr11	65547016	65548429	MACS_peak_3343	1247.41
chr11	65548464	65549915	MACS_peak_3343	1247.41
chr11	65554309	65555060	MACS_peak_3344	1136.16
chr11	65555160	65556594	MACS_peak_3344	1136.16
chr11	65584978	65586399	MACS_peak_3348	305.41
chr11	65590330	65591242	MACS_peak_3350	129.54
chr11	65600754	65602567	MACS_peak_3351	691.97
chr11	65618666	65620186	MACS_peak_3355	1441.92
chr11	65616735	65618267	MACS_peak_3355	1441.92
chr11	65622673	65629325	MACS_peak_3356	3043.94
chr11	65643539	65644426	MACS_peak_3360	252.11
chr11	65655221	65657068	MACS_peak_3362	857.38
chr11	65657070	65659316	MACS_peak_3362	857.38
chr11	65667562	65668732	MACS_peak_3365	350.34
chr11	65676501	65677264	MACS_peak_3367	375.97
chr11	65685389	65687872	MACS_peak_3368	1727.79
chr11	65727613	65730518	MACS_peak_3382	1091.8
chr11	65756271	65757521	MACS_peak_3390	334.22
chr11	65768912	65771257	MACS_peak_3394	799.13
chr11	65779135	65779952	MACS_peak_3397	463.75
chr11	65789623	65790860	MACS_peak_3400	530.44
chr11	65818402	65820750	MACS_peak_3408	744.42
chr11	65837817	65839162	MACS_peak_3414	831.09
chr11	65847360	65849504	MACS_peak_3417	82.75
chr11	65850326	65851521	MACS_peak_3418	80.94
chr11	65854495	65855331	MACS_peak_3419	159.08
chr11	65892036	65892760	MACS_peak_3426	205.38
chr11	65896986	65897730	MACS_peak_3429	160.13
chr11	65933301	65933849	MACS_peak_3436	119.21
chr11	65935250	65935696	MACS_peak_3437	127.97
chr11	65947294	65947813	MACS_peak_3442	129.89
chr11	65949209	65950556	MACS_peak_3443	316.4
chr11	65953287	65954872	MACS_peak_3444	236.99
chr11	65956282	65957710	MACS_peak_3445	372.7
chr11	65957838	65958986	MACS_peak_3445	372.7
chr11	66024515	66026670	MACS_peak_3467	919.22
chr11	66034319	66037391	MACS_peak_3468	720.42
chr11	66055415	66058185	MACS_peak_3472	1708.78
chr11	66059328	66060644	MACS_peak_3473	707.29
chr11	66111899	66113092	MACS_peak_3490	388.92
chr11	66113103	66113366	MACS_peak_3491	1037.41
chr11	66113898	66115117	MACS_peak_3491	1037.41
chr11	66137688	66141350	MACS_peak_3497	949.3
chr11	66175763	66176698	MACS_peak_3508	791.34
chr11	66186963	66187545	MACS_peak_3510	282.49
chr11	66187583	66189699	MACS_peak_3511	905.28
chr11	66205465	66206849	MACS_peak_3515	992.23
chr11	66233748	66234458	MACS_peak_3523	215.82
chr11	66246084	66248948	MACS_peak_3525	708.22
chr11	66277427	66277658	MACS_peak_3535	121.36
chr11	66277667	66278726	MACS_peak_3536	303.36
chr11	66312461	66314063	MACS_peak_3543	520.44
chr11	66323595	66325026	MACS_peak_3547	575.62
chr11	66346320	66347593	MACS_peak_3553	230.44
chr11	66359728	66361669	MACS_peak_3556	412.33
chr11	66382554	66386430	MACS_peak_3564	1073.19
chr11	66387033	66387429	MACS_peak_3565	52.63
chr11	66404970	66407957	MACS_peak_3569	570.35
chr11	66426812	66427400	MACS_peak_3576	82.51
chr11	66431274	66431614	MACS_peak_3578	94.53
chr11	66438328	66438866	MACS_peak_3580	53.82
chr11	66443763	66446436	MACS_peak_3582	1413.69
chr11	66461897	66462876	MACS_peak_3587	639.46
chr11	66485350	66486754	MACS_peak_3595	833.52
chr11	66494327	66495577	MACS_peak_3597	452.61
chr11	66510607	66511436	MACS_peak_3603	68.83
chr11	66511437	66513880	MACS_peak_3604	528.01
chr11	66516265	66517297	MACS_peak_3606	181.07
chr11	66554159	66554791	MACS_peak_3616	70.53
chr11	66555922	66557674	MACS_peak_3617	216.48
chr11	66601121	66601521	MACS_peak_3625	73.55
chr11	66601983	66602648	MACS_peak_3626	81.89
chr11	66610189	66611819	MACS_peak_3629	414.88
chr11	66622898	66624194	MACS_peak_3631	381.28
chr11	66699068	66700254	MACS_peak_3655	98.46
chr11	66701418	66703320	MACS_peak_3656	246.26
chr11	66700388	66701391	MACS_peak_3656	246.26
chr11	66725290	66726839	MACS_peak_3660	965.66
chr11	66756594	66757419	MACS_peak_3667	356.72
chr11	66823284	66825290	MACS_peak_3685	936.98
chr11	66884777	66885527	MACS_peak_3705	114.44
chr11	66885556	66887069	MACS_peak_3706	1227.96
chr11	66887276	66888198	MACS_peak_3707	129.08
chr11	66942314	66943163	MACS_peak_3718	61.22
chr11	67006358	67009323	MACS_peak_3731	639.46
chr11	67034087	67035951	MACS_peak_3739	403.21
chr11	67054605	67056752	MACS_peak_3742	1865.9
chr11	67056812	67057888	MACS_peak_3742	1865.9
chr11	67070575	67072283	MACS_peak_3744	1291.65
chr11	67079742	67080761	MACS_peak_3745	1124.76
chr11	67084185	67084266	MACS_peak_3746	64.85
chr11	67084387	67086258	MACS_peak_3747	581.28
chr11	67112580	67114000	MACS_peak_3753	107.61
chr11	67119508	67121803	MACS_peak_3755	322.07
chr11	67140121	67142660	MACS_peak_3761	427.91
chr11	67158549	67160396	MACS_peak_3768	977.88
chr11	67187647	67189654	MACS_peak_3771	1001.96
chr11	67195131	67196985	MACS_peak_3773	1102.08
chr11	67209859	67212005	MACS_peak_3775	1056.06
chr11	67219280	67220570	MACS_peak_3778	975.09
chr11	67231255	67233410	MACS_peak_3780	641.48
chr11	67234859	67237478	MACS_peak_3781	1175.69
chr11	67250073	67251279	MACS_peak_3783	387.03
chr11	67272957	67276924	MACS_peak_3788	764.43
chr11	67280005	67280955	MACS_peak_3789	115.12
chr11	67339581	67340835	MACS_peak_3803	407.47
chr11	67349483	67350723	MACS_peak_3806	207.25
chr11	67373814	67375099	MACS_peak_3813	786.48
chr11	67396578	67397726	MACS_peak_3816	962.36
chr11	67397790	67398948	MACS_peak_3817	1609.9
chr11	67441611	67443166	MACS_peak_3827	637.32
chr11	67449338	67450181	MACS_peak_3828	238.89
chr11	67456201	67456965	MACS_peak_3830	120.65
chr11	67494291	67495192	MACS_peak_3838	353.27
chr11	67498647	67499412	MACS_peak_3840	163.79
chr11	67499533	67500974	MACS_peak_3840	163.79
chr11	67571787	67574252	MACS_peak_3859	313.61
chr11	67574316	67575260	MACS_peak_3860	212.58
chr11	67579594	67580199	MACS_peak_3861	128.53
chr11	67609870	67610764	MACS_peak_3870	192.71
chr11	67614968	67616797	MACS_peak_3871	510.46
chr11	67652233	67652987	MACS_peak_3877	84.01
chr11	67745873	67746706	MACS_peak_3897	566.97
chr11	67769181	67770850	MACS_peak_3904	560.93
chr11	67771184	67772202	MACS_peak_3904	560.93
chr11	67797289	67799343	MACS_peak_3910	1431.24
chr11	67805360	67807186	MACS_peak_3911	607.15
chr11	67833260	67834108	MACS_peak_3917	178.44
chr11	67848729	67849771	MACS_peak_3922	485.89
chr11	67849919	67850804	MACS_peak_3922	485.89
chr11	67857009	67857760	MACS_peak_3924	150.17
chr11	67857906	67858775	MACS_peak_3925	82.27
chr11	67865202	67865762	MACS_peak_3928	152.54
chr11	67867508	67868020	MACS_peak_3929	64.9
chr11	67888492	67890074	MACS_peak_3935	588.84
chr11	67895029	67897435	MACS_peak_3938	888.63
chr11	67905106	67906633	MACS_peak_3940	182.16
chr11	67907046	67907234	MACS_peak_3941	106.29
chr11	67912837	67915560	MACS_peak_3943	965.4
chr11	67960971	67961080	MACS_peak_3956	317.24
chr11	67961459	67961534	MACS_peak_3957	131.93
chr11	67966919	67968105	MACS_peak_3958	111.3
chr11	67973527	67973752	MACS_peak_3959	59.83
chr11	67974162	67974283	MACS_peak_3960	62.35
chr11	67976571	67977422	MACS_peak_3961	79.09
chr11	67978165	67979150	MACS_peak_3962	109.72
chr11	67979584	67980407	MACS_peak_3963	192.81
chr11	67980616	67983254	MACS_peak_3964	2531.24
chr11	68038093	68040413	MACS_peak_3978	867.48
chr11	68228133	68228800	MACS_peak_3990	438.88
chr11	68418416	68420149	MACS_peak_3994	303.25
chr11	68426113	68427342	MACS_peak_3996	96.32
chr11	68518705	68519395	MACS_peak_4005	261.03
chr11	68606225	68607524	MACS_peak_4012	115.7
chr11	68611101	68611976	MACS_peak_4014	467.84
chr11	68670922	68672005	MACS_peak_4016	549.58
chr11	68872620	68874757	MACS_peak_4033	448.16
chr11	69453491	69453568	MACS_peak_4072	80.5
chr11	69455065	69455766	MACS_peak_4073	358.01
chr11	69455816	69456568	MACS_peak_4073	358.01
chr11	69468532	69470555	MACS_peak_4076	531.06
chr11	69894764	69895420	MACS_peak_4087	54.86
chr11	70813848	70814891	MACS_peak_4110	61.59
chr11	70823805	70825555	MACS_peak_4111	316.34
chr11	70904201	70904846	MACS_peak_4112	53.23
chr11	70916742	70917881	MACS_peak_4113	205.37
chr11	70994659	70996457	MACS_peak_4116	364.75
chr11	70998168	70998866	MACS_peak_4117	107.3
chr11	71497266	71498033	MACS_peak_4133	79.71
chr11	71524293	71525200	MACS_peak_4136	88.25
chr11	71638970	71640575	MACS_peak_4137	68.38
chr11	71750220	71753423	MACS_peak_4138	306.79
chr11	71790789	71792515	MACS_peak_4140	71.57
chr11	71813791	71815153	MACS_peak_4141	255.93
chr11	71822906	71824537	MACS_peak_4143	263.61
chr11	72335439	72337535	MACS_peak_4151	236.32
chr11	72524567	72526246	MACS_peak_4158	580.79
chr11	72853316	72853853	MACS_peak_4161	217.11
chr11	72853914	72854346	MACS_peak_4162	58.78
chr11	73308809	73309583	MACS_peak_4172	86.01
chr11	73490066	73491155	MACS_peak_4176	101.91
chr11	73498664	73499545	MACS_peak_4177	349.91
chr11	73587388	73588566	MACS_peak_4178	242.06
chr11	73693924	73695060	MACS_peak_4179	306.46
chr11	73779826	73780399	MACS_peak_4180	62.91
chr11	73781935	73782560	MACS_peak_4181	59.47
chr11	74203926	74205024	MACS_peak_4186	362.16
chr11	74392616	74393301	MACS_peak_4188	145.02
chr11	74659739	74660842	MACS_peak_4189	233.76
chr11	75110199	75111721	MACS_peak_4195	135.46
chr11	75141437	75142127	MACS_peak_4196	388.59
chr11	75273126	75274122	MACS_peak_4197	56.58
chr11	75293812	75295238	MACS_peak_4198	174.82
chr11	76155205	76156985	MACS_peak_4212	127.18
chr11	76494356	76495722	MACS_peak_4217	274.85
chr11	76499340	76500204	MACS_peak_4218	70.27
chr11	76571911	76572552	MACS_peak_4219	128.55
chr11	76902570	76903539	MACS_peak_4223	367.89
chr11	77184796	77185222	MACS_peak_4225	124.68
chr11	77300256	77301521	MACS_peak_4226	127.68
chr11	77348386	77349370	MACS_peak_4227	240.51
chr11	77705826	77706793	MACS_peak_4231	53.89
chr11	77741371	77742094	MACS_peak_4233	58.54
chr11	77790289	77791404	MACS_peak_4236	173.77
chr11	77849921	77851002	MACS_peak_4237	105.63
chr11	78512127	78512997	MACS_peak_4240	195.54
chr11	82611156	82612397	MACS_peak_4251	103.47
chr11	82782647	82783646	MACS_peak_4252	287.22
chr11	82867369	82869401	MACS_peak_4254	211.92
chr11	82904155	82905086	MACS_peak_4256	116.32
chr11	82996630	82997738	MACS_peak_4257	199.14
chr11	83121589	83122428	MACS_peak_4258	69.34
chr11	85375246	85376495	MACS_peak_4264	392.6
chr11	85763827	85764649	MACS_peak_4268	53.05
chr11	85779915	85780885	MACS_peak_4269	363.79
chr11	85955451	85956437	MACS_peak_4270	284.15
chr11	86307876	86309006	MACS_peak_4276	68.78
chr11	86382469	86383809	MACS_peak_4278	506.4
chr11	86510750	86511533	MACS_peak_4279	264.51
chr11	86711147	86711729	MACS_peak_4284	79.42
chr11	86748050	86749437	MACS_peak_4285	273.09
chr11	92930468	92931329	MACS_peak_4302	309.81
chr11	92967692	92968548	MACS_peak_4303	88.85
chr11	93394369	93395387	MACS_peak_4306	151.45
chr11	93473801	93475359	MACS_peak_4307	127.39
chr11	93477802	93478818	MACS_peak_4308	71.02
chr11	93517128	93518163	MACS_peak_4309	324.31
chr11	93862061	93863010	MACS_peak_4311	111.14
chr11	94226840	94227717	MACS_peak_4313	85.4
chr11	94276560	94277704	MACS_peak_4314	316.22
chr11	94501080	94501895	MACS_peak_4316	274.78
chr11	94799944	94801496	MACS_peak_4320	491.23
chr11	94882965	94885052	MACS_peak_4322	68.43
chr11	95522219	95524365	MACS_peak_4326	485.47
chr11	95656721	95657703	MACS_peak_4327	165.66
chr11	96143956	96144963	MACS_peak_4331	137.84
chr11	101785616	101786439	MACS_peak_4340	96.06
chr11	101917836	101918604	MACS_peak_4341	85.24
chr11	102962222	102963468	MACS_peak_4350	102.15
chr11	105948045	105949023	MACS_peak_4352	372.01
chr11	107728986	107729898	MACS_peak_4358	151.53
chr11	107879269	107880629	MACS_peak_4360	370.04
chr11	107991761	107992929	MACS_peak_4361	152.91
chr11	108337623	108338507	MACS_peak_4363	105.95
chr11	108367837	108369043	MACS_peak_4364	691.4
chr11	108395253	108395701	MACS_peak_4365	52.96
chr11	110166482	110167679	MACS_peak_4372	394.46
chr11	111180590	111181460	MACS_peak_4381	77.22
chr11	111205095	111206043	MACS_peak_4383	86.97
chr11	111749359	111750791	MACS_peak_4388	304.9
chr11	111789524	111790249	MACS_peak_4389	50.66
chr11	111895389	111896376	MACS_peak_4392	231.19
chr11	112096606	112097891	MACS_peak_4395	191.57
chr11	113185267	113186062	MACS_peak_4398	200.02
chr11	113210233	113210998	MACS_peak_4399	66.67
chr11	113211016	113211449	MACS_peak_4400	138.44
chr11	113211895	113213070	MACS_peak_4400	138.44
chr11	113746307	113747040	MACS_peak_4403	177.65
chr11	113906571	113907371	MACS_peak_4404	95.42
chr11	113931142	113932602	MACS_peak_4407	527.18
chr11	113992193	113993045	MACS_peak_4409	54.15
chr11	114000544	114001516	MACS_peak_4411	73.42
chr11	114030404	114032576	MACS_peak_4413	330.38
chr11	114032605	114033856	MACS_peak_4413	330.38
chr11	114035910	114036546	MACS_peak_4414	202.33
chr11	114033941	114035885	MACS_peak_4414	202.33
chr11	114042580	114043297	MACS_peak_4416	58.77
chr11	114050177	114051903	MACS_peak_4417	92.5
chr11	114053493	114054426	MACS_peak_4418	118.75
chr11	114165555	114166142	MACS_peak_4420	50.53
chr11	114270509	114271839	MACS_peak_4421	503.08
chr11	114309734	114310733	MACS_peak_4423	91.92
chr11	116063791	116065119	MACS_peak_4436	482.53
chr11	116643178	116644205	MACS_peak_4439	124.78
chr11	116706269	116707146	MACS_peak_4442	182.48
chr11	116969204	116970109	MACS_peak_4444	234.29
chr11	117014325	117015683	MACS_peak_4445	529.39
chr11	118229780	118230675	MACS_peak_4471	54.12
chr11	118271623	118272689	MACS_peak_4472	162.84
chr11	118306232	118307260	MACS_peak_4473	147.64
chr11	118442519	118444355	MACS_peak_4475	490.64
chr11	118661045	118663250	MACS_peak_4481	476.45
chr11	118690938	118691739	MACS_peak_4482	63.28
chr11	118798645	118799406	MACS_peak_4485	75.77
chr11	118800106	118801269	MACS_peak_4486	58.78
chr11	118888548	118890011	MACS_peak_4488	131.78
chr11	118926646	118928656	MACS_peak_4490	148.34
chr11	118965420	118966551	MACS_peak_4492	450.14
chr11	118971875	118973417	MACS_peak_4493	99.71
chr11	118977403	118978155	MACS_peak_4494	192.85
chr11	119039114	119040222	MACS_peak_4496	256.73
chr11	119204898	119205762	MACS_peak_4499	95.82
chr11	119643607	119644413	MACS_peak_4511	208.33
chr11	120081766	120081881	MACS_peak_4517	66.72
chr11	120195682	120196660	MACS_peak_4520	328.08
chr11	120206451	120207089	MACS_peak_4522	172.21
chr11	120856456	120857252	MACS_peak_4530	137.31
chr11	120894373	120895445	MACS_peak_4531	208.69
chr11	122602441	122603162	MACS_peak_4539	68.57
chr11	122753382	122754290	MACS_peak_4542	200.75
chr11	122932427	122934646	MACS_peak_4545	687.08
chr11	122953605	122954982	MACS_peak_4546	107.72
chr11	124526573	124527455	MACS_peak_4558	150.52
chr11	124538459	124538744	MACS_peak_4559	97.98
chr11	124669992	124670983	MACS_peak_4564	600.6
chr11	124837693	124838381	MACS_peak_4569	108.7
chr11	125438857	125439685	MACS_peak_4578	162.23
chr11	125461419	125463353	MACS_peak_4579	177.66
chr11	125757164	125758221	MACS_peak_4581	236.3
chr11	125932670	125933283	MACS_peak_4585	180.07
chr11	125962046	125962473	MACS_peak_4590	81.02
chr11	125984967	125986590	MACS_peak_4592	221.76
chr11	126138337	126139429	MACS_peak_4595	235.55
chr11	126152403	126153652	MACS_peak_4596	218.7
chr11	126173450	126174452	MACS_peak_4597	402.88
chr11	126455432	126456412	MACS_peak_4611	54.68
chr11	129185693	129186546	MACS_peak_4627	69.64
chr11	129462646	129462711	MACS_peak_4632	51.92
chr11	129723587	129724435	MACS_peak_4638	94.87
chr11	129871255	129872080	MACS_peak_4642	59.88
chr11	129872088	129873906	MACS_peak_4643	344.11
chr11	129911728	129912566	MACS_peak_4645	65.94
chr11	129938762	129939548	MACS_peak_4646	181.01
chr11	130029224	130030335	MACS_peak_4648	92.89
chr11	130184336	130184882	MACS_peak_4655	128.45
chr11	130405283	130406050	MACS_peak_4658	60.48
chr11	130785760	130786784	MACS_peak_4665	303.2
chr11	132369283	132369675	MACS_peak_4682	122.1
chr11	132934077	132934675	MACS_peak_4699	93.91
chr11	132934711	132935006	MACS_peak_4700	86.22
chr11	133797613	133798570	MACS_peak_4715	197.14
chr11	133826803	133828379	MACS_peak_4721	133.09
chr11	134094826	134095891	MACS_peak_4728	217
chr11	134336053	134337022	MACS_peak_4747	196.09
chr11	134338079	134339075	MACS_peak_4748	73.54
chr11	134367305	134368284	MACS_peak_4750	96.2
chr11	134387211	134388475	MACS_peak_4751	223.62
chr12	95104	95793	MACS_peak_4775	69.62
chr12	498204	499207	MACS_peak_4779	144.33
chr12	528567	529312	MACS_peak_4780	73.23
chr12	751647	752653	MACS_peak_4787	61.63
chr12	1062560	1063140	MACS_peak_4792	79.54
chr12	1099425	1100614	MACS_peak_4794	416.86
chr12	1329674	1329707	MACS_peak_4796	52.25
chr12	1684550	1686017	MACS_peak_4802	102.17
chr12	1686075	1686588	MACS_peak_4803	94.85
chr12	1703799	1704519	MACS_peak_4805	63.34
chr12	1770796	1771492	MACS_peak_4807	176.3
chr12	1799232	1801018	MACS_peak_4808	199.46
chr12	2045416	2046470	MACS_peak_4817	170.47
chr12	2112961	2114153	MACS_peak_4819	408.15
chr12	2303305	2304217	MACS_peak_4822	134.55
chr12	2903520	2904653	MACS_peak_4842	223.56
chr12	2921513	2922410	MACS_peak_4844	164.09
chr12	2985542	2987106	MACS_peak_4845	229.03
chr12	3185617	3186469	MACS_peak_4850	327.07
chr12	3856540	3858548	MACS_peak_4862	196.67
chr12	3860999	3861979	MACS_peak_4863	63.48
chr12	4429570	4430813	MACS_peak_4867	187.55
chr12	5418457	5419310	MACS_peak_4873	105.11
chr12	6309465	6309694	MACS_peak_4885	64.97
chr12	6344241	6345097	MACS_peak_4886	78.64
chr12	6387120	6388319	MACS_peak_4887	82.37
chr12	6472385	6473402	MACS_peak_4890	140.84
chr12	6492463	6494228	MACS_peak_4892	433.87
chr12	6560043	6561600	MACS_peak_4894	165.83
chr12	6601852	6603327	MACS_peak_4896	136.55
chr12	6642205	6644769	MACS_peak_4897	604.79
chr12	6771897	6772813	MACS_peak_4903	66.21
chr12	6797774	6798898	MACS_peak_4904	155.59
chr12	6832994	6833782	MACS_peak_4906	115.16
chr12	6861782	6863320	MACS_peak_4907	338.23
chr12	6875013	6875752	MACS_peak_4908	82.58
chr12	6887679	6888585	MACS_peak_4909	76.6
chr12	6960223	6962009	MACS_peak_4913	226.36
chr12	6976369	6977418	MACS_peak_4914	346.35
chr12	7013693	7014559	MACS_peak_4917	111.08
chr12	7034858	7035715	MACS_peak_4918	88.36
chr12	7036580	7037111	MACS_peak_4919	200.13
chr12	7046654	7047580	MACS_peak_4920	196.62
chr12	7052202	7054152	MACS_peak_4921	114.79
chr12	7054258	7054331	MACS_peak_4922	67.91
chr12	7055188	7056171	MACS_peak_4922	67.91
chr12	7071721	7073670	MACS_peak_4923	424.06
chr12	7078786	7080642	MACS_peak_4925	361.23
chr12	7096189	7097105	MACS_peak_4927	147.1
chr12	7125894	7126149	MACS_peak_4928	127.22
chr12	7521808	7522360	MACS_peak_4930	86.7
chr12	8179335	8180156	MACS_peak_4934	226.18
chr12	8184953	8185916	MACS_peak_4935	81.28
chr12	8234198	8235464	MACS_peak_4936	231.93
chr12	8850542	8851101	MACS_peak_4939	218.12
chr12	9101588	9102753	MACS_peak_4940	123.46
chr12	9216504	9218049	MACS_peak_4941	306.78
chr12	9607963	9608648	MACS_peak_4947	65.25
chr12	9800258	9801449	MACS_peak_4948	74.68
chr12	10364602	10366723	MACS_peak_4952	145.31
chr12	10516352	10517364	MACS_peak_4954	275.77
chr12	10547653	10549276	MACS_peak_4955	261.49
chr12	10765575	10766575	MACS_peak_4960	261.03
chr12	10826250	10827194	MACS_peak_4961	76.91
chr12	10874320	10875574	MACS_peak_4962	112.96
chr12	11323543	11324580	MACS_peak_4963	1007.06
chr12	11801531	11802390	MACS_peak_4968	76.2
chr12	12419565	12420556	MACS_peak_4970	268.87
chr12	12502621	12503687	MACS_peak_4971	536.19
chr12	12509536	12510575	MACS_peak_4972	178.3
chr12	12714490	12715017	MACS_peak_4974	84.13
chr12	12877737	12878502	MACS_peak_4976	86.43
chr12	12939388	12940656	MACS_peak_4977	134.27
chr12	13043507	13044047	MACS_peak_4980	52.99
chr12	13079646	13080901	MACS_peak_4981	102.25
chr12	13253558	13255001	MACS_peak_4985	179.89
chr12	14518373	14519078	MACS_peak_4988	83.34
chr12	14921998	14924231	MACS_peak_4990	531.02
chr12	14926857	14928369	MACS_peak_4991	177.95
chr12	14955660	14956528	MACS_peak_4992	65.96
chr12	16034522	16036119	MACS_peak_5001	505.76
chr12	21809869	21811097	MACS_peak_5011	190.41
chr12	22696232	22697996	MACS_peak_5015	430.55
chr12	22777584	22779190	MACS_peak_5016	299.65
chr12	25537838	25539571	MACS_peak_5021	133.5
chr12	25641737	25642622	MACS_peak_5022	143.43
chr12	26266761	26267740	MACS_peak_5024	73.39
chr12	26278223	26278344	MACS_peak_5026	52.08
chr12	26278560	26279812	MACS_peak_5027	111.2
chr12	27090518	27091650	MACS_peak_5035	112.91
chr12	27175175	27176025	MACS_peak_5036	52.3
chr12	27396577	27397710	MACS_peak_5037	88.4
chr12	27863410	27864386	MACS_peak_5041	412.5
chr12	27932353	27932858	MACS_peak_5042	68.54
chr12	27932865	27934147	MACS_peak_5043	131.55
chr12	28343000	28344200	MACS_peak_5045	163.67
chr12	29533255	29534578	MACS_peak_5046	237.69
chr12	30849277	30849402	MACS_peak_5049	54.98
chr12	30917206	30917764	MACS_peak_5051	61.63
chr12	31476518	31479475	MACS_peak_5056	1000.01
chr12	31803934	31805205	MACS_peak_5060	177.36
chr12	31901961	31902589	MACS_peak_5062	59.11
chr12	32259152	32259977	MACS_peak_5064	381.37
chr12	32424149	32424978	MACS_peak_5066	75.44
chr12	32831831	32832790	MACS_peak_5070	165.17
chr12	32908023	32909167	MACS_peak_5071	158.84
chr12	33049881	33050491	MACS_peak_5073	54.11
chr12	33050571	33050620	MACS_peak_5074	103.07
chr12	38710378	38710961	MACS_peak_5075	91.09
chr12	38949799	38950609	MACS_peak_5077	68.08
chr12	39836218	39837373	MACS_peak_5080	143.75
chr12	42538263	42539129	MACS_peak_5085	176.51
chr12	42719468	42720287	MACS_peak_5090	83.64
chr12	46120654	46121881	MACS_peak_5096	191.24
chr12	46122275	46123336	MACS_peak_5097	338.68
chr12	46383428	46386231	MACS_peak_5098	502.32
chr12	46661702	46663577	MACS_peak_5099	277.25
chr12	46764864	46766885	MACS_peak_5100	184.94
chr12	46776494	46778232	MACS_peak_5101	389.51
chr12	48152342	48153449	MACS_peak_5109	80.09
chr12	48213592	48214551	MACS_peak_5112	90.53
chr12	48298643	48299697	MACS_peak_5114	118.56
chr12	48499262	48500468	MACS_peak_5119	110.19
chr12	49075236	49076520	MACS_peak_5124	202.95
chr12	49109805	49111280	MACS_peak_5125	432.88
chr12	49182152	49182978	MACS_peak_5128	62.9
chr12	49245399	49246397	MACS_peak_5131	199.57
chr12	49350882	49351723	MACS_peak_5133	221.02
chr12	49411673	49413117	MACS_peak_5138	128.74
chr12	49453638	49455285	MACS_peak_5139	224.09
chr12	49523219	49524870	MACS_peak_5144	267.63
chr12	49658079	49659808	MACS_peak_5147	207.36
chr12	49760398	49761371	MACS_peak_5155	157.63
chr12	50134991	50136221	MACS_peak_5160	260.83
chr12	50235626	50237288	MACS_peak_5162	66.05
chr12	50478464	50479179	MACS_peak_5170	59.03
chr12	50560585	50561842	MACS_peak_5172	150.12
chr12	50794455	50795244	MACS_peak_5176	143.89
chr12	50898304	50899325	MACS_peak_5177	110.49
chr12	50925761	50926852	MACS_peak_5179	113.2
chr12	51157126	51158477	MACS_peak_5181	664.61
chr12	51419375	51420746	MACS_peak_5183	614.76
chr12	51441259	51442245	MACS_peak_5184	68.64
chr12	51566166	51567495	MACS_peak_5185	175.26
chr12	51611639	51612505	MACS_peak_5186	78.44
chr12	51632383	51633289	MACS_peak_5188	235.8
chr12	51663563	51663811	MACS_peak_5190	91.43
chr12	51663821	51664956	MACS_peak_5191	189.15
chr12	52208121	52209049	MACS_peak_5194	358.75
chr12	52214022	52215516	MACS_peak_5195	339.33
chr12	52426494	52427485	MACS_peak_5204	97.71
chr12	52430114	52430962	MACS_peak_5205	292.15
chr12	52444071	52445964	MACS_peak_5206	243.03
chr12	52479296	52481324	MACS_peak_5208	121.6
chr12	52511424	52512498	MACS_peak_5210	112.05
chr12	52518518	52522039	MACS_peak_5213	320.87
chr12	52545460	52546534	MACS_peak_5214	85.39
chr12	52569401	52570248	MACS_peak_5219	188.49
chr12	53298305	53299372	MACS_peak_5238	61.86
chr12	53300642	53302284	MACS_peak_5239	131.9
chr12	53342149	53344173	MACS_peak_5241	240.62
chr12	53399530	53401170	MACS_peak_5242	1199.03
chr12	53472685	53474011	MACS_peak_5246	50.13
chr12	53573842	53575071	MACS_peak_5248	411.54
chr12	53645843	53646773	MACS_peak_5251	78.15
chr12	53688757	53689896	MACS_peak_5253	147.19
chr12	53764642	53765843	MACS_peak_5257	57.89
chr12	53772599	53773573	MACS_peak_5258	176.32
chr12	53773713	53774538	MACS_peak_5259	58.06
chr12	53845548	53846785	MACS_peak_5260	542.99
chr12	53894606	53895782	MACS_peak_5263	322.15
chr12	53931950	53932804	MACS_peak_5264	89.5
chr12	53985121	53985607	MACS_peak_5266	61.4
chr12	54019580	54020518	MACS_peak_5267	75.61
chr12	54069063	54070649	MACS_peak_5268	436.54
chr12	54144192	54145305	MACS_peak_5272	327.88
chr12	54411154	54412569	MACS_peak_5276	215.31
chr12	54672828	54675532	MACS_peak_5279	697.08
chr12	54718672	54719518	MACS_peak_5280	131.3
chr12	54752073	54753830	MACS_peak_5281	86.93
chr12	56122617	56124347	MACS_peak_5289	90.62
chr12	56210888	56211921	MACS_peak_5291	69.51
chr12	56320530	56322241	MACS_peak_5293	175.2
chr12	56435496	56436439	MACS_peak_5295	134.04
chr12	56472734	56474283	MACS_peak_5296	158.29
chr12	56497622	56498988	MACS_peak_5297	167.23
chr12	56510084	56511046	MACS_peak_5298	200.56
chr12	56511583	56512386	MACS_peak_5299	172.34
chr12	56519702	56520586	MACS_peak_5300	66.25
chr12	56551337	56551936	MACS_peak_5302	127.13
chr12	56551943	56553405	MACS_peak_5303	120.79
chr12	56615205	56616205	MACS_peak_5304	238.96
chr12	56617651	56618512	MACS_peak_5305	70.96
chr12	56693304	56694396	MACS_peak_5308	301.81
chr12	56708913	56710299	MACS_peak_5309	226.38
chr12	56726716	56728087	MACS_peak_5310	203.35
chr12	56753638	56754879	MACS_peak_5311	69.45
chr12	56861949	56862822	MACS_peak_5313	166.57
chr12	57029003	57029057	MACS_peak_5317	71.81
chr12	57039166	57040497	MACS_peak_5318	200.36
chr12	57080896	57082894	MACS_peak_5319	219.24
chr12	57118192	57119518	MACS_peak_5320	342.15
chr12	57472518	57472817	MACS_peak_5324	83.89
chr12	57481189	57482664	MACS_peak_5325	152.98
chr12	57504604	57506402	MACS_peak_5327	128.95
chr12	57623258	57624536	MACS_peak_5333	230.46
chr12	57824669	57825337	MACS_peak_5336	225.86
chr12	57913349	57915076	MACS_peak_5338	92.61
chr12	57915248	57916460	MACS_peak_5339	97.23
chr12	57916488	57917114	MACS_peak_5340	114.56
chr12	57998079	57999334	MACS_peak_5342	142.09
chr12	58004753	58005519	MACS_peak_5343	71.96
chr12	58119913	58121406	MACS_peak_5345	353.96
chr12	58145525	58146733	MACS_peak_5348	102.82
chr12	58158178	58159306	MACS_peak_5350	347.02
chr12	58239531	58240553	MACS_peak_5355	225.23
chr12	58259016	58259629	MACS_peak_5356	75.59
chr12	58329709	58330470	MACS_peak_5359	57.37
chr12	62653473	62654535	MACS_peak_5364	99.9
chr12	62860441	62861044	MACS_peak_5368	165.94
chr12	62995817	62997611	MACS_peak_5369	691.3
chr12	63833809	63834375	MACS_peak_5376	86.37
chr12	64173320	64174451	MACS_peak_5380	122.72
chr12	64615439	64616564	MACS_peak_5382	155.84
chr12	64686553	64687274	MACS_peak_5383	54.77
chr12	64797560	64799360	MACS_peak_5385	261.03
chr12	65019293	65019829	MACS_peak_5389	59.34
chr12	65062844	65063631	MACS_peak_5390	73.41
chr12	65066581	65066971	MACS_peak_5391	59.14
chr12	65174031	65174808	MACS_peak_5392	281.01
chr12	65339710	65340392	MACS_peak_5394	77.74
chr12	66562845	66563994	MACS_peak_5401	195.66
chr12	67662071	67663767	MACS_peak_5406	250.97
chr12	68042484	68043043	MACS_peak_5407	147.75
chr12	69004528	69004918	MACS_peak_5409	169.11
chr12	69080306	69081135	MACS_peak_5410	89.22
chr12	69201201	69202490	MACS_peak_5412	851.09
chr12	69277974	69278628	MACS_peak_5413	53.83
chr12	69632945	69634359	MACS_peak_5418	254.35
chr12	69753129	69754640	MACS_peak_5419	367.26
chr12	69863809	69864649	MACS_peak_5420	81.91
chr12	69978999	69979925	MACS_peak_5423	944.29
chr12	70636487	70637483	MACS_peak_5429	297.99
chr12	72057369	72058458	MACS_peak_5438	133.54
chr12	72148248	72149097	MACS_peak_5439	146.94
chr12	74931420	74932356	MACS_peak_5442	156.02
chr12	75904890	75905897	MACS_peak_5445	82.39
chr12	76477461	76478980	MACS_peak_5446	507.09
chr12	76953281	76954085	MACS_peak_5448	220.97
chr12	77157697	77158595	MACS_peak_5450	224.72
chr12	77272400	77273565	MACS_peak_5452	50.71
chr12	79948145	79948683	MACS_peak_5459	103.25
chr12	79959365	79960168	MACS_peak_5460	64.87
chr12	80084125	80084952	MACS_peak_5461	177.21
chr12	80328157	80329418	MACS_peak_5463	439.38
chr12	81775609	81776408	MACS_peak_5466	71.95
chr12	82751834	82752963	MACS_peak_5467	392.93
chr12	83079477	83080683	MACS_peak_5469	245.48
chr12	83325170	83325929	MACS_peak_5470	121.74
chr12	86658487	86659442	MACS_peak_5478	50.48
chr12	88429150	88429680	MACS_peak_5481	106.25
chr12	89746943	89748485	MACS_peak_5489	325.94
chr12	89919468	89920220	MACS_peak_5494	94.24
chr12	90103111	90104214	MACS_peak_5495	491.65
chr12	93323133	93323819	MACS_peak_5504	142.39
chr12	94071011	94071944	MACS_peak_5506	128.56
chr12	94853095	94854058	MACS_peak_5507	105.18
chr12	95071516	95071758	MACS_peak_5511	68.68
chr12	95467175	95467713	MACS_peak_5514	173.31
chr12	95611185	95612501	MACS_peak_5515	179.75
chr12	96021171	96021397	MACS_peak_5518	61.72
chr12	96111748	96112317	MACS_peak_5521	62.22
chr12	96252326	96253333	MACS_peak_5524	88.06
chr12	96792836	96794395	MACS_peak_5528	165.8
chr12	97553048	97553759	MACS_peak_5529	118.48
chr12	97962081	97962874	MACS_peak_5530	111.83
chr12	98897088	98898183	MACS_peak_5535	127.26
chr12	98908700	98909492	MACS_peak_5536	485.14
chr12	98987276	98988233	MACS_peak_5537	356.4
chr12	101801024	101802256	MACS_peak_5550	92.41
chr12	102270610	102271692	MACS_peak_5554	206.63
chr12	104193964	104194460	MACS_peak_5566	68.08
chr12	104322759	104323656	MACS_peak_5568	68.52
chr12	104323700	104325176	MACS_peak_5569	126.92
chr12	104349888	104351239	MACS_peak_5570	183.74
chr12	104359085	104360221	MACS_peak_5571	401.05
chr12	104457995	104459052	MACS_peak_5572	91.13
chr12	104530905	104531404	MACS_peak_5573	310.74
chr12	104531777	104532697	MACS_peak_5573	310.74
chr12	104613597	104614276	MACS_peak_5574	51.52
chr12	104680348	104681400	MACS_peak_5575	208.81
chr12	105629448	105630271	MACS_peak_5581	71.27
chr12	106695264	106696012	MACS_peak_5584	146.89
chr12	106696264	106697513	MACS_peak_5585	194.24
chr12	106751199	106752453	MACS_peak_5586	118.41
chr12	107167493	107168654	MACS_peak_5588	71.18
chr12	107485977	107488013	MACS_peak_5591	95.5
chr12	108079077	108079980	MACS_peak_5594	413.16
chr12	108954377	108955309	MACS_peak_5598	236.82
chr12	108955518	108955737	MACS_peak_5599	124.9
chr12	108955913	108956860	MACS_peak_5599	124.9
chr12	109084730	109086574	MACS_peak_5601	567.98
chr12	109125034	109125619	MACS_peak_5602	577.57
chr12	109434763	109435533	MACS_peak_5607	98.01
chr12	109490042	109490842	MACS_peak_5608	93.41
chr12	109914888	109915859	MACS_peak_5616	90.85
chr12	110010711	110011813	MACS_peak_5617	155.88
chr12	110485966	110486825	MACS_peak_5641	98.17
chr12	110562067	110562814	MACS_peak_5642	169.71
chr12	110684857	110685739	MACS_peak_5643	296.08
chr12	110707905	110708598	MACS_peak_5644	53.42
chr12	110718276	110720293	MACS_peak_5645	593.85
chr12	110782133	110784249	MACS_peak_5646	241.87
chr12	110840858	110842402	MACS_peak_5647	280.8
chr12	110887628	110888603	MACS_peak_5648	110.66
chr12	110905800	110907553	MACS_peak_5649	490.15
chr12	110939353	110940546	MACS_peak_5650	177.42
chr12	111051570	111052613	MACS_peak_5652	310.44
chr12	111180222	111180973	MACS_peak_5656	57.39
chr12	111474602	111474682	MACS_peak_5659	239.03
chr12	111474699	111475377	MACS_peak_5659	239.03
chr12	111504789	111505959	MACS_peak_5660	110.25
chr12	111806378	111807180	MACS_peak_5665	137.34
chr12	111822093	111823025	MACS_peak_5666	77.37
chr12	112035020	112035775	MACS_peak_5670	414.61
chr12	112037207	112038023	MACS_peak_5671	300.74
chr12	112123564	112124589	MACS_peak_5672	93.43
chr12	112272274	112272977	MACS_peak_5676	189.77
chr12	112279398	112280386	MACS_peak_5677	482.39
chr12	112450334	112451231	MACS_peak_5678	330.63
chr12	112545824	112547003	MACS_peak_5679	298.35
chr12	112846577	112847764	MACS_peak_5686	224.53
chr12	112856150	112857182	MACS_peak_5687	285.24
chr12	113541457	113542232	MACS_peak_5698	246.07
chr12	113579893	113580509	MACS_peak_5700	53.88
chr12	113622352	113623827	MACS_peak_5706	380.2
chr12	113683240	113685006	MACS_peak_5709	398.36
chr12	113859949	113860582	MACS_peak_5711	54.22
chr12	113905688	113906625	MACS_peak_5712	577.8
chr12	114403695	114404378	MACS_peak_5721	93.69
chr12	115121894	115122736	MACS_peak_5736	82
chr12	116354557	116355353	MACS_peak_5740	98.9
chr12	117256629	117257663	MACS_peak_5750	109.3
chr12	117500180	117500778	MACS_peak_5757	117.24
chr12	117528228	117530093	MACS_peak_5759	258.31
chr12	117845938	117846620	MACS_peak_5769	71.39
chr12	118122268	118123899	MACS_peak_5774	109.76
chr12	118499654	118500457	MACS_peak_5779	98.98
chr12	118813800	118814688	MACS_peak_5785	227.45
chr12	119418717	119419441	MACS_peak_5790	132.92
chr12	120105300	120106262	MACS_peak_5800	58.68
chr12	120148073	120148734	MACS_peak_5802	66.11
chr12	120148746	120149919	MACS_peak_5803	90.75
chr12	120524437	120525569	MACS_peak_5810	67.07
chr12	120631950	120633192	MACS_peak_5813	340.62
chr12	120638303	120639550	MACS_peak_5814	143.23
chr12	120729347	120731159	MACS_peak_5819	330.6
chr12	120754792	120755684	MACS_peak_5820	58.6
chr12	120831934	120833168	MACS_peak_5821	123.61
chr12	120933493	120934141	MACS_peak_5825	99.38
chr12	120966453	120967436	MACS_peak_5826	113.48
chr12	120971854	120972935	MACS_peak_5827	283.64
chr12	121123831	121125469	MACS_peak_5831	151.52
chr12	121148191	121148617	MACS_peak_5832	156.1
chr12	121415916	121416938	MACS_peak_5838	195.5
chr12	121647586	121648486	MACS_peak_5842	285.17
chr12	121738023	121738568	MACS_peak_5848	53.49
chr12	121789609	121790567	MACS_peak_5849	233.83
chr12	122110169	122111516	MACS_peak_5855	81.34
chr12	122191611	122193341	MACS_peak_5857	55.34
chr12	122237629	122238577	MACS_peak_5861	78.63
chr12	122238641	122240197	MACS_peak_5862	278.52
chr12	122326051	122327050	MACS_peak_5864	101.02
chr12	122516000	122516631	MACS_peak_5871	311.87
chr12	122582310	122583388	MACS_peak_5872	141.44
chr12	122710066	122711530	MACS_peak_5875	393.11
chr12	122750214	122751503	MACS_peak_5876	335.94
chr12	122906357	122907173	MACS_peak_5878	140.95
chr12	122984781	122985708	MACS_peak_5880	148.68
chr12	123010908	123012195	MACS_peak_5881	91.7
chr12	123193604	123194319	MACS_peak_5883	50.42
chr12	123234014	123234767	MACS_peak_5884	69.05
chr12	123236716	123237956	MACS_peak_5885	91.47
chr12	123354725	123355289	MACS_peak_5894	53.5
chr12	123355464	123357168	MACS_peak_5895	244.02
chr12	123372112	123374157	MACS_peak_5896	393.63
chr12	123380096	123381242	MACS_peak_5897	176.92
chr12	123464619	123465667	MACS_peak_5898	176.23
chr12	123717110	123717938	MACS_peak_5899	184.6
chr12	123849186	123850494	MACS_peak_5901	90.87
chr12	123942565	123943219	MACS_peak_5904	272.88
chr12	124017483	124018150	MACS_peak_5906	578.34
chr12	124068655	124069638	MACS_peak_5907	192.56
chr12	124085984	124087203	MACS_peak_5908	423.82
chr12	124117675	124118878	MACS_peak_5909	219.68
chr12	124171191	124171808	MACS_peak_5910	56.6
chr12	124175365	124175436	MACS_peak_5911	80.09
chr12	124573724	124575136	MACS_peak_5917	170.1
chr12	124853708	124854671	MACS_peak_5926	130
chr12	124880919	124881979	MACS_peak_5928	253.52
chr12	124893219	124894233	MACS_peak_5929	96.72
chr12	125002105	125003835	MACS_peak_5935	204.58
chr12	125004471	125005343	MACS_peak_5935	204.58
chr12	125093289	125094259	MACS_peak_5942	362.49
chr12	125230060	125231162	MACS_peak_5950	140.37
chr12	125322244	125323204	MACS_peak_5954	66.58
chr12	125348194	125349263	MACS_peak_5955	285.5
[truncated: 7,098 more rows]
