# Supplementary material for: Bromodomain protein 4 discriminates tissue-specific super-enhancers containing disease-specific susceptibility loci in prostate and breast cancer
Source: BMC Genomics. 2017 Mar 31;18:270. doi: 10.1186/s12864-017-3620-y (PMC5374680; doi:10.1186/s12864-017-3620-y)
Supplement: Supplementary file 6 — SE_PC_BRD4_MED12_H3K27Ac. (XLS 28 kb) [file 12864_2017_3620_MOESM6_ESM.xls]

## Sheet: SE_PC_BRD4_MED12_H3K27Ac
Supplementary file 3: Chromosomal coordinates for prostate super-enhancer sites as defined by the intersection of BRD4, MED12 and H3K27Ac sites
Chr number	start	end
chr1	154970393	154996095	SE_41600
chr11	65183799	65223148	SE_41607
chr11	64868850	64885729	SE_41713
chr11	44998131	45014270	SE_41891
chr11	65414101	65422864	SE_41977
chr11	71711966	71754134	SE_41728
chr11	65238207	65275483	SE_41603
chr11	65238207	65275483	SE_41603
chr14	77466618	77509747	SE_41587
chr14	77466618	77509747	SE_41587
chr14	38054240	38092226	SE_41710
chr14	77466618	77509747	SE_41587
chr14	38054240	38092226	SE_41710
chr14	38054240	38092226	SE_41710
chr15	101429081	101443480	SE_41819
chr15	93179586	93211233	SE_41756
chr17	80038596	80067340	SE_41582
chr17	79803471	79829114	SE_41652
chr17	75278567	75286331	SE_41806
chr17	49011679	49028550	SE_41749
chr17	43225755	43250628	SE_41920
chr19	12888165	12907241	SE_41718
chr19	7681413	7686822	SE_41834
chr19	51338680	51394922	SE_41577
chr19	13229165	13276145	SE_41693
chr19	49630883	49669744	SE_41724
chr20	45946722	45991825	SE_41650
chr20	45946722	45991825	SE_41650
chr22	41797746	41844656	SE_41678
chr22	41797746	41844656	SE_41678
chr4	77116557	77137880	SE_41948
chr6	33662725	33713343	SE_41761
chr7	5457155	5470594	SE_41651
chr7	73235729	73249271	SE_41659
chr8	144800311	144824895	SE_41660
chr9	139001070	139024446	SE_42022
chr9	139001070	139024446	SE_42022
chr9	139001070	139024446	SE_42022
