# Supplementary material for: Bromodomain protein 4 discriminates tissue-specific super-enhancers containing disease-specific susceptibility loci in prostate and breast cancer
Source: BMC Genomics. 2017 Mar 31;18:270. doi: 10.1186/s12864-017-3620-y (PMC5374680; doi:10.1186/s12864-017-3620-y)
Supplement: Supplementary file 7 — SE_MCF7_H3K27Ac. (XLS 539 kb) [file 12864_2017_3620_MOESM7_ESM.xls]

## Sheet: SE_MCF7_H3K27Ac
Supplementary file 6: Chromosomal coordinates for H3K27Ac sites in the MCF-7 cell-line
Chr number	start	end
chr1	12865	30241
chr1	440362	462010
chr1	521291	542648
chr1	712849	763824
chr1	855312	1102239
chr1	1165050	1450042
chr1	1508399	1841895
chr1	1980564	1983061
chr1	2066043	2068362
chr1	2120382	2182324
chr1	2321398	2346420
chr1	2454085	2519491
chr1	3048560	3051297
chr1	3275093	3277626
chr1	3369245	3472892
chr1	3540438	3542821
chr1	3688283	3714213
chr1	3772393	3818311
chr1	5656731	5659028
chr1	6051190	6054310
chr1	6118082	6120540
chr1	6257747	6296950
chr1	6444697	6551780
chr1	6613226	6686749
chr1	6843162	6845178
chr1	7018685	7022692
chr1	7385486	7393831
chr1	7446956	7449065
chr1	7504116	7510526
chr1	7830538	7844113
chr1	8020389	8023052
chr1	8074673	8182409
chr1	8241464	8264874
chr1	8317586	8320615
chr1	8482515	8485448
chr1	8542092	8552055
chr1	8739287	8774172
chr1	8848369	8879001
chr1	8930368	8977386
chr1	9171733	9243619
chr1	9293945	9296290
chr1	9351927	9365002
chr1	9508518	9510671
chr1	9598542	9600900
chr1	9882401	9886657
chr1	9952141	10013856
chr1	10077453	10096366
chr1	10269375	10272334
chr1	10446723	10578736
chr1	10644721	10660895
chr1	10746033	10761111
chr1	10811296	10857302
chr1	10959363	10962426
chr1	11071558	11160741
chr1	11321538	11324072
chr1	11862512	11867862
chr1	11967515	11987688
chr1	12039422	12042681
chr1	12289644	12292930
chr1	12537502	12610776
chr1	12674801	12679995
chr1	14025656	14126985
chr1	15250653	15252711
chr1	15478447	15557649
chr1	15610147	15612592
chr1	15849815	15947061
chr1	16009799	16012071
chr1	16120122	16214114
chr1	16469408	16564824
chr1	16659725	16695759
chr1	16766350	16768631
chr1	16824585	17069231
chr1	17221032	17242098
chr1	17336716	17381518
chr1	17558896	17561254
chr1	17702985	17910565
chr1	18789842	18808281
chr1	18992033	18997595
chr1	19227943	19231681
chr1	19335417	19339753
chr1	19535180	19579872
chr1	19637143	19639946
chr1	19710448	19814145
chr1	19917868	19974603
chr1	20125250	20127571
chr1	20208070	20210169
chr1	20538228	20560954
chr1	20681474	20686838
chr1	20802095	20813983
chr1	20939223	21115260
chr1	21347876	21350335
chr1	21500634	21504164
chr1	21566795	21673104
chr1	21765612	21772745
chr1	21947865	22004354
chr1	22107346	22115913
chr1	22261696	22285456
chr1	22350943	22381380
chr1	22468473	22470838
chr1	22738231	22801036
chr1	23151050	23155258
chr1	23344798	23347720
chr1	23493453	23495688
chr1	23608940	23611394
chr1	23668170	23925961
chr1	24017545	24153075
chr1	24281366	24350879
chr1	24609450	24743728
chr1	24828037	24830603
chr1	24967849	24971556
chr1	25031063	25073935
chr1	25557873	25595200
chr1	25663096	25666336
chr1	25756071	25896254
chr1	26144686	26219875
chr1	26436501	26505555
chr1	26605381	26634228
chr1	26757659	26858926
chr1	26945624	26949268
chr1	27018083	27034499
chr1	27112782	27359062
chr1	27462272	27494382
chr1	27560142	27562585
chr1	27647995	27694431
chr1	27814289	27931090
chr1	27997335	28101306
chr1	28156169	28158627
chr1	28239822	28296516
chr1	28413667	28416082
chr1	28561303	28588274
chr1	28639315	28698328
chr1	28763254	28766398
chr1	28831149	28909732
chr1	28968021	28997090
chr1	29062315	29065606
chr1	29240199	29242326
chr1	29506083	29599536
chr1	30817441	30892699
chr1	31295726	31298180
chr1	31535934	31539605
chr1	31626375	31661026
chr1	31767906	31771333
chr1	31885431	31887968
chr1	31949300	31977943
chr1	32109065	32117614
chr1	32307717	32322337
chr1	32390746	32406135
chr1	32478014	32575366
chr1	32644353	32861490
chr1	32965083	33006562
chr1	33114686	33118326
chr1	33181102	33285170
chr1	33365812	33367950
chr1	33428529	33503432
chr1	33591950	33724631
chr1	33813708	33816841
chr1	35246384	35326346
chr1	35449466	35546292
chr1	35654871	35660087
chr1	35733503	35735713
chr1	35969706	36024748
chr1	36105716	36108441
chr1	36183362	36275779
chr1	36395301	36398061
chr1	36553667	36556009
chr1	36613808	36623704
chr1	36688432	36773561
chr1	36838260	36953858
chr1	37216256	37219069
chr1	37929944	38020347
chr1	38154683	38159217
chr1	38258179	38326652
chr1	38396057	38398609
chr1	38454258	38456823
chr1	39323429	39340216
chr1	39415558	39493511
chr1	39569920	39722709
chr1	39873389	39875853
chr1	40039743	40042905
chr1	40317182	40368392
chr1	40445584	40507692
chr1	40571889	40629135
chr1	40722105	40773621
chr1	40838976	40841063
chr1	41156322	41190341
chr1	41326008	41392890
chr1	41444283	41447187
chr1	41703366	41708929
chr1	41818316	41829385
chr1	41880520	41982624
chr1	42253459	42257195
chr1	42323424	42394018
chr1	42500136	42502478
chr1	42630375	42673102
chr1	42799029	42807570
chr1	42921188	42923425
chr1	43122883	43150370
chr1	43231796	43234084
chr1	43388674	43479616
chr1	43585231	43588127
chr1	43670875	43673957
chr1	43813571	43856798
chr1	43918565	43920703
chr1	43994987	44020467
chr1	44114403	44117686
chr1	44171810	44174338
chr1	44286668	44325432
chr1	44398471	44497777
chr1	44791084	44795143
chr1	45096690	45141052
chr1	45195279	45274430
chr1	45450954	45478682
chr1	45670848	45673225
chr1	45768273	45807619
chr1	45875410	45878121
chr1	45964695	46052534
chr1	46150463	46155312
chr1	46215204	46217523
chr1	46267594	46270832
chr1	46336806	46339024
chr1	46443726	46476978
chr1	46593054	46665067
chr1	46766746	46807461
chr1	47132861	47273274
chr1	47778051	47801161
chr1	47902245	47904415
chr1	48359660	48362068
chr1	49811648	49813774
chr1	51424666	51436992
chr1	51700488	51704679
chr1	51761702	51798844
chr1	51981886	52084343
chr1	52194392	52196551
chr1	52342347	52345734
chr1	52497810	52523224
chr1	52606898	52609125
chr1	52830404	52871834
chr1	53162533	53165080
chr1	53307764	53334929
chr1	53479658	53481663
chr1	53661693	53705207
chr1	53790757	53794502
chr1	54301549	54304399
chr1	54410095	54413246
chr1	54480970	54520419
chr1	54602024	54604129
chr1	54664723	54667167
chr1	54870554	54874419
chr1	54953269	54955435
chr1	55325419	55355083
chr1	55679618	55682204
chr1	55893778	55896582
chr1	57034258	57045622
chr1	57253169	57255303
chr1	59010606	59087576
chr1	59246315	59283018
chr1	59761466	59763717
chr1	59891276	59894864
chr1	60279462	60323826
chr1	60385809	60388928
chr1	61038091	61040301
chr1	62107144	62109548
chr1	62189669	62333360
chr1	62900684	62905407
chr1	63152621	63154903
chr1	63248566	63250747
chr1	63987885	63990124
chr1	65209757	65212172
chr1	65362221	65534578
chr1	65612598	65615155
chr1	65719429	65764568
chr1	65882731	65888005
chr1	67389292	67398024
chr1	67518050	67520563
chr1	67893390	67897871
chr1	68150803	68153150
chr1	68296848	68299956
chr1	68662648	68664755
chr1	68961015	68963753
chr1	70670351	70688589
chr1	70818693	70821198
chr1	70875688	70877780
chr1	71149481	71219127
chr1	71338903	71342111
chr1	75116831	75119943
chr1	75197972	75200152
chr1	76189005	76191299
chr1	76250918	76254487
chr1	77912231	77914490
chr1	78146775	78150265
chr1	78442113	78446303
chr1	81058546	81060663
chr1	83517412	83522881
chr1	84542696	84544769
chr1	84872320	84877768
chr1	84970063	84973188
chr1	85097878	85101657
chr1	85154891	85157569
chr1	85298900	85301520
chr1	85663295	85765303
chr1	85929484	85931853
chr1	86015692	86108842
chr1	86172222	86175299
chr1	87169134	87172184
chr1	87257692	87260039
chr1	87378399	87382139
chr1	87456963	87460110
chr1	87793160	87798473
chr1	89148348	89151690
chr1	89355815	89359483
chr1	89456644	89460055
chr1	89590859	89593005
chr1	89989065	89991716
chr1	90285574	90288292
chr1	90459496	90462121
chr1	91485998	91488746
chr1	91965609	91967952
chr1	92763350	92765689
chr1	93180179	93182198
chr1	93249260	93299668
chr1	93425836	93428095
chr1	93543653	93546415
chr1	93644227	93647487
chr1	93810073	93813267
chr1	93864499	93915674
chr1	94043471	94148262
chr1	94243701	94247602
chr1	94310986	94375892
chr1	94533522	94568157
chr1	94882881	94885260
chr1	95348524	95350775
chr1	95458950	95461379
chr1	95537390	95539449
chr1	96417491	96421431
chr1	96502060	96554349
chr1	96627701	96632771
chr1	96698600	96722834
chr1	96939300	96941881
chr1	97186320	97189559
chr1	97426988	97429694
chr1	97657595	97659692
chr1	99126420	99128804
chr1	100314643	100316783
chr1	100430300	100437856
chr1	100502197	100505719
chr1	100597424	100600011
chr1	100730957	100733046
chr1	100816208	100819452
chr1	100916293	100918314
chr1	101359601	101363280
chr1	101490304	101492449
chr1	103298941	103304980
chr1	103406238	103408355
chr1	104067852	104069922
chr1	107097025	107099532
chr1	107598267	107601838
chr1	107962189	107964559
chr1	108067543	108399053
chr1	108454692	108509206
chr1	108575664	108578392
chr1	108660166	108662946
chr1	108730865	109003599
chr1	109075142	109105639
chr1	109202573	109291089
chr1	109353571	109421165
chr1	109504464	109507071
chr1	109582878	109827497
chr1	109938335	109970885
chr1	110035847	110038140
chr1	110088783	110164452
chr1	110238852	110284080
chr1	110500725	110578870
chr1	110658439	110709688
chr1	110879220	110951522
chr1	111287533	111315652
chr1	111505094	111507625
chr1	111586858	111588903
chr1	111681165	111781193
chr1	111990395	111993459
chr1	112049278	112060107
chr1	112161678	112213670
chr1	112280254	112300157
chr1	112530514	112534812
chr1	112936075	112940285
chr1	113003080	113009378
chr1	113135684	113259130
chr1	113348793	113350862
chr1	113446031	113499970
chr1	113614710	113799970
chr1	113929998	113935666
chr1	113998721	114001134
chr1	114057242	114059783
chr1	114299742	114356526
chr1	114445725	114587300
chr1	115019986	115125441
chr1	115211397	115324291
chr1	115721182	115738806
chr1	115996711	116002402
chr1	116087558	116089634
chr1	116183601	116259931
chr1	116351835	116360031
chr1	116493755	116583815
chr1	116651870	116667425
chr1	116809039	117053990
chr1	117111724	117219333
chr1	117394041	117455477
chr1	117514256	117604450
chr1	117662875	117665970
chr1	117751744	117754958
chr1	117809102	117815488
chr1	117900221	117940868
chr1	118104217	118176175
chr1	118470600	118474038
chr1	118623182	118665696
chr1	119022376	119024733
chr1	119681861	119684650
chr1	120189616	120256404
chr1	120315837	120335100
chr1	120510082	120613537
chr1	120835531	120838666
chr1	120903832	120927061
chr1	143656064	143674354
chr1	143742218	143749941
chr1	143913472	143944575
chr1	144026929	144049666
chr1	144155810	144159285
chr1	144338564	144342296
chr1	144395392	144398214
chr1	144506767	144599902
chr1	144820641	144824256
chr1	144929317	145040897
chr1	145095602	145141270
chr1	145207984	145312686
chr1	145381595	145729470
chr1	145825356	145828149
chr1	145967785	146083838
chr1	146232136	146235655
chr1	146372338	146420531
chr1	146555126	146587670
chr1	146642125	146645775
chr1	146708300	146716263
chr1	147070473	147085432
chr1	147140655	147192108
chr1	147322094	147324170
chr1	147399347	147402175
chr1	147509503	147512429
chr1	147580259	147625591
chr1	147734717	147737812
chr1	147805390	147862069
chr1	147929665	147933296
chr1	147992620	148018769
chr1	148178253	148181597
chr1	148232195	148249048
chr1	148327804	148331512
chr1	148531203	148612656
chr1	148749144	148776328
chr1	149204421	149225882
chr1	149297938	149300714
chr1	149378449	149401423
chr1	149512156	149515838
chr1	149570591	149617036
chr1	149683847	149686153
chr1	149763206	149913643
chr1	149979522	150041515
chr1	150121153	150123453
chr1	150206373	150340723
chr1	150392960	150397030
chr1	150458928	150670962
chr1	150846434	151045067
chr1	151136960	151174056
chr1	151226156	151373609
chr1	151429060	151598396
chr1	151710878	151829745
chr1	151880803	152084519
chr1	152714508	152717547
chr1	153094472	153096978
chr1	153328898	153339163
chr1	153507590	153757040
chr1	153891878	153965880
chr1	154150581	154246527
chr1	154296985	154326447
chr1	154376953	154392976
chr1	154528349	154601072
chr1	154908032	155300843
chr1	155530117	155716672
chr1	155797496	155950482
chr1	156022127	156101082
chr1	156162580	156184692
chr1	156250655	156255586
chr1	156305753	156339980
chr1	156425601	156476136
chr1	156540604	156740286
chr1	157013420	157017048
chr1	157100942	157109402
chr1	159869133	159917254
chr1	160000083	160002926
chr1	160174689	160176706
chr1	160230525	160314175
chr1	160981674	161173901
chr1	161283207	161285509
chr1	161355481	161371057
chr1	161431063	161440579
chr1	161499114	161501816
chr1	161580700	161583363
chr1	161695080	161737305
chr1	162038438	162041664
chr1	162121145	162163368
chr1	162253893	162256255
chr1	162530129	162532467
chr1	162759432	162762255
chr1	163290617	163292969
chr1	163775122	163777919
chr1	164527306	164632011
chr1	164687587	164742917
chr1	165599077	165602001
chr1	165666473	165668766
chr1	165736817	165739786
chr1	165796002	165799485
chr1	165856008	165859109
chr1	166807348	166846478
chr1	167077136	167079811
chr1	167188100	167192945
chr1	167521745	167524028
chr1	167682755	167692702
chr1	167903812	167907948
chr1	168147328	168196422
chr1	168678300	168681055
chr1	168874181	168910674
chr1	169074366	169095376
chr1	169214086	169216383
chr1	169276389	169279260
chr1	169336081	169338916
chr1	169447793	169500411
chr1	169747254	169765768
chr1	169841372	169864511
chr1	170499967	170502619
chr1	171340227	171373833
chr1	171453374	171456646
chr1	171710001	171752400
chr1	172223019	172225747
chr1	172290520	172504713
chr1	173444795	173449222
chr1	173650266	173685909
chr1	173791846	173839885
chr1	173989154	173993400
chr1	174127493	174129990
chr1	174207218	174210530
chr1	174543748	174546506
chr1	174817413	174819474
chr1	174933954	174993794
chr1	175146456	175163426
chr1	175237477	175289287
chr1	176173980	176178056
chr1	177224518	177226782
chr1	177408891	177421508
chr1	177536774	177591114
chr1	178061847	178064545
chr1	178510777	178513633
chr1	178622706	178628087
chr1	178693172	178697112
chr1	178985148	179099840
chr1	179177332	179199785
chr1	179261739	179264380
chr1	179333735	179369667
chr1	179560026	179562188
chr1	179845355	179853513
chr1	179922429	179925678
chr1	180122749	180140929
chr1	180197444	180240789
chr1	180469530	180556723
chr1	180921767	180924195
chr1	180989805	181004388
chr1	181056814	181106392
chr1	181997494	182000043
chr1	182055945	182156715
chr1	182217218	182219555
chr1	182282884	182362159
chr1	182557045	182604645
chr1	182807459	182811170
chr1	182936845	182939523
chr1	182990567	182994490
chr1	183107496	183130709
chr1	183230036	183301974
chr1	183438974	183443265
chr1	183537114	183539950
chr1	183602052	183605402
chr1	184019852	184022090
chr1	184124091	184127171
chr1	184354988	184396038
chr1	184449535	184603082
chr1	184722261	184725388
chr1	185013686	185016022
chr1	185124446	185127668
chr1	185284559	185288003
chr1	185702459	185704474
chr1	185966690	185969774
chr1	186049808	186126362
chr1	186193097	186202734
chr1	186342737	186346571
chr1	187376769	187379051
chr1	188339847	188342711
chr1	188399960	188403199
chr1	188457220	188459953
chr1	188559851	188563775
chr1	188616213	188683877
chr1	188737295	188740487
chr1	189118369	189120371
chr1	189281405	189283741
chr1	189595423	189598488
chr1	189687767	189689846
chr1	189742795	189745570
chr1	190443262	190448950
chr1	191118709	191134066
chr1	191312237	191398050
chr1	191543495	191545637
chr1	191604080	191606178
chr1	191667844	191679548
chr1	192068705	192071132
chr1	193026966	193093096
chr1	193887847	193890201
chr1	197114389	197116829
chr1	197168999	197171875
chr1	197453818	197456968
chr1	197743167	197753977
chr1	197870616	197872973
chr1	198125056	198130062
chr1	198197447	198199577
chr1	198640296	198642588
chr1	198898134	198909736
chr1	199983719	200132654
chr1	200264408	200266577
chr1	200339777	200448191
chr1	200588736	200640519
chr1	200706862	200710248
chr1	200859254	200878824
chr1	201138928	201141353
chr1	201250765	201370265
chr1	201427975	201482734
chr1	201616780	201620461
chr1	201677749	201731691
chr1	201923532	202114975
chr1	202308706	202350428
chr1	202500658	202559996
chr1	202717055	202722954
chr1	202774493	202978793
chr1	203055102	203061487
chr1	203137695	203140204
chr1	203249128	203298542
chr1	203481139	203484056
chr1	203594396	203596649
chr1	203763987	203766647
chr1	203829412	203832917
chr1	204041497	204198010
chr1	204254380	204559229
chr1	204731167	204733978
chr1	204810189	204812546
chr1	204892603	204894684
chr1	205089680	205092652
chr1	205179200	205181305
chr1	205285941	205289303
chr1	205446065	205448246
chr1	205511729	205514090
chr1	205598586	205602443
chr1	205707255	205783496
chr1	206134747	206138188
chr1	206489375	206512415
chr1	206620464	206645026
chr1	206758327	206786648
chr1	206857516	206890966
chr1	207015757	207084022
chr1	207197239	207227613
chr1	207413107	207415751
chr1	207487836	207496533
chr1	207923223	208043420
chr1	209392395	209394446
chr1	209600583	209608285
chr1	209717994	209762403
chr1	210405288	210408224
chr1	210501509	210559678
chr1	211430609	211435396
chr1	211499302	211557522
chr1	211749987	211778377
chr1	212002680	212004791
chr1	212100447	212104928
chr1	212207250	212252592
chr1	212311182	212322367
chr1	212456893	212461953
chr1	212638545	212644244
chr1	212731005	212736098
chr1	212963537	212966328
chr1	213030316	213032710
chr1	213187653	213225743
chr1	214386041	214392797
chr1	214453268	214552661
chr1	214639278	214641883
chr1	214723669	214811672
chr1	215286691	215288733
chr1	215439250	215442289
chr1	215645360	215765666
chr1	217201719	217204112
chr1	217262061	217300129
chr1	217485340	217491373
chr1	217594455	217599694
chr1	217728238	217805831
chr1	217884012	217887529
chr1	218457559	218459875
chr1	218517886	218555660
chr1	218632264	218665751
chr1	219346642	219348881
chr1	220218212	220269059
chr1	220920658	220961994
chr1	221887508	221917698
chr1	222762002	222818783
chr1	222883934	222887995
chr1	222987513	222989723
chr1	223291684	223317543
chr1	223384492	223387236
chr1	223536018	223538566
chr1	223616133	223619652
chr1	223742768	223746592
chr1	223841255	223909950
chr1	224032238	224035297
chr1	224179252	224193004
chr1	224365548	224392950
chr1	224491170	224546305
chr1	224619035	224645508
chr1	224919240	224974091
chr1	225116794	225118857
chr1	225614197	225617063
chr1	225798793	225880118
chr1	225954865	225967476
chr1	226058369	226113187
chr1	226185062	226188129
chr1	226248525	226375441
chr1	226495620	226498090
chr1	226593803	226596811
chr1	226884922	226927904
chr1	227001910	227004104
chr1	227057472	227059474
chr1	227125561	227177759
chr1	227503363	227507718
chr1	227615538	227618032
chr1	227750718	227752807
chr1	227915163	227924243
chr1	228080660	228136628
chr1	228268876	228362768
chr1	228565149	228676676
chr1	228781554	228784525
chr1	228856084	228872931
chr1	229228293	229232177
chr1	229299811	229302370
chr1	229355804	229411400
chr1	229476796	229479559
chr1	229642891	229696045
chr1	229760088	229763696
chr1	230201852	230223022
chr1	230777811	230821110
chr1	230878481	230895097
chr1	231002713	231005557
chr1	231112849	231116118
chr1	231174588	231176751
chr1	231375961	231378139
chr1	231471317	231475791
chr1	231555619	231559473
chr1	231663281	231666237
chr1	231761766	231763886
chr1	231912498	231916026
chr1	232122015	232124148
chr1	232284892	232286910
chr1	232688891	232767220
chr1	232940293	232942454
chr1	233085299	233087574
chr1	233247842	233250117
chr1	233463300	233465311
chr1	233748449	233872776
chr1	234507962	234510502
chr1	234613203	234682399
chr1	234733869	234749857
chr1	234857829	234883596
chr1	235009140	235135283
chr1	235242061	235325701
chr1	235408840	235532385
chr1	235665693	235669969
chr1	236028925	236031412
chr1	236105517	236107539
chr1	236304300	236315708
chr1	236679140	236688919
chr1	236766528	236768888
chr1	236957688	236960016
chr1	240850050	240852367
chr1	241427586	241429810
chr1	241549602	241556760
chr1	241681455	241806365
chr1	241868888	241914517
chr1	241979115	242012675
chr1	242388012	242391144
chr1	243416887	243420497
chr1	244465367	244534037
chr1	244613169	244625888
chr1	244815380	244817644
chr1	244996310	245030097
chr1	245126655	245136240
chr1	245208181	245210878
chr1	246160764	246164429
chr1	246338910	246341078
chr1	246665602	246667978
chr1	246728085	246773443
chr1	246866490	246900250
chr1	247092963	247096324
chr1	247266046	247268794
chr1	247493585	247496745
chr1	249118913	249201846
chr10	118950	200595
chr10	352016	484263
chr10	591547	594402
chr10	655609	661699
chr10	734316	736754
chr10	957960	1036148
chr10	1092008	1104601
chr10	1309459	1312505
chr10	1399440	1403028
chr10	3109272	3216354
chr10	3290311	3333848
chr10	3509023	3525935
chr10	3626286	3628584
chr10	3817910	3979492
chr10	4099782	4101834
chr10	4168859	4174932
chr10	4320621	4325058
chr10	4702612	4707552
chr10	4762904	4779623
chr10	4867703	4891049
chr10	4998241	5068631
chr10	5120820	5192281
chr10	5453920	5627862
chr10	5695872	5728906
chr10	5852690	5876717
chr10	5930068	5933608
chr10	6018342	6020711
chr10	6130573	6132717
chr10	6185923	6247580
chr10	6320615	6442813
chr10	7273393	7277988
chr10	7741355	7745679
chr10	7828660	7861976
chr10	7912443	7916627
chr10	7986363	7999791
chr10	8086405	8171770
chr10	8389888	8450560
chr10	8584923	8587387
chr10	8657135	8659311
chr10	8711214	9014273
chr10	9074426	9157164
chr10	9216116	9281364
chr10	9340816	9345463
chr10	11587635	11589814
chr10	11651476	11655120
chr10	11724986	11759350
chr10	11864648	11919046
chr10	12083277	12112337
chr10	12170113	12172843
chr10	12236287	12239666
chr10	12374256	12392974
chr10	12644164	12649072
chr10	13140954	13143635
chr10	13340930	13392801
chr10	13569684	13571913
chr10	13656166	13658238
chr10	13747681	13752592
chr10	14447901	14451188
chr10	14645214	14698271
chr10	14878525	14922539
chr10	14994667	15003726
chr10	15125512	15141626
chr10	15589634	15591808
chr10	16858311	16860656
chr10	17104324	17106357
chr10	17242468	17282547
chr10	17425333	17433486
chr10	17485207	17497871
chr10	17658132	17688533
chr10	18725818	18727944
chr10	18939184	18950173
chr10	19492220	19536403
chr10	20103946	20107262
chr10	21371786	21374194
chr10	21460494	21485579
chr10	21651249	21655572
chr10	21720080	21722577
chr10	21782870	21825335
chr10	22158158	22162040
chr10	22214526	22293752
chr10	22374603	22376909
chr10	22517585	22542433
chr10	22604201	22631084
chr10	22725155	22727726
chr10	22871878	23004328
chr10	23383679	23386065
chr10	23726881	23729890
chr10	24495660	24541863
chr10	24746056	24833161
chr10	24906566	24908929
chr10	25010698	25014281
chr10	25240568	25242883
chr10	25304360	25307340
chr10	25670714	25674887
chr10	26985323	27071395
chr10	27147426	27150851
chr10	27269136	27272935
chr10	27387943	27390446
chr10	27441397	27533355
chr10	27792352	27837190
chr10	27922824	27929477
chr10	28008550	28010905
chr10	28541519	28593750
chr10	28663519	28695387
chr10	28783707	28825395
chr10	28965335	28975371
chr10	29171427	29313869
chr10	29386852	29454232
chr10	29564162	29608305
chr10	29697637	29699911
chr10	29877756	29926459
chr10	30023248	30026782
chr10	30091933	30102762
chr10	30470649	30472984
chr10	30636366	30639050
chr10	30711390	30724656
chr10	30811037	30813079
chr10	30871014	30902515
chr10	30969735	30985961
chr10	31128156	31155716
chr10	31319770	31322401
chr10	32047527	32050160
chr10	32214955	32237668
chr10	32325068	32346290
chr10	32443536	32496124
chr10	32586020	32636832
chr10	32733965	32737148
chr10	32939220	32941488
chr10	33245604	33248672
chr10	33481735	33626890
chr10	34086398	34093461
chr10	34504911	34508171
chr10	34607412	34609604
chr10	34714132	34763338
chr10	34986205	35009664
chr10	35080192	35105361
chr10	35193707	35244560
chr10	35378116	35417861
chr10	35623123	35627195
chr10	35901009	35932225
chr10	36469208	36472343
chr10	37777071	37779512
chr10	38145575	38147787
chr10	38298635	38301992
chr10	38382271	38384592
chr10	38644157	38693164
chr10	43047060	43049328
chr10	43132089	43134981
chr10	43277015	43279419
chr10	43360830	43362952
chr10	43454407	43456986
chr10	43519602	43635188
chr10	43844368	43952349
chr10	44063912	44067053
chr10	44348343	44351214
chr10	44666810	44672271
chr10	44731329	44797877
chr10	44878823	44881204
chr10	45134694	45139092
chr10	45247488	45249570
chr10	45359025	45361161
chr10	45490244	45492768
chr10	46221584	46223840
chr10	46761668	46763892
chr10	46951043	46961727
chr10	47242532	47244722
chr10	47726818	47728927
chr10	48184558	48187123
chr10	48330666	48343586
chr10	48951455	48953561
chr10	49495184	49542987
chr10	50011531	50023973
chr10	50625032	50628384
chr10	50745792	50748699
chr10	51091061	51093675
chr10	51369463	51373392
chr10	51541847	51567234
chr10	51621565	51625195
chr10	51679350	51681860
chr10	51826560	51828783
chr10	51931793	51934072
chr10	52163108	52264196
chr10	52338794	52386169
chr10	52498668	52530062
chr10	52833207	52835299
chr10	53458127	53460762
chr10	54067756	54109829
chr10	54193174	54249646
chr10	54789023	54791374
chr10	57990274	57994613
chr10	58119599	58122390
chr10	58976367	58980295
chr10	60025813	60030415
chr10	60143935	60146616
chr10	61598145	61729280
chr10	61789911	61801810
chr10	61874104	61967372
chr10	62041120	62043700
chr10	62134625	62137263
chr10	62537252	62540107
chr10	62606403	62610275
chr10	62701935	62704944
chr10	62796140	62798286
chr10	62869319	62871570
chr10	63020838	63034160
chr10	63157538	63213873
chr10	63422035	63424164
chr10	63592804	63599619
chr10	63658879	63742272
chr10	63795665	63898527
chr10	64138886	64142987
chr10	64563441	64577871
chr10	64892128	64894608
chr10	64986246	65030376
chr10	65223870	65283680
chr10	65388047	65395283
chr10	65462645	65473889
chr10	66792213	66794892
chr10	67178087	67180729
chr10	68914013	68918261
chr10	69250972	69253567
chr10	69307657	69311644
chr10	69522901	69525281
chr10	69576288	69580532
chr10	69643209	69647282
chr10	69832922	69848604
chr10	70089617	70095466
chr10	70165330	70167915
chr10	70229873	70288345
chr10	70479883	70482997
chr10	70659761	70662678
chr10	70714486	70750660
chr10	70882399	70886002
chr10	70938580	70941378
chr10	71076589	71229739
chr10	71811955	71814449
chr10	71904395	71994276
chr10	72163004	72166333
chr10	72534142	72649051
chr10	73078254	73138316
chr10	73271527	73273792
chr10	73525685	73528174
chr10	73589735	73621894
chr10	73839602	73871030
chr10	73974386	74115657
chr10	74208029	74211325
chr10	74384427	74453406
chr10	74846006	74929226
chr10	75004428	75013772
chr10	75171553	75174855
chr10	75253756	75256767
chr10	75350677	75387092
chr10	75488564	75580570
chr10	75631044	75654726
chr10	75724585	75760607
chr10	75814141	75819575
chr10	75908871	76044195
chr10	76402286	76404545
chr10	76501657	76504846
chr10	76580374	76685255
chr10	76780105	76783206
chr10	76869727	76872867
chr10	76923404	77024365
chr10	77159045	77170232
chr10	79129957	79133636
chr10	79603842	79687747
chr10	79787962	79797020
chr10	80217319	80220084
chr10	80685856	80738646
chr10	80826138	80832060
chr10	80886061	80945751
chr10	80995930	81050381
chr10	81101367	81119495
chr10	81584689	81588232
chr10	81740826	81742843
chr10	81837073	81839869
chr10	81929972	82051879
chr10	82166542	82273021
chr10	82588013	82590818
chr10	82655090	82657803
chr10	82721682	82779926
chr10	82867135	82878007
chr10	83358992	83392920
chr10	83633651	83660340
chr10	84811532	84814606
chr10	85898082	85900667
chr10	86087353	86089491
chr10	86285865	86288888
chr10	86869419	86886643
chr10	87401040	87403615
chr10	88159232	88161904
chr10	88279040	88317735
chr10	88470139	88518575
chr10	88709937	88780717
chr10	88850876	88856707
chr10	88962988	88967767
chr10	89100783	89104169
chr10	89263652	89266200
chr10	89352832	89355234
chr10	89416101	89468408
chr10	89576562	89628385
chr10	89719382	89723133
chr10	90610461	90641356
chr10	90749948	90752031
chr10	91010447	91012567
chr10	91151247	91175873
chr10	91402916	91406131
chr10	91460328	91462703
chr10	91679834	91683439
chr10	92471650	92474160
chr10	92679930	92691345
chr10	92921943	92924134
chr10	93168344	93171375
chr10	93311663	93432951
chr10	93537553	93560548
chr10	93639532	93685010
chr10	93881275	93885501
chr10	93998148	94052654
chr10	94332189	94355470
chr10	94558594	94653084
chr10	95162659	95332298
chr10	95460771	95524354
chr10	95882058	95884488
chr10	96121348	96165084
chr10	96303415	96307047
chr10	96988711	97051490
chr10	97415007	97417513
chr10	97802446	97804905
chr10	97888914	97891516
chr10	98029638	98033473
chr10	98344799	98394441
chr10	98590738	98625702
chr10	98955363	98958086
chr10	99049897	99098348
chr10	99159264	99336416
chr10	99399589	99498335
chr10	99893707	99895794
chr10	100018972	100175983
chr10	100708536	100769685
chr10	101189273	101191820
chr10	101378224	101420415
chr10	101490827	101545639
chr10	101689710	101693200
chr10	101763935	101804824
chr10	101944269	102047044
chr10	102104859	102136008
chr10	102671465	102674179
chr10	102745970	102853800
chr10	103112928	103141173
chr10	103346713	103349209
chr10	103452940	103455749
chr10	103541719	103591584
chr10	103814643	103914223
chr10	104126754	104268612
chr10	104392923	104579986
chr10	104676467	104679632
chr10	104739693	104743015
chr10	104881055	105004086
chr10	105109551	105158013
chr10	105209885	105212955
chr10	105475408	105478152
chr10	105647296	105730257
chr10	105880068	105882842
chr10	105991006	106030055
chr10	106097160	106100709
chr10	106231292	106242287
chr10	109304477	109307570
chr10	110356907	110360343
chr10	111985013	111987911
chr10	112062949	112066391
chr10	112189332	112192096
chr10	112256688	112258790
chr10	112325806	112328820
chr10	112547492	112681167
chr10	114055010	114060001
chr10	114205406	114208157
chr10	114514356	114573554
chr10	114709939	114714285
chr10	114794208	114877165
chr10	115424692	115441551
chr10	115508340	115523076
chr10	115612865	115616118
chr10	115680587	115804588
chr10	115922459	115940867
chr10	116108423	116111060
chr10	116258742	116281011
chr10	116352077	116408895
chr10	116482553	116485347
chr10	116577455	116586592
chr10	117190427	117194062
chr10	117412377	117471451
chr10	117838677	117842604
chr10	117900986	117904067
chr10	118028024	118035200
chr10	118428867	118432211
chr10	118607799	118654642
chr10	118762565	118767478
chr10	119022463	119024529
chr10	119132773	119136048
chr10	119367761	119377949
chr10	119443486	119446903
chr10	119804952	119807606
chr10	120069421	120094123
chr10	120281451	120283473
chr10	120512232	120530407
chr10	120837575	120841973
chr10	120921853	120968023
chr10	121075160	121078607
chr10	121269531	121303667
chr10	121353879	121357920
chr10	121409582	121431930
chr10	121484138	121486779
chr10	121630453	121657236
chr10	122610008	122612109
chr10	122755340	122758571
chr10	123002263	123006599
chr10	123083343	123086369
chr10	123260272	123314893
chr10	123685274	123756361
chr10	123821418	123874157
chr10	124132549	124135726
chr10	124637764	124640491
chr10	124738668	124769362
chr10	124913013	125035669
chr10	125135470	125139135
chr10	125480459	125511921
chr10	125754114	125756179
chr10	125812844	125867472
chr10	126027461	126029696
chr10	126182757	126185023
chr10	126314628	126481786
chr10	126604306	126607925
chr10	126696299	126852084
chr10	126981964	126983972
chr10	127143289	127145431
chr10	127272666	127336868
chr10	127406630	127410487
chr10	127510733	127526835
chr10	127583188	127592353
chr10	127745829	127752339
chr10	127863224	127865379
chr10	128592735	128609156
chr10	128993768	128996109
chr10	129704486	129708492
chr10	129804008	129808229
chr10	129922335	129925835
chr10	131261336	131266676
chr10	131487252	131489326
chr10	131907208	131938079
chr10	133737658	133743157
chr10	133794253	133813177
chr10	133975309	133979565
chr10	134078106	134146870
chr10	134208025	134267637
chr10	134329268	134408047
chr10	134497689	134579431
chr10	134777490	134779736
chr10	135074347	135123987
chr10	135177266	135209179
chr11	186909	238014
chr11	307409	321609
chr11	392465	616798
chr11	693085	845027
chr11	909611	958879
chr11	1059314	1074038
chr11	1143691	1148880
chr11	1243386	1246544
chr11	1329861	1332598
chr11	1505426	1509412
chr11	1567496	1596489
chr11	1714192	1857249
chr11	1967919	2013076
chr11	2183874	2224970
chr11	2276633	2293649
chr11	2411058	2423793
chr11	2719697	2722572
chr11	2922578	2952557
chr11	3008440	3023539
chr11	3077157	3079334
chr11	3442652	3445562
chr11	3497503	3499627
chr11	3765253	3863631
chr11	4114690	4117785
chr11	5640499	5643854
chr11	6254857	6257208
chr11	6410548	6412605
chr11	6493884	6504176
chr11	6623495	6634734
chr11	6703035	6705535
chr11	7533820	7635263
chr11	8357203	8359314
chr11	8702842	8744532
chr11	8931547	8987970
chr11	9097170	9162110
chr11	9285376	9407975
chr11	9480469	9485492
chr11	9547929	9599234
chr11	9684524	9686907
chr11	9779239	9781531
chr11	9917810	9930437
chr11	10314595	10327271
chr11	10408456	10417572
chr11	10679412	10682630
chr11	10763102	10774124
chr11	10826519	10954045
chr11	11627933	11644503
chr11	11862348	11865270
chr11	12131235	12133243
chr11	12253892	12272577
chr11	12398228	12400531
chr11	12538546	12540596
chr11	12694572	12751354
chr11	12820555	12852256
chr11	13072792	13074907
chr11	13483525	13486170
chr11	13665753	13715385
chr11	14378876	14381061
chr11	14520219	14543043
chr11	14664238	14667009
chr11	14911744	14914455
chr11	15634326	15641703
chr11	15789567	15791788
chr11	15922564	15924682
chr11	16132551	16177546
chr11	16759000	16761954
chr11	16914100	17037674
chr11	17095750	17100924
chr11	17228085	17299325
chr11	17409654	17429461
chr11	17832048	17836203
chr11	17944299	17948056
chr11	18033509	18035674
chr11	18342494	18345406
chr11	18404294	18418925
chr11	18546977	18657091
chr11	19092897	19139922
chr11	19261099	19266661
chr11	19410356	19412702
chr11	19999160	20065137
chr11	20131951	20134898
chr11	20384496	20410915
chr11	21970591	21972872
chr11	22645702	22648543
chr11	22849873	22851878
chr11	24656014	24659857
chr11	27222503	27224520
chr11	27492637	27529293
chr11	28127786	28130869
chr11	28323311	28367200
chr11	28539689	28560479
chr11	30443461	30458431
chr11	30538819	30546489
chr11	30606026	30608695
chr11	30931665	30934151
chr11	31530180	31532509
chr11	32604499	32607278
chr11	32850395	32852650
chr11	32913324	32916397
chr11	33060013	33062447
chr11	33180492	33183992
chr11	33277755	33309670
chr11	33739963	33759233
chr11	34071644	34188891
chr11	34284115	34381310
chr11	34652019	34662930
chr11	34935940	34939723
chr11	35026144	35032535
chr11	35281665	35426776
chr11	35574801	35576816
chr11	35639285	35685497
chr11	35817515	35819828
chr11	36055516	36058246
chr11	36530316	36532535
chr11	37707668	37711173
chr11	38189851	38193655
chr11	38479859	38484658
chr11	38569900	38581655
chr11	38991796	39018080
chr11	41802022	41807725
chr11	42010467	42013120
chr11	43333211	43381995
chr11	43758921	43761938
chr11	44086927	44089086
chr11	44970301	45003456
chr11	45167370	45203194
chr11	45809928	45871852
chr11	45938000	45940770
chr11	46067954	46069999
chr11	46140623	46144882
chr11	46294385	46299008
chr11	46368541	46404625
chr11	46574521	46640984
chr11	46720870	46724253
chr11	46847442	46868611
chr11	46968325	46971430
chr11	47163818	47293191
chr11	47428232	47449751
chr11	47572747	47601962
chr11	47662105	47665402
chr11	47786247	47791209
chr11	47868217	47871112
chr11	47964968	48004155
chr11	48062361	48132387
chr11	48185501	48187530
chr11	50144777	50146902
chr11	57077621	57104255
chr11	57296960	57336193
chr11	57424078	57569800
chr11	58344362	58348417
chr11	58426052	58428140
chr11	58873161	58913496
chr11	59316510	59320095
chr11	59381781	59384825
chr11	59435083	59438128
chr11	59521303	59525604
chr11	59576849	59579057
chr11	60136849	60145231
chr11	60608630	60611087
chr11	60672271	60712873
chr11	60896535	60934509
chr11	61098356	61199298
chr11	61254894	61282562
chr11	61346589	61396589
chr11	61461072	61468838
chr11	61558781	61585563
chr11	61657350	61659967
chr11	61729274	61822206
chr11	62266285	62678122
chr11	63323899	63468805
chr11	63534676	63755478
chr11	63931444	64127570
chr11	64543288	64693146
chr11	64780274	64968647
chr11	65028186	65031386
chr11	65081573	65488729
chr11	65546785	65561806
chr11	65622931	65960389
chr11	66023886	66058083
chr11	66110803	66140903
chr11	66233563	66248919
chr11	66382568	66518802
chr11	66609096	66625535
chr11	66723912	66914765
chr11	66968719	67277079
chr11	67348309	67451827
chr11	67571670	67574647
chr11	67769652	67808768
chr11	67885155	67915493
chr11	67978613	67984937
chr11	68037930	68230901
chr11	68529372	68532365
chr11	68584085	68674018
chr11	68868813	68903293
chr11	69044571	69070988
chr11	69250470	69341026
chr11	69417640	69491271
chr11	69705020	69710554
chr11	69894226	69915280
chr11	70048597	70159925
chr11	70242879	70247643
chr11	70412845	70415714
chr11	70544522	70546712
chr11	70605380	70654232
chr11	70915503	71011667
chr11	71136013	71217210
chr11	71496196	71507918
chr11	71637977	71660101
chr11	71747589	71824925
chr11	71909442	71938030
chr11	72462074	72534099
chr11	72782647	72785370
chr11	72851139	73021387
chr11	73086616	73089070
chr11	73179385	73181594
chr11	73308004	73310963
chr11	73371146	73373209
chr11	73453656	73500667
chr11	73585737	73589283
chr11	73683520	73783021
chr11	73848114	73883834
chr11	74108414	74131193
chr11	74202923	74205815
chr11	74302733	74305073
chr11	74459033	74461507
chr11	74659210	74661940
chr11	75039198	75135301
chr11	75272309	75275527
chr11	75500913	75555123
chr11	75945715	75948181
chr11	76090651	76093333
chr11	76154124	76157691
chr11	76478673	76501653
chr11	76571067	76573269
chr11	76798730	76800954
chr11	77182052	77185809
chr11	77299513	77350000
chr11	77529730	77533245
chr11	77624376	77626664
chr11	77704630	77707419
chr11	77789256	77791785
chr11	77849243	77901277
chr11	77969589	77973004
chr11	78126837	78132784
chr11	78284542	78286918
chr11	78506655	78514181
chr11	78617680	78620187
chr11	78764218	78775858
chr11	78826488	78829356
chr11	79957878	79960790
chr11	80304837	80307234
chr11	80399366	80461091
chr11	82610730	82613881
chr11	82707114	82786220
chr11	82866130	82906558
chr11	82995054	82998226
chr11	84290434	84293299
chr11	84381048	84432798
chr11	84498427	84500431
chr11	84697427	84700104
chr11	84796645	84919333
chr11	85337909	85377402
chr11	85432963	85567118
chr11	85776378	85781585
chr11	85954592	85957941
chr11	86179658	86237204
chr11	86381440	86563008
chr11	86665273	86750234
chr11	89954825	89957102
chr11	90644599	90646636
chr11	91216105	91218871
chr11	93471859	93518931
chr11	93718870	93721157
chr11	93860766	93863351
chr11	94225638	94279530
chr11	94469330	94503291
chr11	94562927	94567512
chr11	94799411	94824155
chr11	95521452	95525210
chr11	95656301	95658973
chr11	95799943	95832945
chr11	96003820	96007856
chr11	100851006	100936297
chr11	100995075	101000900
chr11	101167144	101218305
chr11	101299623	101315444
chr11	101556395	101558851
chr11	101880570	101883589
chr11	101980047	101992624
chr11	102216800	102219594
chr11	102321724	102341347
chr11	102960811	102981526
chr11	105946703	105950878
chr11	106042168	106044325
chr11	107710364	107730985
chr11	107879103	107881188
chr11	107991342	107993406
chr11	108091566	108095217
chr11	108336741	108369788
chr11	108463083	108465351
chr11	108534893	108539378
chr11	109962799	109965157
chr11	110065472	110068404
chr11	110153849	110249076
chr11	110300180	110302550
chr11	111204461	111206472
chr11	111472244	111474570
chr11	111635628	111638340
chr11	111748625	111796184
chr11	111847022	111958471
chr11	112096264	112165014
chr11	113182938	113186307
chr11	113745219	113748004
chr11	114269948	114311477
chr11	115373075	115376347
chr11	115585125	115587242
chr11	115811605	115813631
chr11	116063442	116065528
chr11	116164027	116166883
chr11	116267179	116318251
chr11	116642230	116644921
chr11	116968083	117104751
chr11	117587541	117589985
chr11	117798963	117801705
chr11	117927362	117948648
chr11	118110113	118193848
chr11	118270856	118309838
chr11	118442375	118495064
chr11	118658463	118663493
chr11	118738778	118801942
chr11	118867654	118993837
chr11	119075700	119078468
chr11	119204206	119233524
chr11	119550826	119601988
chr11	119991143	119993892
chr11	120171718	120209217
chr11	121162268	121164744
chr11	121336236	121360356
chr11	122927574	123017672
chr11	124542705	124544875
chr11	124620851	124671416
chr11	124889104	124908341
chr11	124980225	124982421
chr11	125438449	125497499
chr11	125755995	125759225
chr11	125949198	125951288
chr11	126080543	126082712
chr11	126137257	126281432
chr11	128882763	128895098
chr11	129147994	129247140
chr11	129324453	129330059
chr11	129564479	129604052
chr11	129715558	129733625
chr11	129870816	129874877
chr11	129938089	129941654
chr11	130028917	130031800
chr11	130183042	130185601
chr11	131565046	131567775
chr11	131765680	131768995
chr11	134092781	134129904
chr11	134410776	134414574
chr11	134506990	134511271
chr12	73526	94049
chr12	496533	499668
chr12	678865	681516
chr12	740336	753008
chr12	833067	865373
chr12	1057229	1101674
chr12	1152226	1160689
chr12	1328510	1330681
chr12	1701569	1716361
chr12	1799051	1817420
chr12	1871962	1881684
chr12	1944864	1951782
chr12	2057784	2060349
chr12	2112277	2119188
chr12	2394069	2397027
chr12	2903021	2923518
chr12	2984965	3001612
chr12	3066641	3071064
chr12	3185170	3187373
chr12	3322956	3326671
chr12	3422899	3426144
chr12	3628356	3631189
chr12	3841129	3863168
chr12	3981273	3983339
chr12	4107847	4141684
chr12	4416702	4431827
chr12	4646741	4649224
chr12	4757172	4759411
chr12	4889367	4891648
chr12	6192575	6199366
chr12	6290517	6495888
chr12	6559124	6877464
chr12	6959279	7126924
chr12	7341216	7343288
chr12	7590872	7593542
chr12	7908659	7910713
chr12	7964073	7979595
chr12	8036647	8082731
chr12	8146360	8236245
chr12	8394194	8400327
chr12	8849360	8852034
chr12	8979537	8982783
chr12	9065668	9103579
chr12	9216141	9218629
chr12	9425002	9466935
chr12	9570244	9602192
chr12	9790027	9816794
chr12	10364207	10366304
chr12	10516484	10518943
chr12	10764670	10767541
chr12	10825383	10876945
chr12	11070044	11073214
chr12	11222745	11225049
chr12	11323077	11325627
chr12	11801098	11804369
chr12	11881759	11884552
chr12	12418093	12421177
chr12	12509167	12511830
chr12	12583792	12766155
chr12	12847826	12880270
chr12	12955015	13047811
chr12	13141645	13290904
chr12	13374827	13377246
chr12	14358876	14414632
chr12	14517600	14572050
chr12	14917953	15102476
chr12	15304608	15429219
chr12	15798421	15801405
chr12	15932975	15943776
chr12	16034147	16065462
chr12	16288297	16290332
chr12	16481768	16504845
chr12	17780946	17784306
chr12	18412999	18415877
chr12	19281603	19284824
chr12	19591711	19594637
chr12	21653278	21655768
chr12	21876580	21974291
chr12	22040311	22042670
chr12	22096266	22099405
chr12	22455629	22458993
chr12	22562511	22564579
chr12	22695885	22698628
chr12	22777134	22783401
chr12	23349597	23351670
chr12	23677018	23680124
chr12	25402009	25405072
chr12	25537918	25540375
chr12	25641723	25680128
chr12	25808041	25810121
chr12	26110463	26113564
chr12	26195379	26197987
chr12	26253388	26279935
chr12	26426512	26428877
chr12	26984756	26987493
chr12	27070066	27092991
chr12	27165563	27176839
chr12	27329933	27399507
chr12	27675804	27679152
chr12	27740622	27777884
chr12	27862215	27865267
chr12	27931675	27935099
chr12	28342540	28344882
chr12	29532120	29535244
chr12	29935381	29950941
chr12	30906750	30908765
chr12	31225465	31258112
chr12	31475494	31479573
chr12	31611910	31645924
chr12	31742078	31745255
chr12	31811128	31813808
chr12	31880593	31927694
chr12	32111540	32113998
chr12	32258721	32261551
chr12	32334944	32341620
chr12	32423398	32455277
chr12	32551298	32554497
chr12	32685853	32696390
chr12	32756577	32759446
chr12	32830076	32834252
chr12	32906609	32909738
chr12	33048331	33075393
chr12	33163607	33178100
chr12	33590011	33593824
chr12	33672962	33675338
chr12	33738198	33765766
chr12	34174221	34176700
chr12	34262192	34264602
chr12	39702516	39714430
chr12	39834424	39838451
chr12	40498454	40500473
chr12	42536986	42539741
chr12	42630537	42633199
chr12	42718218	42721481
chr12	43149610	43152168
chr12	43258108	43260781
chr12	43353426	43356483
chr12	44151477	44230994
chr12	45608181	45694478
chr12	45745978	45750927
chr12	45988810	45996558
chr12	46118536	46128320
chr12	46196624	46199228
chr12	46380448	46416030
chr12	46517335	46665200
chr12	46734449	46904377
chr12	46972244	46974273
chr12	47054244	47071515
chr12	47426723	47501218
chr12	47577739	47617815
chr12	47762870	47765892
chr12	48098368	48215856
chr12	48297033	48424538
chr12	48497279	48593918
chr12	48743389	48745788
chr12	49072969	49112158
chr12	49172950	49278145
chr12	49349060	49352368
chr12	49411002	49526565
chr12	49580399	49583771
chr12	49646097	49663815
chr12	49715143	49798991
chr12	49959846	49963347
chr12	50015373	50037452
chr12	50134290	50137641
chr12	50220502	50289843
chr12	50355735	50420264
chr12	50477757	50508340
chr12	50559803	50678439
chr12	50793313	50801322
chr12	50897834	51074791
chr12	51155687	51160613
chr12	51317580	51319644
chr12	51396439	51478475
chr12	51591557	51787273
chr12	52443686	52766805
chr12	52932086	52934145
chr12	53192420	53195601
chr12	53263740	53493531
chr12	53550325	53958229
chr12	54017100	54070926
chr12	54195262	54262884
chr12	54331375	54412941
chr12	54580067	54583538
chr12	54670521	54785761
chr12	55326115	55329638
chr12	56108995	56138343
chr12	56208603	56225628
chr12	56300662	56755611
chr12	56841339	56864036
chr12	56914804	56921795
chr12	57021925	57146795
chr12	57325140	57352873
chr12	57411380	57413568
chr12	57471066	57506969
chr12	57623053	57675071
chr12	57822728	57826294
chr12	57881058	57999545
chr12	58115639	58336663
chr12	58427095	58462754
chr12	58695028	58737061
chr12	58817686	58821239
chr12	58924510	58929038
chr12	59269733	59315350
chr12	59988752	59992380
chr12	60044007	60047293
chr12	60112031	60131840
chr12	60366108	60368614
chr12	60463124	60496951
chr12	60659442	60661521
chr12	60927796	60930802
chr12	61945409	61948401
chr12	62652452	62655963
chr12	62859291	62862467
chr12	62994760	63034961
chr12	63109673	63121435
chr12	63192934	63195121
chr12	63259831	63361753
chr12	64173011	64175260
chr12	64236622	64316516
chr12	64371537	64405294
chr12	64472094	64478267
chr12	64614692	64616989
chr12	64797028	64848085
chr12	64992673	65075550
chr12	65137991	65220440
chr12	65275997	65285272
chr12	65562058	65566233
chr12	65999388	66026748
chr12	66272366	66275443
chr12	66523227	66564822
chr12	66630389	66632603
chr12	66695401	66697467
chr12	67216427	67218852
chr12	67353644	67356002
chr12	67461471	67464587
chr12	67661349	67673040
chr12	67875894	67879549
chr12	67985704	67990329
chr12	68041120	68045046
chr12	68725016	68727076
chr12	68958311	69007419
chr12	69079149	69082192
chr12	69138911	69205894
chr12	69500770	69503181
chr12	69632270	69635508
chr12	69751869	69755790
chr12	69808988	69866453
chr12	69920253	69923517
chr12	69973646	69980729
chr12	70131625	70134442
chr12	70328449	70331122
chr12	70635222	70669744
chr12	70759069	70762063
chr12	70842372	70844687
chr12	71036768	71040974
chr12	72054675	72081206
chr12	72147638	72166486
chr12	72232156	72235374
chr12	74435411	74438383
chr12	74930287	74934653
chr12	75195609	75285971
chr12	75629168	75684737
chr12	75784069	75786070
chr12	75903482	75906394
chr12	76016459	76019090
chr12	76097275	76120207
chr12	76176956	76220509
chr12	76314490	76479669
chr12	76740683	76771148
chr12	76832393	76834885
chr12	76951912	76954470
chr12	77156511	77159580
chr12	77271848	77274045
chr12	77458282	77460651
chr12	79415552	79454487
chr12	79504633	79507108
chr12	79692141	79694793
chr12	79802527	79819289
chr12	79925227	79961720
chr12	80076967	80087265
chr12	80326847	80330457
chr12	80714572	80716773
chr12	81170437	81173018
chr12	81260487	81264770
chr12	81329860	81331895
chr12	81770990	81780679
chr12	82482590	82484754
chr12	82750679	82753567
chr12	82872668	82905775
chr12	83079219	83082462
chr12	83289907	83327115
chr12	83396160	83398358
chr12	86657808	86659825
chr12	87512621	87515149
chr12	87831461	87839469
chr12	88184712	88190880
chr12	88428619	88430951
chr12	88534662	88568085
chr12	88817605	88819981
chr12	88912605	88975198
chr12	89208948	89211291
chr12	89319006	89321130
chr12	89618282	89631890
chr12	89745512	89765856
chr12	89817964	89962101
chr12	90100655	90104841
chr12	90155203	90165585
chr12	90311410	90346130
chr12	90416896	90419216
chr12	91773618	91820284
chr12	92006094	92013299
chr12	92278916	92281036
chr12	92473210	92475562
chr12	92532991	92541759
chr12	92896100	92939564
chr12	92993864	93001405
chr12	93321128	93325114
chr12	93413198	93415232
chr12	93537819	93540051
chr12	93707585	93711880
chr12	93770901	93837260
chr12	93915998	93966945
chr12	94070215	94137251
chr12	94723818	94726845
chr12	94852417	94855024
chr12	94967640	95011272
chr12	95068936	95072663
chr12	95396149	95398268
chr12	95465675	95497888
chr12	95609800	95614559
chr12	95710394	95713040
chr12	95866339	95869374
chr12	96041668	96049025
chr12	96110501	96116662
chr12	96182630	96200900
chr12	96251870	96254488
chr12	96427979	96489050
chr12	96587328	96658555
chr12	96708858	96710938
chr12	96791841	96796127
chr12	97299963	97302599
chr12	97468046	97470784
chr12	97880605	97970555
chr12	98093672	98147357
chr12	98333029	98337309
chr12	98883732	98916332
chr12	98986052	99040401
chr12	100516553	100537686
chr12	100592647	100663406
chr12	100966635	100968837
chr12	101345246	101347656
chr12	101410911	101413757
chr12	101673098	101675124
chr12	101800000	101803312
chr12	102001360	102003418
chr12	102089829	102159320
chr12	102269763	102305327
chr12	102443768	102456255
chr12	102512644	102515709
chr12	102955087	102962686
chr12	103642504	103644726
chr12	103818389	103820951
chr12	104197732	104254485
chr12	104322363	104364528
[truncated: 6,955 more rows]
