# Supplementary material for: Bromodomain protein 4 discriminates tissue-specific super-enhancers containing disease-specific susceptibility loci in prostate and breast cancer
Source: BMC Genomics. 2017 Mar 31;18:270. doi: 10.1186/s12864-017-3620-y (PMC5374680; doi:10.1186/s12864-017-3620-y)
Supplement: Supplementary file 8 — SE_MCF7_BRD4_ER. (XLS 72 kb) [file 12864_2017_3620_MOESM8_ESM.xls]

## Sheet: SE_MCF7_BRD4_ER
Supplementary file 7: Chromosomal coordinates for overlapping BRD4 and ER sites in the MCF-7 cell-line
Chr number	start	end
chr1	1008521	1009972	MACS_peak_14	1280.19
chr1	1670535	1670899	MACS_peak_38	346.23
chr1	16934509	16935478	MACS_peak_124	306.62
chr1	17846456	17846961	MACS_peak_136	642.45
chr1	19923397	19924049	MACS_peak_150	531.96
chr1	22798920	22799106	MACS_peak_171	238.21
chr1	32308426	32308687	MACS_peak_239	190.27
chr1	38259091	38259805	MACS_peak_278	488.74
chr1	41389297	41389530	MACS_peak_298	100.95
chr1	42325800	42325965	MACS_peak_304	179.83
chr1	42326284	42326745	MACS_peak_305	451.51
chr1	42333692	42333964	MACS_peak_306	746.2
chr1	51786627	51787467	MACS_peak_358	543.32
chr1	108741520	108742450	MACS_peak_446	1050.82
chr1	108777440	108777746	MACS_peak_447	68.2
chr1	108778297	108778847	MACS_peak_448	327.92
chr1	108779621	108781419	MACS_peak_448	327.92
chr1	108998687	108999005	MACS_peak_453	182.02
chr1	108999580	109000206	MACS_peak_454	254.67
chr1	109000824	109001433	MACS_peak_454	254.67
chr1	109001883	109001989	MACS_peak_455	107.31
chr1	109693757	109694668	MACS_peak_465	472.44
chr1	112055954	112056170	MACS_peak_499	558.63
chr1	117422258	117422959	MACS_peak_558	560.78
chr1	145726002	145727543	MACS_peak_611	595.56
chr1	150953636	150955046	MACS_peak_682	602.47
chr1	155161094	155162109	MACS_peak_766	276.38
chr1	177418791	177418808	MACS_peak_885	94.12
chr1	191122059	191122270	MACS_peak_935	496
chr1	202075218	202076230	MACS_peak_977	1048.74
chr1	202077311	202077714	MACS_peak_977	1048.74
chr1	202081491	202082175	MACS_peak_977	1048.74
chr1	202082257	202082673	MACS_peak_977	1048.74
chr1	202101015	202102197	MACS_peak_978	920.05
chr1	203057672	203058299	MACS_peak_993	278.89
chr1	203058463	203059327	MACS_peak_994	294.82
chr1	207076386	207077165	MACS_peak_1032	622.17
chr1	207077563	207077794	MACS_peak_1032	622.17
chr1	211431828	211432941	MACS_peak_1042	445.37
chr1	230636491	230636709	MACS_peak_1122	108.83
chr1	235098864	235099107	MACS_peak_1145	203.7
chr10	134959	134961	MACS_peak_1185	267.82
chr10	172022	172033	MACS_peak_1189	78.49
chr10	6338997	6340069	MACS_peak_1232	223.42
chr10	8767861	8768053	MACS_peak_1241	76.2
chr10	9230536	9230989	MACS_peak_1245	304.33
chr10	19521593	19521765	MACS_peak_1280	274.27
chr10	29919573	29919679	MACS_peak_1319	288.42
chr10	43521776	43522422	MACS_peak_1349	252.65
chr10	44668415	44668722	MACS_peak_1371	431.65
chr10	44669012	44669488	MACS_peak_1372	407.32
chr10	62608745	62609107	MACS_peak_1411	295.09
chr10	71198842	71199500	MACS_peak_1435	183.81
chr10	80888918	80889262	MACS_peak_1488	330.27
chr10	82726452	82726776	MACS_peak_1505	444.27
chr10	82727064	82727586	MACS_peak_1505	444.27
chr10	112582306	112582798	MACS_peak_1635	433.54
chr10	121302353	121302713	MACS_peak_1674	339.74
chr10	125480894	125481651	MACS_peak_1699	543.18
chr10	125481665	125481937	MACS_peak_1699	543.18
chr10	125503393	125503911	MACS_peak_1701	1521.49
chr10	125510152	125510814	MACS_peak_1702	530.39
chr10	125511541	125511624	MACS_peak_1703	252.95
chr10	127313128	127313984	MACS_peak_1717	201.43
chr11	1818110	1818799	MACS_peak_1805	515.5
chr11	1852346	1852609	MACS_peak_1806	1636.01
chr11	1850189	1850644	MACS_peak_1806	1636.01
chr11	1851677	1851886	MACS_peak_1806	1636.01
chr11	2190818	2191118	MACS_peak_1809	2326.05
chr11	2214383	2215017	MACS_peak_1812	1709.74
chr11	15636844	15637824	MACS_peak_1855	956.3
chr11	16978104	16978164	MACS_peak_1861	128.53
chr11	35411239	35412008	MACS_peak_1913	545.15
chr11	46385380	46385386	MACS_peak_1933	693.28
chr11	46385884	46386164	MACS_peak_1933	693.28
chr11	65186441	65186512	MACS_peak_2079	1103.88
chr11	66789865	66790616	MACS_peak_2138	2143.55
chr11	66794522	66797075	MACS_peak_2138	2143.55
chr11	68889832	68891063	MACS_peak_2200	433.57
chr11	69329926	69330495	MACS_peak_2211	1062.99
chr11	69706847	69707040	MACS_peak_2223	536.91
chr11	70606421	70607075	MACS_peak_2237	329.13
chr11	70651799	70652738	MACS_peak_2238	2118.11
chr11	70963218	70963728	MACS_peak_2241	517.33
chr11	71191879	71192555	MACS_peak_2246	973.95
chr11	71192879	71193375	MACS_peak_2246	973.95
chr11	72497155	72498019	MACS_peak_2259	3100
chr11	72903297	72903797	MACS_peak_2267	1171.18
chr11	72904407	72905315	MACS_peak_2267	1171.18
chr11	72905523	72906466	MACS_peak_2267	1171.18
chr11	76483524	76484137	MACS_peak_2306	902.73
chr11	77861707	77862073	MACS_peak_2317	132.37
chr11	77867627	77868069	MACS_peak_2320	281.91
chr11	77971440	77972093	MACS_peak_2323	156.05
chr11	78770318	78771136	MACS_peak_2327	929.12
chr11	78771598	78771780	MACS_peak_2327	929.12
chr12	2904992	2905528	MACS_peak_2455	521.59
chr12	52541112	52541596	MACS_peak_2624	2086.6
chr12	52542036	52543227	MACS_peak_2624	2086.6
chr12	53288764	53289037	MACS_peak_2638	493.67
chr12	53339849	53340228	MACS_peak_2640	1814.81
chr12	53363052	53364849	MACS_peak_2643	3227.04
chr12	53365143	53367126	MACS_peak_2643	3227.04
chr12	53551974	53552698	MACS_peak_2650	273.49
chr12	57482364	57482453	MACS_peak_2720	902.04
chr12	57482663	57483211	MACS_peak_2720	902.04
chr12	89858195	89859311	MACS_peak_2816	275.69
chr12	97894102	97894507	MACS_peak_2840	232.82
chr12	97894781	97895339	MACS_peak_2841	120.16
chr12	97961403	97961610	MACS_peak_2845	314.35
chr12	102090502	102092795	MACS_peak_2860	1417.03
chr12	113659563	113659744	MACS_peak_2927	204.8
chr12	116823535	116824135	MACS_peak_2938	394.89
chr12	116827608	116828284	MACS_peak_2939	353.44
chr12	116828377	116828856	MACS_peak_2940	556.43
chr12	116931506	116932416	MACS_peak_2945	1447.64
chr12	116932992	116933623	MACS_peak_2945	1447.64
chr12	125478275	125478861	MACS_peak_3072	269.69
chr13	23553083	23553168	MACS_peak_3156	1502.98
chr13	34217211	34217631	MACS_peak_3200	432.76
chr13	109571428	109571753	MACS_peak_3336	180.9
chr14	35872240	35873637	MACS_peak_3483	1081.34
chr14	67946780	67947323	MACS_peak_3599	290.13
chr14	75987969	75988467	MACS_peak_3656	295.93
chr14	90978782	90979993	MACS_peak_3700	1242.42
chr14	91742604	91743205	MACS_peak_3711	2743.16
chr14	91884316	91885195	MACS_peak_3716	997.78
chr14	95522684	95522935	MACS_peak_3744	812.34
chr14	95523191	95523492	MACS_peak_3744	812.34
chr14	100562227	100562843	MACS_peak_3789	250.87
chr14	101874180	101875659	MACS_peak_3816	834.59
chr14	105499110	105499181	MACS_peak_3891	187.73
chr15	39960497	39960758	MACS_peak_3983	453.51
chr15	51057016	51057975	MACS_peak_4023	402.38
chr15	63125048	63125150	MACS_peak_4060	115.59
chr15	71389158	71389631	MACS_peak_4126	148.42
chr15	71396606	71397036	MACS_peak_4127	269.93
chr15	74001887	74002488	MACS_peak_4144	147.8
chr15	74002663	74003229	MACS_peak_4145	345.74
chr15	75109009	75109876	MACS_peak_4158	2013.55
chr15	75109890	75110711	MACS_peak_4158	2013.55
chr15	89658409	89658632	MACS_peak_4248	60.38
chr15	89659253	89659329	MACS_peak_4249	181.21
chr15	90325362	90325834	MACS_peak_4277	818.07
chr15	93188179	93188453	MACS_peak_4305	177.92
chr15	93188952	93189511	MACS_peak_4306	78.97
chr15	96437199	96437962	MACS_peak_4322	390.48
chr15	96439084	96439293	MACS_peak_4323	137.27
chr15	96454403	96454662	MACS_peak_4325	456.5
chr15	96454897	96455399	MACS_peak_4326	111.42
chr15	96879600	96880690	MACS_peak_4329	3100
chr15	99291851	99292307	MACS_peak_4340	107.11
chr15	99292659	99292731	MACS_peak_4340	107.11
chr15	99292806	99293127	MACS_peak_4341	486.71
chr16	377009	377665	MACS_peak_4386	576.84
chr16	500452	501127	MACS_peak_4395	406.98
chr16	501245	502116	MACS_peak_4395	406.98
chr16	1240452	1242299	MACS_peak_4428	955.2
chr16	1338010	1338543	MACS_peak_4433	924.41
chr16	1346996	1347378	MACS_peak_4434	625.63
chr16	1428860	1429350	MACS_peak_4439	212.17
chr16	4201709	4202445	MACS_peak_4555	759.16
chr16	4202595	4202786	MACS_peak_4555	759.16
chr16	15583811	15584255	MACS_peak_4643	223.17
chr16	17067550	17067721	MACS_peak_4657	487.76
chr16	17067751	17068047	MACS_peak_4657	487.76
chr16	17068145	17068433	MACS_peak_4657	487.76
chr16	17068585	17069027	MACS_peak_4658	254.84
chr16	20025123	20025345	MACS_peak_4684	115.97
chr16	23149524	23149690	MACS_peak_4712	66.71
chr16	23159632	23160693	MACS_peak_4715	714.73
chr16	29321718	29322484	MACS_peak_4772	834.06
chr16	49044338	49044860	MACS_peak_4878	81.85
chr16	68271401	68271689	MACS_peak_4944	1553.06
chr16	68271728	68271814	MACS_peak_4944	1553.06
chr16	70169864	70171253	MACS_peak_4973	1040.53
chr16	72963235	72963611	MACS_peak_5008	802.29
chr16	85321757	85323498	MACS_peak_5103	750.6
chr16	85339209	85340043	MACS_peak_5106	1701.82
chr16	85340107	85340637	MACS_peak_5106	1701.82
chr16	85495498	85496371	MACS_peak_5122	3100
chr16	85499444	85500089	MACS_peak_5122	3100
chr16	88826617	88828091	MACS_peak_5221	1306.83
chr16	88829529	88830672	MACS_peak_5221	1306.83
chr16	88989572	88991110	MACS_peak_5240	3100
chr16	88992660	88995853	MACS_peak_5240	3100
chr17	26824673	26825665	MACS_peak_5484	2302.33
chr17	26851972	26852756	MACS_peak_5487	1216.38
chr17	26863661	26864026	MACS_peak_5488	1216
chr17	26864061	26864515	MACS_peak_5488	1216
chr17	38470700	38471167	MACS_peak_5575	582.04
chr17	38478038	38478694	MACS_peak_5576	2098.13
chr17	38604558	38604920	MACS_peak_5580	690.94
chr17	38731770	38732577	MACS_peak_5588	57.67
chr17	38732755	38733395	MACS_peak_5589	296.87
chr17	38842670	38842962	MACS_peak_5598	176.68
chr17	38843286	38843420	MACS_peak_5598	176.68
chr17	39572307	39572659	MACS_peak_5602	307.18
chr17	39692109	39692646	MACS_peak_5608	1733.41
chr17	45598372	45598564	MACS_peak_5668	77.28
chr17	45770894	45771220	MACS_peak_5675	808.69
chr17	47964671	47964710	MACS_peak_5698	942.7
chr17	47964941	47965435	MACS_peak_5698	942.7
chr17	49021594	49022783	MACS_peak_5728	3100
chr17	49025387	49026010	MACS_peak_5728	3100
chr17	49026902	49028197	MACS_peak_5728	3100
chr17	55162494	55163799	MACS_peak_5745	455.5
chr17	55976708	55977675	MACS_peak_5760	2695.96
chr17	64947793	64949017	MACS_peak_5889	2184.26
chr17	70637037	70637062	MACS_peak_5919	337.43
chr17	72754088	72754833	MACS_peak_5935	2982.9
chr17	72756248	72757562	MACS_peak_5935	2982.9
chr17	72766011	72766230	MACS_peak_5937	909.31
chr17	72766386	72767167	MACS_peak_5937	909.31
chr17	75282943	75283901	MACS_peak_5998	828.77
chr17	75284681	75284946	MACS_peak_5998	828.77
chr17	77786660	77787201	MACS_peak_6022	3100
chr17	80192942	80193192	MACS_peak_6084	653.57
chr17	80846644	80847430	MACS_peak_6101	194.07
chr17	81128818	81129241	MACS_peak_6115	942.33
chr18	13539713	13539996	MACS_peak_6157	203.3
chr18	13540530	13540556	MACS_peak_6158	927.89
chr18	43382231	43382716	MACS_peak_6210	709.62
chr18	43383105	43383133	MACS_peak_6211	113.2
chr18	46501301	46501389	MACS_peak_6225	622.94
chr19	1181433	1182252	MACS_peak_6299	1269.11
chr19	1185528	1185680	MACS_peak_6299	1269.11
chr19	1207741	1208107	MACS_peak_6301	557.98
chr19	1512743	1512989	MACS_peak_6313	436.49
chr19	2525076	2525798	MACS_peak_6340	279.76
chr19	2576434	2576628	MACS_peak_6343	1135.48
chr19	2578856	2579321	MACS_peak_6343	1135.48
chr19	3387614	3387978	MACS_peak_6353	1113.95
chr19	3389876	3390162	MACS_peak_6353	1113.95
chr19	3390302	3390439	MACS_peak_6353	1113.95
chr19	4970245	4970355	MACS_peak_6378	230.66
chr19	10612654	10613516	MACS_peak_6427	1519.42
chr19	15596487	15597027	MACS_peak_6516	710.07
chr19	16113938	16114290	MACS_peak_6521	383.54
chr19	16574078	16574827	MACS_peak_6532	845.89
chr19	16574957	16575215	MACS_peak_6532	845.89
chr19	18943161	18943517	MACS_peak_6572	355.68
chr19	31189380	31189396	MACS_peak_6618	114.33
chr19	35490877	35491709	MACS_peak_6649	315.8
chr19	35808270	35809291	MACS_peak_6660	1468
chr19	35809794	35810388	MACS_peak_6660	1468
chr19	38789340	38790700	MACS_peak_6690	659.5
chr19	39641771	39642204	MACS_peak_6713	429.91
chr19	41427416	41427765	MACS_peak_6751	50.4
chr19	43768867	43769247	MACS_peak_6774	99.92
chr19	45221580	45221969	MACS_peak_6788	443.14
chr19	47598974	47599581	MACS_peak_6837	449.82
chr19	55718905	55718930	MACS_peak_6955	219.25
chr19	58325012	58326080	MACS_peak_6984	274.44
chr2	11261903	11262596	MACS_peak_7052	1113.87
chr2	11262629	11262933	MACS_peak_7052	1113.87
chr2	11638139	11639203	MACS_peak_7063	810.34
chr2	11670977	11671592	MACS_peak_7073	2684.94
chr2	11672168	11672944	MACS_peak_7073	2684.94
chr2	11679364	11680326	MACS_peak_7074	3100
chr2	26980895	26981721	MACS_peak_7119	51.5
chr2	28600189	28600717	MACS_peak_7143	221.29
chr2	38303033	38303367	MACS_peak_7167	1127.24
chr2	38303383	38303987	MACS_peak_7167	1127.24
chr2	42569491	42570116	MACS_peak_7178	898.5
chr2	45979903	45980176	MACS_peak_7200	121.4
chr2	45980477	45980668	MACS_peak_7200	121.4
chr2	70843317	70843818	MACS_peak_7275	146.91
chr2	75124718	75125508	MACS_peak_7314	312.76
chr2	100938637	100938963	MACS_peak_7412	818.84
chr2	110088976	110089151	MACS_peak_7435	625.68
chr2	110089273	110089606	MACS_peak_7435	625.68
chr2	130997320	130997758	MACS_peak_7514	85.96
chr2	177709933	177710458	MACS_peak_7605	74.19
chr2	216844597	216845296	MACS_peak_7692	396.54
chr2	216846714	216847286	MACS_peak_7692	396.54
chr2	216847636	216848271	MACS_peak_7693	114.16
chr2	218252776	218253516	MACS_peak_7703	84.99
chr2	220263292	220263628	MACS_peak_7729	537.12
chr2	220263924	220264329	MACS_peak_7730	916.64
chr2	220264521	220264777	MACS_peak_7730	916.64
chr2	220264898	220265419	MACS_peak_7730	916.64
chr2	220342641	220343030	MACS_peak_7736	458.65
chr2	220343496	220343499	MACS_peak_7737	302.36
chr2	232572405	232572927	MACS_peak_7774	1417.65
chr2	237950090	237950373	MACS_peak_7803	302.65
chr2	238404856	238405287	MACS_peak_7809	458.38
chr2	238419108	238419168	MACS_peak_7814	318.43
chr2	238467139	238467862	MACS_peak_7816	573.38
chr2	238467877	238467953	MACS_peak_7816	573.38
chr20	19111094	19111722	MACS_peak_7913	227.22
chr20	24630220	24630231	MACS_peak_7938	79.36
chr20	24630509	24631125	MACS_peak_7939	259.44
chr20	30628067	30629250	MACS_peak_7967	291.26
chr20	34652631	34653356	MACS_peak_8014	442.75
chr20	35215104	35216259	MACS_peak_8021	752.01
chr20	43342856	43343719	MACS_peak_8076	484.22
chr20	46703341	46705939	MACS_peak_8116	497.16
chr20	46787017	46787768	MACS_peak_8120	183.86
chr20	47480377	47482268	MACS_peak_8153	216.74
chr20	48900258	48902365	MACS_peak_8186	753.65
chr20	49031373	49032077	MACS_peak_8194	339.88
chr20	55204266	55205223	MACS_peak_8243	1846.15
chr20	58637817	58638768	MACS_peak_8335	383.03
chr21	38936676	38937215	MACS_peak_8529	374.53
chr21	40817190	40817999	MACS_peak_8537	220.4
chr21	41690316	41691445	MACS_peak_8544	275.23
chr21	41692927	41693839	MACS_peak_8545	2419.11
chr21	41696366	41696541	MACS_peak_8545	2419.11
chr21	41697031	41697537	MACS_peak_8546	143.04
chr21	41710938	41711876	MACS_peak_8548	399.79
chr21	43025315	43026634	MACS_peak_8558	314.83
chr21	43785838	43787266	MACS_peak_8574	3100
chr21	43795510	43796213	MACS_peak_8575	3100
chr21	43796303	43797399	MACS_peak_8575	3100
chr21	46750027	46750255	MACS_peak_8635	1001.23
chr21	46750527	46750914	MACS_peak_8635	1001.23
chr21	46806514	46806977	MACS_peak_8642	1079.97
chr21	46807287	46807574	MACS_peak_8642	1079.97
chr22	29214830	29216135	MACS_peak_8726	3100
chr22	29209475	29210393	MACS_peak_8726	3100
chr22	29912994	29913284	MACS_peak_8736	137.61
chr22	29913475	29913500	MACS_peak_8736	137.61
chr22	39688284	39688845	MACS_peak_8806	561.56
chr22	39689017	39689341	MACS_peak_8806	561.56
chr3	13517403	13518397	MACS_peak_8951	305.86
chr3	33839803	33840257	MACS_peak_9018	189.8
chr3	61790717	61792023	MACS_peak_9153	50.68
chr3	61792349	61793363	MACS_peak_9153	50.68
chr3	61793509	61794579	MACS_peak_9154	172.79
chr3	107543775	107544044	MACS_peak_9230	375.87
chr3	107544388	107545778	MACS_peak_9230	375.87
chr3	107658436	107659387	MACS_peak_9233	325.23
chr3	107705747	107706416	MACS_peak_9240	295.73
chr3	107718242	107719299	MACS_peak_9244	548.3
chr3	140660632	140660693	MACS_peak_9388	326.14
chr3	145878140	145879185	MACS_peak_9404	798.42
chr3	150474704	150475130	MACS_peak_9423	478.03
chr3	153937074	153937221	MACS_peak_9432	120.05
chr3	158442905	158443102	MACS_peak_9447	809.68
chr3	160989912	160990235	MACS_peak_9456	334.61
chr3	160990416	160991308	MACS_peak_9457	665.15
chr3	188816726	188817280	MACS_peak_9555	392.2
chr3	193597246	193597332	MACS_peak_9563	435.86
chr3	193597742	193598342	MACS_peak_9563	435.86
chr3	193876969	193877008	MACS_peak_9568	86.63
chr3	193877099	193877762	MACS_peak_9569	392.85
chr3	195874184	195874574	MACS_peak_9603	445.37
chr3	196014162	196015066	MACS_peak_9606	627.19
chr4	3113127	3113607	MACS_peak_9691	552.13
chr4	3463078	3463750	MACS_peak_9697	2075.29
chr4	3464276	3465413	MACS_peak_9697	2075.29
chr4	3486347	3487222	MACS_peak_9698	462.24
chr4	3956616	3957271	MACS_peak_9704	297.9
chr4	139832341	139832892	MACS_peak_9966	66.11
chr4	141173642	141174499	MACS_peak_9975	485.11
chr5	19734345	19734868	MACS_peak_10136	283.94
chr5	19735258	19735884	MACS_peak_10137	261.73
chr5	55725208	55725473	MACS_peak_10211	120.34
chr5	66510615	66512205	MACS_peak_10240	1614.87
chr5	66530103	66531065	MACS_peak_10243	2220.43
chr5	66531496	66532223	MACS_peak_10243	2220.43
chr5	66532483	66533341	MACS_peak_10243	2220.43
chr5	77071141	77071559	MACS_peak_10297	406.08
chr5	128514087	128514258	MACS_peak_10395	115.73
chr5	131713753	131714256	MACS_peak_10405	496.89
chr5	131714499	131714526	MACS_peak_10405	496.89
chr5	131714558	131715087	MACS_peak_10405	496.89
chr5	132584395	132585375	MACS_peak_10419	1838.86
chr5	132585410	132585757	MACS_peak_10419	1838.86
chr5	133801601	133802494	MACS_peak_10439	452.18
chr5	133802529	133802677	MACS_peak_10439	452.18
chr5	139016647	139018561	MACS_peak_10484	629.94
chr5	139087961	139089487	MACS_peak_10493	1265.66
chr5	172756563	172757174	MACS_peak_10589	2429.66
chr5	172879936	172880349	MACS_peak_10590	221.45
chr5	172880374	172880689	MACS_peak_10591	485.14
chr5	172899521	172899945	MACS_peak_10593	613.84
chr5	172900032	172900304	MACS_peak_10593	613.84
chr5	172961879	172962603	MACS_peak_10597	1046.97
chr5	172962982	172963635	MACS_peak_10597	1046.97
chr5	173017775	173018268	MACS_peak_10605	162.91
chr5	176449913	176450474	MACS_peak_10625	358.57
chr6	15222257	15222302	MACS_peak_10753	468.43
chr6	15222104	15222119	MACS_peak_10753	468.43
chr6	15222321	15222626	MACS_peak_10754	297.35
chr6	17389877	17390047	MACS_peak_10762	349.78
chr6	17393847	17394566	MACS_peak_10763	1033.77
chr6	39237334	39237870	MACS_peak_10958	301.35
chr6	53330572	53330742	MACS_peak_11028	180.66
chr6	53329969	53330449	MACS_peak_11028	180.66
chr6	83277903	83278205	MACS_peak_11065	137.15
chr6	83280029	83280701	MACS_peak_11066	115.02
chr6	125475415	125476184	MACS_peak_11151	1495.55
chr6	125523265	125524297	MACS_peak_11153	396.36
chr6	135503172	135504194	MACS_peak_11174	773.88
chr6	135532072	135532518	MACS_peak_11175	129.26
chr6	135532639	135532643	MACS_peak_11175	129.26
chr6	135532790	135532987	MACS_peak_11175	129.26
chr6	151936983	151937780	MACS_peak_11223	104.03
chr6	151954700	151955626	MACS_peak_11225	202.25
chr6	151979081	151979442	MACS_peak_11231	111.4
chr6	151979848	151980147	MACS_peak_11232	952.55
chr7	2728577	2729639	MACS_peak_11360	1053.5
chr7	4722375	4723166	MACS_peak_11371	665.37
chr7	75935826	75937297	MACS_peak_11605	1514.74
chr7	131310736	131311260	MACS_peak_11863	359.27
chr7	131311358	131311515	MACS_peak_11863	359.27
chr7	156308879	156309373	MACS_peak_11987	409.69
chr8	22596833	22597323	MACS_peak_12080	1819.21
chr8	22601781	22602162	MACS_peak_12080	1819.21
chr8	37002796	37003025	MACS_peak_12113	201.33
chr8	37456495	37456923	MACS_peak_12116	474.57
chr8	67424665	67425445	MACS_peak_12177	420.9
chr8	67434605	67435192	MACS_peak_12178	2117.09
chr8	67626038	67626122	MACS_peak_12182	1067.2
chr8	69765271	69765513	MACS_peak_12189	183.54
chr8	90996221	90996646	MACS_peak_12234	359.88
chr8	91013079	91014550	MACS_peak_12235	420.1
chr8	91766443	91766497	MACS_peak_12239	97.45
chr8	102132626	102133867	MACS_peak_12308	405.78
chr8	102478491	102479493	MACS_peak_12317	157.64
chr8	102516489	102517296	MACS_peak_12321	151.57
chr8	102524650	102525355	MACS_peak_12323	115.97
chr8	102525541	102525556	MACS_peak_12324	401.51
chr8	102527527	102528153	MACS_peak_12324	401.51
chr8	103612640	103613923	MACS_peak_12329	1126.23
chr8	103820340	103820411	MACS_peak_12335	1763.77
chr8	122162682	122163414	MACS_peak_12374	277.83
chr8	122163509	122163729	MACS_peak_12374	277.83
chr8	128811463	128813932	MACS_peak_12406	711.26
chr8	128871494	128872579	MACS_peak_12408	712.87
chr8	128879355	128880080	MACS_peak_12408	712.87
chr8	128882001	128883173	MACS_peak_12409	1263.33
chr8	128883194	128883760	MACS_peak_12409	1263.33
chr8	129153832	129155198	MACS_peak_12413	452.31
chr8	144098680	144100400	MACS_peak_12517	1845.62
chr9	33221095	33221614	MACS_peak_12709	89.55
chr9	91144676	91145560	MACS_peak_12802	1600.04
chr9	97400967	97401769	MACS_peak_12844	1579.14
chr9	108664130	108664424	MACS_peak_12906	446.11
chr9	108674970	108675309	MACS_peak_12907	208.44
chr9	108675581	108675670	MACS_peak_12908	59.77
chr9	114774227	114774933	MACS_peak_12932	1255.86
chr9	116845937	116846210	MACS_peak_12956	540.65
chr9	116846709	116847333	MACS_peak_12956	540.65
chr9	130784613	130785287	MACS_peak_13060	1302.3
chr9	130788992	130789183	MACS_peak_13060	1302.3
chr9	130809458	130810106	MACS_peak_13067	482.75
chr9	132250838	132251643	MACS_peak_13110	1296.68
chr9	138284080	138284935	MACS_peak_13202	2578.82
chrX	37764424	37764624	MACS_peak_13328	163.28
chrX	40377764	40377931	MACS_peak_13335	63.64
chrX	54773636	54773678	MACS_peak_13396	271
chrX	100706328	100706662	MACS_peak_13450	122.36
chrX	152084280	152084472	MACS_peak_13546	411.22
