# Supplementary material for: Bromodomain protein 4 discriminates tissue-specific super-enhancers containing disease-specific susceptibility loci in prostate and breast cancer
Source: BMC Genomics. 2017 Mar 31;18:270. doi: 10.1186/s12864-017-3620-y (PMC5374680; doi:10.1186/s12864-017-3620-y)
Supplement: Supplementary file 9 — SE_MCF7_H3K27Ac_ER. (XLS 87 kb) [file 12864_2017_3620_MOESM9_ESM.xls]

## Sheet: SE_MCF7_H3K27Ac_ER
Supplementary file 8: Chromosomal coordinates for overlapping H3K27Ac and ER sites in the MCF-7 cell-line
Chr number	start	end
chr1	855312	1102239
chr1	1508399	1841895
chr1	7018685	7022692
chr1	7504116	7510526
chr1	8241464	8264874
chr1	9952141	10013856
chr1	10811296	10857302
chr1	12537502	12610776
chr1	15478447	15557649
chr1	16824585	17069231
chr1	17702985	17910565
chr1	19917868	19974603
chr1	20681474	20686838
chr1	21566795	21673104
chr1	22738231	22801036
chr1	23668170	23925961
chr1	30817441	30892699
chr1	31626375	31661026
chr1	32307717	32322337
chr1	38258179	38326652
chr1	39569920	39722709
chr1	41156322	41190341
chr1	41326008	41392890
chr1	42253459	42257195
chr1	42323424	42394018
chr1	43388674	43479616
chr1	44286668	44325432
chr1	45768273	45807619
chr1	45964695	46052534
chr1	51761702	51798844
chr1	51981886	52084343
chr1	62189669	62333360
chr1	65362221	65534578
chr1	107962189	107964559
chr1	108067543	108399053
chr1	108454692	108509206
chr1	108730865	109003599
chr1	109582878	109827497
chr1	111287533	111315652
chr1	112049278	112060107
chr1	113929998	113935666
chr1	114445725	114587300
chr1	116809039	117053990
chr1	117394041	117455477
chr1	143656064	143674354
chr1	144395392	144398214
chr1	145381595	145729470
chr1	147140655	147192108
chr1	147805390	147862069
chr1	148232195	148249048
chr1	148531203	148612656
chr1	149979522	150041515
chr1	150846434	151045067
chr1	154150581	154246527
chr1	154908032	155300843
chr1	156540604	156740286
chr1	162121145	162163368
chr1	164687587	164742917
chr1	168874181	168910674
chr1	177408891	177421508
chr1	177536774	177591114
chr1	178622706	178628087
chr1	180122749	180140929
chr1	180197444	180240789
chr1	181056814	181106392
chr1	182557045	182604645
chr1	182990567	182994490
chr1	186193097	186202734
chr1	188399960	188403199
chr1	191118709	191134066
chr1	193887847	193890201
chr1	197453818	197456968
chr1	199983719	200132654
chr1	201250765	201370265
chr1	201923532	202114975
chr1	203055102	203061487
chr1	204254380	204559229
chr1	204731167	204733978
chr1	207015757	207084022
chr1	211430609	211435396
chr1	212207250	212252592
chr1	212311182	212322367
chr1	215645360	215765666
chr1	223384492	223387236
chr1	223841255	223909950
chr1	233748449	233872776
chr1	235009140	235135283
chr1	247266046	247268794
chr10	118950	200595
chr10	352016	484263
chr10	5453920	5627862
chr10	5695872	5728906
chr10	6185923	6247580
chr10	6320615	6442813
chr10	8086405	8171770
chr10	8711214	9014273
chr10	9074426	9157164
chr10	9216116	9281364
chr10	14447901	14451188
chr10	17485207	17497871
chr10	19492220	19536403
chr10	22871878	23004328
chr10	27269136	27272935
chr10	28783707	28825395
chr10	29171427	29313869
chr10	29386852	29454232
chr10	29877756	29926459
chr10	30091933	30102762
chr10	30811037	30813079
chr10	32939220	32941488
chr10	34714132	34763338
chr10	43519602	43635188
chr10	44666810	44672271
chr10	44731329	44797877
chr10	51541847	51567234
chr10	51679350	51681860
chr10	54193174	54249646
chr10	61789911	61801810
chr10	62606403	62610275
chr10	63020838	63034160
chr10	63658879	63742272
chr10	65388047	65395283
chr10	71076589	71229739
chr10	73271527	73273792
chr10	76501657	76504846
chr10	76580374	76685255
chr10	79603842	79687747
chr10	80886061	80945751
chr10	81101367	81119495
chr10	82721682	82779926
chr10	83633651	83660340
chr10	94558594	94653084
chr10	95162659	95332298
chr10	99159264	99336416
chr10	100018972	100175983
chr10	101763935	101804824
chr10	104392923	104579986
chr10	104881055	105004086
chr10	105647296	105730257
chr10	106231292	106242287
chr10	110356907	110360343
chr10	112547492	112681167
chr10	114055010	114060001
chr10	115424692	115441551
chr10	115680587	115804588
chr10	116108423	116111060
chr10	116352077	116408895
chr10	117412377	117471451
chr10	117838677	117842604
chr10	121075160	121078607
chr10	121269531	121303667
chr10	121409582	121431930
chr10	123260272	123314893
chr10	125480459	125511921
chr10	127272666	127336868
chr10	127745829	127752339
chr10	127863224	127865379
chr10	128592735	128609156
chr10	133975309	133979565
chr10	134329268	134408047
chr11	392465	616798
chr11	1714192	1857249
chr11	2183874	2224970
chr11	9097170	9162110
chr11	10763102	10774124
chr11	12253892	12272577
chr11	15634326	15641703
chr11	16914100	17037674
chr11	17409654	17429461
chr11	19999160	20065137
chr11	30538819	30546489
chr11	35281665	35426776
chr11	46368541	46404625
chr11	63323899	63468805
chr11	65081573	65488729
chr11	65622931	65960389
chr11	66723912	66914765
chr11	67769652	67808768
chr11	68868813	68903293
chr11	69044571	69070988
chr11	69250470	69341026
chr11	69417640	69491271
chr11	69705020	69710554
chr11	70048597	70159925
chr11	70605380	70654232
chr11	70915503	71011667
chr11	71136013	71217210
chr11	72462074	72534099
chr11	72851139	73021387
chr11	76478673	76501653
chr11	77849243	77901277
chr11	77969589	77973004
chr11	78764218	78775858
chr11	82707114	82786220
chr11	84381048	84432798
chr11	84796645	84919333
chr11	86381440	86563008
chr11	90644599	90646636
chr11	100851006	100936297
chr11	101167144	101218305
chr11	101299623	101315444
chr11	108534893	108539378
chr11	111204461	111206472
chr11	112096264	112165014
chr11	116968083	117104751
chr11	117927362	117948648
chr11	129564479	129604052
chr11	134506990	134511271
chr12	73526	94049
chr12	2903021	2923518
chr12	6290517	6495888
chr12	12583792	12766155
chr12	15304608	15429219
chr12	25641723	25680128
chr12	26253388	26279935
chr12	27740622	27777884
chr12	31611910	31645924
chr12	31880593	31927694
chr12	39834424	39838451
chr12	45988810	45996558
chr12	46517335	46665200
chr12	46734449	46904377
chr12	47577739	47617815
chr12	48297033	48424538
chr12	52443686	52766805
chr12	53263740	53493531
chr12	53550325	53958229
chr12	54195262	54262884
chr12	57471066	57506969
chr12	58115639	58336663
chr12	64472094	64478267
chr12	64992673	65075550
chr12	67661349	67673040
chr12	67875894	67879549
chr12	69138911	69205894
chr12	69808988	69866453
chr12	75195609	75285971
chr12	76097275	76120207
chr12	79415552	79454487
chr12	89817964	89962101
chr12	97880605	97970555
chr12	98093672	98147357
chr12	102089829	102159320
chr12	109489467	109555163
chr12	113571517	113686192
chr12	116306769	116313014
chr12	116821846	116873136
chr12	116925799	116973031
chr12	119606318	119619514
chr12	120514384	120756409
chr12	121568071	121669028
chr12	122148839	122333534
chr12	122580747	122597592
chr12	122852079	123013604
chr12	123546046	123581139
chr12	124843003	124909131
chr12	124964015	125231820
chr12	125476552	125480473
chr12	132312261	132436408
chr13	22102632	22116456
chr13	23488572	23573646
chr13	27551336	27558892
chr13	28608274	28610996
chr13	31316272	31319146
chr13	31405533	31435236
chr13	33917155	33925565
chr13	34206248	34298591
chr13	39254803	39263479
chr13	41493968	41638901
chr13	48574015	48672254
chr13	50651233	50724719
chr13	52479531	52495172
chr13	69257529	69324242
chr13	86159212	86164857
chr13	93875494	93882967
chr13	98529744	98531975
chr13	98918720	98955405
chr13	99066332	99073793
chr13	99299813	99306148
chr13	100425402	100428413
chr13	107510747	107514842
chr13	109566600	109574042
chr13	109739237	109741717
chr13	110651201	110653842
chr13	112865481	112869884
chr13	113240299	113272765
chr13	113558595	113669743
chr13	113944881	114149391
chr13	114795156	114845623
chr14	22732073	22766613
chr14	23338543	23644944
chr14	24024322	24239059
chr14	28379845	28382424
chr14	32941142	32980702
chr14	34246648	34253086
chr14	35760150	35877233
chr14	37130090	37241694
chr14	37323701	37329840
chr14	44116259	44121801
chr14	50317925	50584260
chr14	54403950	54425418
chr14	59650168	59658012
chr14	61745476	62036453
chr14	63958463	64031938
chr14	64679710	64703840
chr14	65535261	65587774
chr14	67905422	68015120
chr14	68829153	68866041
chr14	68923637	69137146
chr14	74178536	74255655
chr14	74768293	74776809
chr14	75534690	75537654
chr14	75641071	75763640
chr14	75985710	76047218
chr14	77370069	77581351
chr14	77766864	77868652
chr14	88932463	88936604
chr14	90969393	90985799
chr14	91718772	91886135
chr14	93428087	93675773
chr14	95059382	95106454
chr14	95519512	95525795
chr14	95981758	96003078
chr14	99271291	99290867
chr14	99352486	99375062
chr14	100020397	100151297
chr14	100435688	100776184
chr14	101872937	101879931
chr14	104157219	104205152
chr14	104312239	104398147
chr14	105451258	105503497
chr14	105863408	106071227
chr15	30109562	30117037
chr15	33356239	33377555
chr15	38855518	38887548
chr15	39871248	39962684
chr15	40626350	40628564
chr15	51054718	51092237
chr15	57881430	57890804
chr15	63073958	63128258
chr15	63670405	63685713
chr15	64124720	64239603
chr15	64914919	64933906
chr15	70612902	70671778
chr15	70754160	70788383
chr15	71362032	71423264
chr15	73892965	74005367
chr15	75073570	75250281
chr15	75929441	75976478
chr15	78367147	78443155
chr15	80959651	81098887
chr15	89600019	89709299
chr15	90231386	90238033
chr15	90293255	90958324
chr15	92730438	92732891
chr15	93155262	93212151
chr15	93286467	93467125
chr15	95788793	95811007
chr15	96315154	96597870
chr15	96866615	96917964
chr15	99189535	99460839
chr15	100104448	100107856
chr15	101707006	101710214
chr15	101787352	101836869
chr16	59981	129396
chr16	365612	508834
chr16	1202014	1244594
chr16	1345223	1545291
chr16	2477809	3234812
chr16	4146822	4234947
chr16	4320120	4528633
chr16	8767344	8781378
chr16	9053539	9218769
chr16	10613290	10748067
chr16	11348311	11459654
chr16	12065383	12136465
chr16	14378489	14495080
chr16	15528054	15604149
chr16	16587650	16615993
chr16	17064377	17071563
chr16	19998139	20062839
chr16	20309823	20313794
chr16	21510185	21533377
chr16	23089600	23094730
chr16	23147838	23161746
chr16	23385275	23692053
chr16	27214171	27379947
chr16	27908008	27911113
chr16	29272289	29381028
chr16	48268683	48331778
chr16	48997254	49045518
chr16	53078801	53166672
chr16	56389871	56487227
chr16	57651109	57663876
chr16	58416936	58419230
chr16	66310759	66332757
chr16	68265738	68368012
chr16	68439460	68505206
chr16	68677919	68836185
chr16	68992032	69009028
chr16	70075836	70324693
chr16	70379580	70427304
chr16	72945750	73106418
chr16	75017822	75184375
chr16	79070655	79072855
chr16	81600876	81634090
chr16	83931736	83990879
chr16	84681156	84821137
chr16	85320827	85835247
chr16	86226225	86229315
chr16	86877270	87034704
chr16	87738731	87920047
chr16	88045896	88054340
chr16	88574624	88638589
chr16	88699493	88924911
chr16	88984543	89009580
chr16	89159513	89222420
chr17	1847549	1947483
chr17	4149652	4168397
chr17	4392981	4459812
chr17	5157633	5260601
chr17	6542427	6580896
chr17	7736680	7856214
chr17	8923771	8959133
chr17	13035677	13109477
chr17	15542499	15604298
chr17	16824927	16847198
chr17	26199711	26202146
chr17	26821924	27078351
chr17	36385540	36509336
chr17	37829933	37970417
chr17	38254425	38377077
chr17	38439353	38520720
chr17	38572494	38607397
chr17	38689406	38860334
chr17	39561894	39579587
chr17	39651804	39706995
chr17	39925528	39969787
chr17	43119407	43252278
chr17	45568587	45633717
chr17	45725417	45775306
chr17	47962337	47989117
chr17	48377261	48557782
chr17	48921327	49032803
chr17	54909412	55189223
chr17	55288097	55524073
chr17	55909902	56101701
chr17	56707334	56775204
chr17	58419104	58471993
chr17	61817148	61921497
chr17	62150673	62153391
chr17	64910447	64966673
chr17	65462361	65466754
chr17	70457834	70516348
chr17	70612939	70681554
chr17	72732657	72773959
chr17	73509483	73563056
chr17	75250399	75330356
chr17	76309603	76419901
chr17	77750286	77819531
chr17	79789732	80112191
chr17	80162396	80294592
chr17	80375401	80607472
chr17	80795361	80849511
chr17	81005574	81177249
chr18	2384639	2386786
chr18	3591664	3724736
chr18	9612391	9759127
chr18	13420894	13439166
chr18	13530156	13618289
chr18	18907021	18911425
chr18	20835481	21211010
chr18	24323909	24327455
chr18	26582249	26585094
chr18	33645561	33715192
chr18	37101858	37105275
chr18	42258434	42313261
chr18	43361986	43439857
chr18	43675680	43695667
chr18	46472637	46549391
chr18	55372534	55471624
chr18	74365807	74401731
chr18	74531718	74570855
chr18	76821338	76830946
chr19	1016116	1277347
chr19	1353821	1514357
chr19	2426086	2580635
chr19	3335845	3399119
chr19	4534496	4537793
chr19	4790528	4917482
chr19	4968990	5049308
chr19	7659859	7747431
chr19	7958633	8071633
chr19	10595570	10767582
chr19	15182605	15248709
chr19	15433355	15597974
chr19	16085704	16115740
chr19	16184016	16309913
chr19	16552416	16772962
chr19	18941916	18945975
chr19	19572633	19781533
chr19	31154699	31191056
chr19	34118438	34122082
chr19	35489388	35533258
chr19	35737709	35811050
chr19	38753675	38895306
chr19	39108575	39226433
chr19	39601170	39689727
chr19	41109035	41428606
chr19	43767688	43774629
chr19	45194563	45396728
chr19	45872846	46287357
chr19	47537805	47659114
chr19	47728385	47882207
chr19	48672178	49142261
chr19	49953562	50183033
chr19	51545957	51612559
chr19	55573156	55792455
chr19	58280437	58363474
chr2	10891644	10954051
chr2	11256082	11295306
chr2	11603362	11725958
chr2	15281513	15284044
chr2	20188497	20315907
chr2	20526236	20582761
chr2	20643120	20703107
chr2	26976108	27010451
chr2	28562984	28661360
chr2	33288726	33299260
chr2	35521494	35524943
chr2	38294954	38376571
chr2	38687889	38743649
chr2	39102018	39175671
chr2	39406445	39408830
chr2	42566159	42595508
chr2	43015048	43039049
chr2	43357199	43713217
chr2	45978799	45982453
chr2	46046156	46050203
chr2	55389470	55392320
chr2	63083128	63087197
chr2	65133130	65135369
chr2	65525177	65660904
chr2	70120232	70419050
chr2	70842270	70845329
chr2	73211968	73341388
chr2	75060400	75167242
chr2	86113267	86185678
chr2	86489970	86492522
chr2	97615901	97631578
chr2	100251892	100254171
chr2	100883565	100940098
chr2	106137878	106140267
chr2	110086151	110098744
chr2	112170245	112300986
chr2	113298644	113451212
chr2	120979725	121229239
chr2	130701156	130740302
chr2	130996646	131131141
chr2	134248098	134268037
chr2	139177231	139324140
chr2	142454626	142469626
chr2	150277922	150284719
chr2	155534263	155537061
chr2	156928061	156941509
chr2	157187649	157341869
chr2	157981172	157983655
chr2	159578207	159603651
chr2	159900457	159969526
chr2	161020275	161127803
chr2	162700376	162731777
chr2	165367050	165400232
chr2	171093812	171096559
chr2	171162472	171165404
chr2	177676222	177716595
chr2	186051298	186053510
chr2	190404771	190421630
chr2	191649164	191653859
chr2	201122306	201185679
chr2	201604334	201756160
chr2	202848958	202900712
chr2	204973108	204975968
chr2	215241077	215245966
chr2	216077635	216228168
chr2	216792613	216888925
chr2	217953468	217971257
chr2	218111414	218307227
chr2	220249926	220463863
chr2	226479082	226482173
chr2	226705370	226710673
chr2	226978819	227035816
chr2	228565482	228569973
chr2	232440081	232577887
chr2	237891200	237995787
chr2	238379948	238501815
chr2	238847170	238877257
chr2	240963765	241010818
chr20	4115258	4117398
chr20	18037139	18040340
chr20	19109242	19115228
chr20	19255148	19270556
chr20	23329346	23344569
chr20	24627627	24633578
chr20	24970813	25039913
chr20	30605223	30630465
chr20	32887524	32979689
chr20	34613783	34743585
chr20	35200571	35236993
chr20	35906579	35975872
chr20	36660709	36740513
chr20	42285184	42303147
chr20	43319228	43395661
chr20	46548116	46708995
chr20	46784261	46998199
chr20	47154046	47566806
chr20	48692144	49428915
chr20	51946958	51964390
chr20	55128975	55382250
chr20	55507500	55550708
chr20	56629107	56631238
chr20	58476696	58571673
chr20	58631862	58656055
chr20	61719478	61747071
chr21	16375430	16439627
chr21	16493341	16586233
chr21	16958214	16961128
chr21	22368671	22438833
chr21	30750045	30807614
chr21	32898090	32933251
chr21	36098329	36117718
chr21	37484848	37583832
chr21	38592081	38644589
chr21	38935024	38938925
chr21	40682817	40761339
chr21	40816060	40824467
chr21	40894402	40986223
chr21	41679972	41789311
chr21	43020789	43027519
chr21	43373224	43479787
chr21	43733212	43812468
chr21	44374971	44428221
chr21	45620861	45664596
chr21	46707150	46976914
chr21	47606827	47650485
chr21	47703221	47747017
chr22	21210584	21393331
chr22	21498410	21500506
chr22	25795595	25802425
chr22	29118075	29226987
chr22	29662136	29785513
chr22	29876694	30020014
chr22	30161649	30211105
chr22	30389354	30451909
chr22	31884260	32059526
chr22	35032454	35036816
chr22	36723657	36926689
chr22	37413182	37431263
chr22	37561908	37597361
chr22	37907114	38083921
chr22	39569832	39762147
chr22	39869584	39929786
chr22	40029496	40062112
chr22	41126485	41254706
chr22	43114494	43132578
chr22	46838124	47006111
chr3	8483296	8546113
chr3	13460042	13582661
chr3	14443013	14495347
chr3	15308924	15391236
chr3	15641738	15728688
chr3	33757604	33760916
chr3	33838509	33842833
chr3	37215633	37220724
chr3	47203550	47207910
chr3	50605926	50655833
chr3	53163259	53205168
chr3	53551804	53606327
chr3	57936615	58098846
chr3	61689451	61828450
chr3	63830405	63920317
chr3	64429842	64496051
chr3	65909854	65943196
chr3	66464797	66528870
chr3	69855480	69858268
chr3	72317777	72320808
chr3	81809355	81859886
chr3	87366865	87418527
chr3	89522636	89555643
chr3	95634066	95637014
chr3	96914798	96956033
chr3	99821434	99824873
chr3	107542342	107570924
chr3	107645547	107811095
chr3	123300909	123399470
chr3	124504677	124607274
chr3	124780695	124783244
chr3	125633114	125656619
chr3	127260304	127392803
chr3	129106566	129227532
chr3	129573320	129631239
chr3	129689170	129691543
chr3	134027043	134102315
chr3	140659452	140674348
chr3	145831312	145880369
chr3	149954396	150266111
chr3	150420543	150490140
chr3	150561478	150563813
chr3	153934971	153944888
chr3	156258861	156273929
chr3	156354619	156394925
chr3	156527834	156545831
chr3	158384933	158521157
chr3	159658571	159660651
chr3	160724578	160824223
chr3	160937641	161145885
chr3	164096827	164099501
chr3	168585689	168609502
chr3	169329887	169382290
chr3	169471677	169492571
chr3	170024625	170080090
chr3	174843041	174869664
chr3	175399327	175406005
chr3	176670639	176672833
chr3	182416025	182459016
chr3	183541141	183603718
chr3	186489555	186562201
chr3	187592487	187642058
chr3	188208266	188210787
chr3	188815361	188819079
chr3	189439002	189561865
chr3	192534804	192636958
chr3	193428226	193641437
chr3	193847695	193880417
chr3	193987345	194055041
chr3	194206205	194216880
chr3	195861151	195878683
chr3	196004914	196075211
chr4	922477	1005312
chr4	1236888	1285637
chr4	1709420	1910429
chr4	2418973	2540515
chr4	2907220	2966394
chr4	3074906	3139243
chr4	3411216	3534584
chr4	3766804	3831226
chr4	3954200	3959698
chr4	6271459	6316547
chr4	6404294	6418687
chr4	6575884	6786208
chr4	7939882	8023348
chr4	10656529	10658845
chr4	12735547	12737913
chr4	27169104	27171462
chr4	27415132	27418127
chr4	28167911	28320277
chr4	37441258	37531160
chr4	40318449	40368336
chr4	40447126	40754176
chr4	41078874	41161294
chr4	48907491	48965192
chr4	55707048	55709892
chr4	56811816	56824854
chr4	68787721	68796265
chr4	77432277	77546078
chr4	79230974	79233041
chr4	84571665	84579637
chr4	86369469	86413201
chr4	87751371	87858732
chr4	87926686	88043652
chr4	89203621	89258213
chr4	101698922	101702664
chr4	105799525	105894909
chr4	112880098	112882683
chr4	113118964	113219794
chr4	115238586	115248846
chr4	125766832	125919847
chr4	126340244	126342537
chr4	139818109	139834847
chr4	141170768	141182780
chr4	141554617	141679459
chr4	143328023	143539914
chr4	163570462	163573747
chr4	164367469	164417854
chr4	169595225	169617761
chr4	187643745	187685639
chr5	217224	475515
chr5	4026398	4031106
chr5	6448284	6510928
chr5	14862961	14873554
chr5	16572219	16618018
chr5	16735200	16788646
chr5	19680769	19746103
chr5	19879715	19894224
chr5	32107189	32251277
chr5	33548949	33551302
chr5	35186308	35314815
chr5	35475742	35478930
chr5	36730267	36746571
chr5	38829006	38855622
chr5	43431333	43605055
chr5	52383877	52406639
chr5	55289352	55347808
chr5	55565276	55788272
chr5	55963911	55966649
chr5	57363847	57425150
chr5	58674401	58678106
chr5	60625831	60630641
chr5	66449860	66546078
chr5	70872668	71049666
chr5	72920686	72951236
chr5	76462950	76465983
chr5	77069062	77073146
chr5	77155636	77159002
chr5	82681364	82684767
chr5	85579644	85599876
chr5	94981559	95098873
chr5	99981671	99984700
chr5	105428596	105582457
chr5	116790207	116823901
chr5	117342599	117359178
chr5	117473614	117477085
chr5	118109374	118113193
chr5	118854110	118907583
chr5	122179580	122187373
chr5	124743891	124747603
chr5	128429185	128609097
chr5	131562333	131631124
chr5	131704498	131834475
chr5	132575585	132628187
chr5	133303064	133374742
chr5	133800426	133891400
chr5	137223753	137225869
chr5	139014419	139091366
chr5	141599719	141706686
chr5	149256793	149259228
chr5	154446214	154450587
chr5	167695744	167830006
chr5	172718033	172760225
chr5	172877344	173044904
chr5	173887355	173962783
chr5	176432033	176452389
chr5	177502424	177660706
chr6	1608900	1643390
chr6	6686089	6760896
chr6	7006618	7314591
chr6	9480976	9512993
chr6	11043162	11096757
chr6	15021480	15093707
chr6	15220171	15255756
chr6	17387132	17419375
chr6	17471756	17474799
chr6	20182023	20214311
chr6	21736660	21741148
chr6	30522697	30797573
chr6	32525064	32552969
chr6	33862074	33867682
chr6	36085341	36166144
chr6	36952133	37140309
chr6	38226715	38277220
chr6	39170435	39249414
chr6	42015599	42111417
chr6	43301949	43338537
chr6	44184892	44234148
chr6	45471729	45625131
chr6	53328878	53331594
chr6	75665765	75684274
chr6	82954717	82971747
chr6	83276203	83282450
chr6	83774023	83801208
chr6	87486098	87489214
chr6	88116526	88185987
chr6	88279875	88301131
chr6	106566185	106584764
chr6	108997840	109054960
chr6	110804234	110880328
chr6	120001918	120050992
chr6	120279237	120291323
chr6	120461694	120464186
chr6	122889427	123020517
chr6	125474048	125568439
chr6	125904218	125908483
chr6	134435832	134440159
chr6	134849679	134852804
chr6	135500912	135593261
chr6	138407425	138429796
chr6	138788878	138791445
chr6	138875816	138905323
chr6	140176502	140216308
chr6	149350560	149454325
chr6	151926119	152139848
chr6	157097182	157150285
chr6	158401907	158483171
chr6	159200502	159334137
chr7	850068	924805
chr7	1921930	1978078
chr7	2558568	2600604
chr7	2726292	2870934
chr7	3253968	3286252
chr7	4680542	4816850
chr7	16792674	17019619
chr7	20254784	20261601
chr7	32718725	32769808
chr7	34075188	34162537
chr7	34786568	34789497
chr7	45386766	45389298
chr7	45581252	45616633
chr7	47444625	47734010
chr7	56018702	56034166
chr7	65445085	65482117
chr7	73095495	73306870
chr7	75918368	76023947
chr7	80457707	80575719
chr7	84157366	84167217
chr7	91508923	91583506
chr7	92217915	92239430
chr7	93179351	93222652
chr7	98392734	98397637
chr7	99514186	99757429
chr7	101456742	101797690
chr7	105278037	105333214
chr7	105648703	105754113
chr7	112902818	112922947
chr7	116060521	116167446
chr7	117621486	117623651
chr7	120356108	120362500
chr7	124631493	124634372
chr7	128043339	128118917
chr7	131307613	131316063
chr7	133329873	133333825
chr7	139430107	139478744
chr7	140008543	140017284
chr7	140095331	140098775
chr7	140623134	140715603
chr7	142246418	142248430
chr7	151391303	151393556
chr7	151515408	151575293
chr7	152270731	152286762
chr7	152360833	152398576
chr7	155161258	155163427
chr7	155596215	155661438
chr7	156306584	156339506
chr7	157045728	157199459
chr8	8083595	8245763
chr8	12979071	13015700
chr8	17177953	17188500
chr8	17352659	17436214
chr8	17778949	17782965
chr8	22525250	22627254
chr8	23649960	23654167
chr8	29139484	29210271
chr8	29578596	29670378
chr8	30240001	30414102
chr8	30513998	30586265
chr8	33101825	33103998
chr8	36918173	37034291
chr8	37157351	37162418
chr8	37402581	37458768
chr8	38634974	38796807
chr8	58990879	59051570
chr8	66931870	66945913
chr8	67422413	67448977
chr8	67520938	67629101
chr8	68253367	68295609
chr8	68648048	68662105
chr8	69739854	69776217
chr8	70022287	70032081
chr8	86847669	86857125
chr8	87187684	87370332
chr8	88673098	88677753
chr8	90992930	91015861
chr8	91583896	91710715
chr8	91761628	91962120
chr8	95002680	95102533
chr8	95166882	95169728
chr8	96036151	96283601
chr8	97950367	97973403
chr8	98277115	98291172
chr8	98775152	98789293
chr8	100810322	100831982
chr8	100902946	100920305
chr8	101918527	102220184
chr8	102338945	102650238
chr8	103610475	103670283
chr8	103767879	103919883
chr8	107619116	107672314
chr8	112125348	112166399
chr8	116846224	116882282
chr8	116940356	117127646
chr8	120991816	120997676
chr8	121082133	121087503
chr8	122108294	122179063
chr8	124539291	124609962
chr8	125458271	125577171
chr8	126074972	126156932
chr8	128673662	128682774
chr8	128745788	129048471
chr8	129099548	129211111
chr8	134466155	134783536
chr8	135723302	135846424
chr8	139955718	139958703
chr8	140754215	140772223
chr8	144094211	144138401
chr8	144197444	144374935
chr8	144609177	145080417
chr9	1004814	1051351
chr9	4738573	4869134
chr9	14405906	14425765
chr9	32524199	32606571
chr9	33000125	33525654
chr9	35488684	35522354
chr9	74381610	74399868
chr9	77701161	77727226
chr9	80190920	80368076
chr9	84136806	84333924
chr9	90958836	91060435
chr9	91140683	91154224
chr9	92207112	92302904
chr9	93180439	93319079
chr9	95361746	95435217
chr9	95730961	95767554
chr9	97380910	97436861
chr9	97543835	97894128
chr9	108662066	108719307
chr9	109892715	109895387
chr9	110004000	110049499
chr9	110193788	110305265
chr9	111205962	111247217
chr9	114600334	114838788
chr9	116841553	116883135
chr9	117153278	117161596
chr9	117245185	117388374
chr9	126029300	126094059
chr9	127904399	128513021
chr9	129375009	129486408
chr9	130159313	130375955
chr9	130689835	130956598
chr9	131032757	131316249
chr9	131783180	131957687
chr9	132037551	132263547
chr9	132318665	132405456
chr9	132933688	132950798
chr9	136200197	136351650
chr9	137215835	137336285
chr9	138282010	138286825
chr9	140316009	140590582
chrX	12963530	13130477
chrX	16606679	16806240
chrX	18116225	18123066
chrX	18848258	18907548
chrX	37762681	37783400
chrX	40375819	40441406
chrX	43513728	43554827
chrX	54720706	54851397
chrX	66914339	66920866
chrX	78092309	78158282
chrX	81946090	81949459
chrX	97322343	97324488
chrX	99999170	100002504
chrX	100601949	100709292
chrX	100804848	100880169
chrX	109194191	109248810
chrX	109403603	109474232
chrX	115360296	115594647
chrX	121496678	121498948
chrX	130625133	130628429
chrX	130697769	130701583
chrX	131253006	131354236
chrX	139572652	139587037
chrX	142019263	142023359
chrX	149202771	149254080
chrX	149460923	149463149
chrX	151998342	152085742
chrX	153150207	153389564
chrX	153568408	153778119
chrX	154215053	154301380
