# Supplementary material for: Bromodomain protein 4 discriminates tissue-specific super-enhancers containing disease-specific susceptibility loci in prostate and breast cancer
Source: BMC Genomics. 2017 Mar 31;18:270. doi: 10.1186/s12864-017-3620-y (PMC5374680; doi:10.1186/s12864-017-3620-y)
Supplement: Supplementary file 10 — SE_MCF7_BRD4_H3K27Ac_ER. (XLS 54 kb) [file 12864_2017_3620_MOESM10_ESM.xls]

## Sheet: SE_MCF7_BRD4_H3K27Ac_ER
Supplementary file 9: Chromosomal coordinates for overlapping BRD4, ER and H3K27Ac sites in the MCF-7 cell-line
Chr number	start	end
chr1	855312	1102239
chr1	1508399	1841895
chr1	16824585	17069231
chr1	17702985	17910565
chr1	19917868	19974603
chr1	22738231	22801036
chr1	23668170	23925961
chr1	32307717	32322337
chr1	38258179	38326652
chr1	41156322	41190341
chr1	41326008	41392890
chr1	42323424	42394018
chr1	51761702	51798844
chr1	65362221	65534578
chr1	108730865	109003599
chr1	109582878	109827497
chr1	112049278	112060107
chr1	116809039	117053990
chr1	117394041	117455477
chr1	145381595	145729470
chr1	147140655	147192108
chr1	148531203	148612656
chr1	149979522	150041515
chr1	150846434	151045067
chr1	154150581	154246527
chr1	154908032	155300843
chr1	156540604	156740286
chr1	177408891	177421508
chr1	181056814	181106392
chr1	191118709	191134066
chr1	199983719	200132654
chr1	201250765	201370265
chr1	201923532	202114975
chr1	203055102	203061487
chr1	204254380	204559229
chr1	207015757	207084022
chr1	211430609	211435396
chr1	235009140	235135283
chr10	118950	200595
chr10	6320615	6442813
chr10	8086405	8171770
chr10	8711214	9014273
chr10	9216116	9281364
chr10	17485207	17497871
chr10	19492220	19536403
chr10	22871878	23004328
chr10	28783707	28825395
chr10	29877756	29926459
chr10	43519602	43635188
chr10	44666810	44672271
chr10	62606403	62610275
chr10	65388047	65395283
chr10	71076589	71229739
chr10	76580374	76685255
chr10	80886061	80945751
chr10	81101367	81119495
chr10	82721682	82779926
chr10	83633651	83660340
chr10	95162659	95332298
chr10	104392923	104579986
chr10	112547492	112681167
chr10	115424692	115441551
chr10	117412377	117471451
chr10	121269531	121303667
chr10	121409582	121431930
chr10	125480459	125511921
chr10	127272666	127336868
chr10	128592735	128609156
chr11	392465	616798
chr11	1714192	1857249
chr11	2183874	2224970
chr11	9097170	9162110
chr11	15634326	15641703
chr11	16914100	17037674
chr11	35281665	35426776
chr11	46368541	46404625
chr11	63323899	63468805
chr11	65081573	65488729
chr11	65622931	65960389
chr11	66723912	66914765
chr11	68868813	68903293
chr11	69250470	69341026
chr11	69417640	69491271
chr11	69705020	69710554
chr11	70048597	70159925
chr11	70605380	70654232
chr11	70915503	71011667
chr11	71136013	71217210
chr11	72462074	72534099
chr11	72851139	73021387
chr11	76478673	76501653
chr11	77849243	77901277
chr11	77969589	77973004
chr11	78764218	78775858
chr11	82707114	82786220
chr11	84381048	84432798
chr12	2903021	2923518
chr12	6290517	6495888
chr12	12583792	12766155
chr12	46517335	46665200
chr12	46734449	46904377
chr12	52443686	52766805
chr12	53263740	53493531
chr12	53550325	53958229
chr12	57471066	57506969
chr12	58115639	58336663
chr12	67661349	67673040
chr12	69138911	69205894
chr12	79415552	79454487
chr12	89817964	89962101
chr12	97880605	97970555
chr12	102089829	102159320
chr12	113571517	113686192
chr12	116821846	116873136
chr12	116925799	116973031
chr12	120514384	120756409
chr12	121568071	121669028
chr12	122148839	122333534
chr12	122852079	123013604
chr12	124964015	125231820
chr12	125476552	125480473
chr12	132312261	132436408
chr13	23488572	23573646
chr13	34206248	34298591
chr13	39254803	39263479
chr13	41493968	41638901
chr13	50651233	50724719
chr13	93875494	93882967
chr13	109566600	109574042
chr13	113240299	113272765
chr13	113944881	114149391
chr13	114795156	114845623
chr14	23338543	23644944
chr14	24024322	24239059
chr14	35760150	35877233
chr14	50317925	50584260
chr14	61745476	62036453
chr14	67905422	68015120
chr14	74178536	74255655
chr14	75641071	75763640
chr14	75985710	76047218
chr14	77370069	77581351
chr14	77766864	77868652
chr14	90969393	90985799
chr14	91718772	91886135
chr14	95519512	95525795
chr14	99352486	99375062
chr14	100020397	100151297
chr14	100435688	100776184
chr14	101872937	101879931
chr14	104312239	104398147
chr14	105451258	105503497
chr14	105863408	106071227
chr15	33356239	33377555
chr15	39871248	39962684
chr15	51054718	51092237
chr15	63073958	63128258
chr15	63670405	63685713
chr15	64124720	64239603
chr15	71362032	71423264
chr15	73892965	74005367
chr15	75073570	75250281
chr15	75929441	75976478
chr15	80959651	81098887
chr15	89600019	89709299
chr15	90293255	90958324
chr15	93155262	93212151
chr15	93286467	93467125
chr15	96315154	96597870
chr15	96866615	96917964
chr15	99189535	99460839
chr15	101787352	101836869
chr16	59981	129396
chr16	365612	508834
chr16	1202014	1244594
chr16	1345223	1545291
chr16	2477809	3234812
chr16	4146822	4234947
chr16	4320120	4528633
chr16	9053539	9218769
chr16	14378489	14495080
chr16	15528054	15604149
chr16	17064377	17071563
chr16	19998139	20062839
chr16	21510185	21533377
chr16	23147838	23161746
chr16	23385275	23692053
chr16	27214171	27379947
chr16	27908008	27911113
chr16	29272289	29381028
chr16	48997254	49045518
chr16	56389871	56487227
chr16	68265738	68368012
chr16	70075836	70324693
chr16	70379580	70427304
chr16	72945750	73106418
chr16	75017822	75184375
chr16	83931736	83990879
chr16	84681156	84821137
chr16	85320827	85835247
chr16	87738731	87920047
chr16	88574624	88638589
chr16	88699493	88924911
chr16	88984543	89009580
chr17	5157633	5260601
chr17	7736680	7856214
chr17	26821924	27078351
chr17	36385540	36509336
chr17	38254425	38377077
chr17	38439353	38520720
chr17	38572494	38607397
chr17	38689406	38860334
chr17	39561894	39579587
chr17	39651804	39706995
chr17	39925528	39969787
chr17	43119407	43252278
chr17	45568587	45633717
chr17	45725417	45775306
chr17	47962337	47989117
chr17	48377261	48557782
chr17	48921327	49032803
chr17	54909412	55189223
chr17	55288097	55524073
chr17	55909902	56101701
chr17	61817148	61921497
chr17	64910447	64966673
chr17	70612939	70681554
chr17	72732657	72773959
chr17	73509483	73563056
chr17	75250399	75330356
chr17	76309603	76419901
chr17	77750286	77819531
chr17	79789732	80112191
chr17	80162396	80294592
chr17	80375401	80607472
chr17	80795361	80849511
chr17	81005574	81177249
chr18	9612391	9759127
chr18	13530156	13618289
chr18	33645561	33715192
chr18	43361986	43439857
chr18	43675680	43695667
chr18	46472637	46549391
chr18	74531718	74570855
chr19	1016116	1277347
chr19	1353821	1514357
chr19	2426086	2580635
chr19	3335845	3399119
chr19	4968990	5049308
chr19	7659859	7747431
chr19	10595570	10767582
chr19	15433355	15597974
chr19	16085704	16115740
chr19	16184016	16309913
chr19	16552416	16772962
chr19	18941916	18945975
chr19	31154699	31191056
chr19	35489388	35533258
chr19	35737709	35811050
chr19	38753675	38895306
chr19	39108575	39226433
chr19	39601170	39689727
chr19	41109035	41428606
chr19	43767688	43774629
chr19	45194563	45396728
chr19	45872846	46287357
chr19	47537805	47659114
chr19	48672178	49142261
chr19	49953562	50183033
chr19	55573156	55792455
chr19	58280437	58363474
chr2	11256082	11295306
chr2	11603362	11725958
chr2	20526236	20582761
chr2	20643120	20703107
chr2	26976108	27010451
chr2	28562984	28661360
chr2	38294954	38376571
chr2	42566159	42595508
chr2	43015048	43039049
chr2	43357199	43713217
chr2	45978799	45982453
chr2	70120232	70419050
chr2	70842270	70845329
chr2	75060400	75167242
chr2	100883565	100940098
chr2	110086151	110098744
chr2	113298644	113451212
chr2	120979725	121229239
chr2	130996646	131131141
chr2	139177231	139324140
chr2	157187649	157341869
chr2	177676222	177716595
chr2	201122306	201185679
chr2	201604334	201756160
chr2	216077635	216228168
chr2	216792613	216888925
chr2	218111414	218307227
chr2	220249926	220463863
chr2	232440081	232577887
chr2	237891200	237995787
chr2	238379948	238501815
chr2	238847170	238877257
chr20	19109242	19115228
chr20	23329346	23344569
chr20	24627627	24633578
chr20	30605223	30630465
chr20	32887524	32979689
chr20	34613783	34743585
chr20	35200571	35236993
chr20	36660709	36740513
chr20	42285184	42303147
chr20	43319228	43395661
chr20	46548116	46708995
chr20	46784261	46998199
chr20	47154046	47566806
chr20	48692144	49428915
chr20	55128975	55382250
chr20	58476696	58571673
chr20	58631862	58656055
chr21	16375430	16439627
chr21	16958214	16961128
chr21	38935024	38938925
chr21	40682817	40761339
chr21	40816060	40824467
chr21	41679972	41789311
chr21	43020789	43027519
chr21	43373224	43479787
chr21	43733212	43812468
chr21	44374971	44428221
chr21	46707150	46976914
chr21	47703221	47747017
chr22	21210584	21393331
chr22	29118075	29226987
chr22	29662136	29785513
chr22	29876694	30020014
chr22	37561908	37597361
chr22	37907114	38083921
chr22	39569832	39762147
chr22	46838124	47006111
chr3	13460042	13582661
chr3	33838509	33842833
chr3	37215633	37220724
chr3	47203550	47207910
chr3	50605926	50655833
chr3	53163259	53205168
chr3	61689451	61828450
chr3	63830405	63920317
chr3	107542342	107570924
chr3	107645547	107811095
chr3	123300909	123399470
chr3	127260304	127392803
chr3	129573320	129631239
chr3	134027043	134102315
chr3	140659452	140674348
chr3	145831312	145880369
chr3	149954396	150266111
chr3	150420543	150490140
chr3	153934971	153944888
chr3	156527834	156545831
chr3	158384933	158521157
chr3	160724578	160824223
chr3	160937641	161145885
chr3	169329887	169382290
chr3	169471677	169492571
chr3	170024625	170080090
chr3	183541141	183603718
chr3	186489555	186562201
chr3	188815361	188819079
chr3	193428226	193641437
chr3	193847695	193880417
chr3	194206205	194216880
chr3	195861151	195878683
chr3	196004914	196075211
chr4	1236888	1285637
chr4	1709420	1910429
chr4	2418973	2540515
chr4	2907220	2966394
chr4	3074906	3139243
chr4	3411216	3534584
chr4	3954200	3959698
chr4	6575884	6786208
chr4	37441258	37531160
chr4	40447126	40754176
chr4	48907491	48965192
chr4	68787721	68796265
chr4	77432277	77546078
chr4	87751371	87858732
chr4	139818109	139834847
chr4	141170768	141182780
chr4	141554617	141679459
chr4	164367469	164417854
chr4	169595225	169617761
chr5	217224	475515
chr5	19680769	19746103
chr5	32107189	32251277
chr5	35186308	35314815
chr5	38829006	38855622
chr5	43431333	43605055
chr5	55565276	55788272
chr5	66449860	66546078
chr5	70872668	71049666
chr5	77069062	77073146
chr5	94981559	95098873
chr5	105428596	105582457
chr5	122179580	122187373
chr5	128429185	128609097
chr5	131704498	131834475
chr5	132575585	132628187
chr5	133303064	133374742
chr5	133800426	133891400
chr5	139014419	139091366
chr5	172718033	172760225
chr5	172877344	173044904
chr5	176432033	176452389
chr5	177502424	177660706
chr6	1608900	1643390
chr6	6686089	6760896
chr6	7006618	7314591
chr6	11043162	11096757
chr6	15021480	15093707
chr6	15220171	15255756
chr6	17387132	17419375
chr6	30522697	30797573
chr6	36085341	36166144
chr6	39170435	39249414
chr6	44184892	44234148
chr6	53328878	53331594
chr6	83276203	83282450
chr6	125474048	125568439
chr6	135500912	135593261
chr6	149350560	149454325
chr6	151926119	152139848
chr6	157097182	157150285
chr7	850068	924805
chr7	2558568	2600604
chr7	2726292	2870934
chr7	4680542	4816850
chr7	32718725	32769808
chr7	65445085	65482117
chr7	73095495	73306870
chr7	75918368	76023947
chr7	80457707	80575719
chr7	91508923	91583506
chr7	92217915	92239430
chr7	99514186	99757429
chr7	101456742	101797690
chr7	105648703	105754113
chr7	128043339	128118917
chr7	131307613	131316063
chr7	139430107	139478744
chr7	140623134	140715603
chr7	156306584	156339506
chr7	157045728	157199459
chr8	22525250	22627254
chr8	36918173	37034291
chr8	37402581	37458768
chr8	67422413	67448977
chr8	67520938	67629101
chr8	68253367	68295609
chr8	69739854	69776217
chr8	87187684	87370332
chr8	90992930	91015861
chr8	91583896	91710715
chr8	91761628	91962120
chr8	96036151	96283601
chr8	98277115	98291172
chr8	100902946	100920305
chr8	101918527	102220184
chr8	102338945	102650238
chr8	103610475	103670283
chr8	103767879	103919883
chr8	107619116	107672314
chr8	116940356	117127646
chr8	122108294	122179063
chr8	125458271	125577171
chr8	128745788	129048471
chr8	129099548	129211111
chr8	135723302	135846424
chr8	144094211	144138401
chr8	144197444	144374935
chr8	144609177	145080417
chr9	4738573	4869134
chr9	33000125	33525654
chr9	90958836	91060435
chr9	91140683	91154224
chr9	97380910	97436861
chr9	97543835	97894128
chr9	108662066	108719307
chr9	110004000	110049499
chr9	114600334	114838788
chr9	116841553	116883135
chr9	117245185	117388374
chr9	127904399	128513021
chr9	130159313	130375955
chr9	130689835	130956598
chr9	131032757	131316249
chr9	131783180	131957687
chr9	132037551	132263547
chr9	132318665	132405456
chr9	137215835	137336285
chr9	138282010	138286825
chrX	16606679	16806240
chrX	37762681	37783400
chrX	40375819	40441406
chrX	54720706	54851397
chrX	100601949	100709292
chrX	131253006	131354236
chrX	139572652	139587037
chrX	151998342	152085742
chrX	153150207	153389564
chrX	153568408	153778119
chrX	154215053	154301380
