# Supplementary material for: Bromodomain protein 4 discriminates tissue-specific super-enhancers containing disease-specific susceptibility loci in prostate and breast cancer
Source: BMC Genomics. 2017 Mar 31;18:270. doi: 10.1186/s12864-017-3620-y (PMC5374680; doi:10.1186/s12864-017-3620-y)
Supplement: Supplementary file 11 — SE_MCF7_BRD4_H3K27Ac. (XLS 137 kb) [file 12864_2017_3620_MOESM11_ESM.xls]

## Sheet: SE_MCF7_BRD4_H3K27Ac
Supplementary file 10: Chromosomal coordinates for overlapping BRD4 and H3K27Ac sites in the MCF-7 cell-line
Chr number	start	end
chr1	12865	30241
chr1	521291	542648
chr1	855312	1102239
chr1	1165050	1450042
chr1	1508399	1841895
chr1	2321398	2346420
chr1	6444697	6551780
chr1	8930368	8977386
chr1	11071558	11160741
chr1	12674801	12679995
chr1	14025656	14126985
chr1	15849815	15947061
chr1	16120122	16214114
chr1	16824585	17069231
chr1	17702985	17910565
chr1	19710448	19814145
chr1	19917868	19974603
chr1	22350943	22381380
chr1	22738231	22801036
chr1	23668170	23925961
chr1	24281366	24350879
chr1	24967849	24971556
chr1	26436501	26505555
chr1	26757659	26858926
chr1	27018083	27034499
chr1	29062315	29065606
chr1	29506083	29599536
chr1	32307717	32322337
chr1	33114686	33118326
chr1	33181102	33285170
chr1	33591950	33724631
chr1	35654871	35660087
chr1	37929944	38020347
chr1	38258179	38326652
chr1	41156322	41190341
chr1	41326008	41392890
chr1	41444283	41447187
chr1	41880520	41982624
chr1	42323424	42394018
chr1	42500136	42502478
chr1	43994987	44020467
chr1	45195279	45274430
chr1	46766746	46807461
chr1	47778051	47801161
chr1	51761702	51798844
chr1	53162533	53165080
chr1	59010606	59087576
chr1	59246315	59283018
chr1	65362221	65534578
chr1	89989065	89991716
chr1	100502197	100505719
chr1	101359601	101363280
chr1	107598267	107601838
chr1	108730865	109003599
chr1	109202573	109291089
chr1	109582878	109827497
chr1	110238852	110284080
chr1	110879220	110951522
chr1	111681165	111781193
chr1	112049278	112060107
chr1	112280254	112300157
chr1	113135684	113259130
chr1	114299742	114356526
chr1	115019986	115125441
chr1	115211397	115324291
chr1	116809039	117053990
chr1	117394041	117455477
chr1	117900221	117940868
chr1	120510082	120613537
chr1	145207984	145312686
chr1	145381595	145729470
chr1	146372338	146420531
chr1	146642125	146645775
chr1	146708300	146716263
chr1	147140655	147192108
chr1	147580259	147625591
chr1	147992620	148018769
chr1	148531203	148612656
chr1	149763206	149913643
chr1	149979522	150041515
chr1	150206373	150340723
chr1	150458928	150670962
chr1	150846434	151045067
chr1	151136960	151174056
chr1	151226156	151373609
chr1	151429060	151598396
chr1	151710878	151829745
chr1	151880803	152084519
chr1	153507590	153757040
chr1	153891878	153965880
chr1	154150581	154246527
chr1	154528349	154601072
chr1	154908032	155300843
chr1	155530117	155716672
chr1	155797496	155950482
chr1	156022127	156101082
chr1	156305753	156339980
chr1	156425601	156476136
chr1	156540604	156740286
chr1	157013420	157017048
chr1	157100942	157109402
chr1	160230525	160314175
chr1	160981674	161173901
chr1	161695080	161737305
chr1	162038438	162041664
chr1	165796002	165799485
chr1	166807348	166846478
chr1	167903812	167907948
chr1	171453374	171456646
chr1	172290520	172504713
chr1	173444795	173449222
chr1	173989154	173993400
chr1	174933954	174993794
chr1	176173980	176178056
chr1	177408891	177421508
chr1	178985148	179099840
chr1	179845355	179853513
chr1	179922429	179925678
chr1	180469530	180556723
chr1	180989805	181004388
chr1	181056814	181106392
chr1	182282884	182362159
chr1	183438974	183443265
chr1	185013686	185016022
chr1	185124446	185127668
chr1	185284559	185288003
chr1	191118709	191134066
chr1	193026966	193093096
chr1	197743167	197753977
chr1	197870616	197872973
chr1	199983719	200132654
chr1	200588736	200640519
chr1	200706862	200710248
chr1	201250765	201370265
chr1	201677749	201731691
chr1	201923532	202114975
chr1	202774493	202978793
chr1	203055102	203061487
chr1	204254380	204559229
chr1	205179200	205181305
chr1	205598586	205602443
chr1	205707255	205783496
chr1	207015757	207084022
chr1	211430609	211435396
chr1	212456893	212461953
chr1	225798793	225880118
chr1	225954865	225967476
chr1	226058369	226113187
chr1	226248525	226375441
chr1	226495620	226498090
chr1	227125561	227177759
chr1	227503363	227507718
chr1	228268876	228362768
chr1	229642891	229696045
chr1	231002713	231005557
chr1	234613203	234682399
chr1	234733869	234749857
chr1	235009140	235135283
chr1	235242061	235325701
chr1	236957688	236960016
chr1	241681455	241806365
chr1	244996310	245030097
chr1	245126655	245136240
chr1	246866490	246900250
chr1	247092963	247096324
chr1	247493585	247496745
chr1	249118913	249201846
chr10	118950	200595
chr10	957960	1036148
chr10	1092008	1104601
chr10	3109272	3216354
chr10	3817910	3979492
chr10	5852690	5876717
chr10	6018342	6020711
chr10	6320615	6442813
chr10	8086405	8171770
chr10	8711214	9014273
chr10	9216116	9281364
chr10	11651476	11655120
chr10	13340930	13392801
chr10	14878525	14922539
chr10	14994667	15003726
chr10	15125512	15141626
chr10	17485207	17497871
chr10	19492220	19536403
chr10	21782870	21825335
chr10	22214526	22293752
chr10	22517585	22542433
chr10	22604201	22631084
chr10	22725155	22727726
chr10	22871878	23004328
chr10	23383679	23386065
chr10	25010698	25014281
chr10	28783707	28825395
chr10	28965335	28975371
chr10	29877756	29926459
chr10	30023248	30026782
chr10	32214955	32237668
chr10	32586020	32636832
chr10	35080192	35105361
chr10	35378116	35417861
chr10	38145575	38147787
chr10	43519602	43635188
chr10	43844368	43952349
chr10	44666810	44672271
chr10	61598145	61729280
chr10	62606403	62610275
chr10	62701935	62704944
chr10	65223870	65283680
chr10	65388047	65395283
chr10	70089617	70095466
chr10	70479883	70482997
chr10	70659761	70662678
chr10	70714486	70750660
chr10	71076589	71229739
chr10	71904395	71994276
chr10	72534142	72649051
chr10	74846006	74929226
chr10	75350677	75387092
chr10	76580374	76685255
chr10	79787962	79797020
chr10	80886061	80945751
chr10	80995930	81050381
chr10	81101367	81119495
chr10	81837073	81839869
chr10	82721682	82779926
chr10	83633651	83660340
chr10	88279040	88317735
chr10	88470139	88518575
chr10	89576562	89628385
chr10	93168344	93171375
chr10	93998148	94052654
chr10	94332189	94355470
chr10	95162659	95332298
chr10	97802446	97804905
chr10	97888914	97891516
chr10	98344799	98394441
chr10	99049897	99098348
chr10	101490827	101545639
chr10	102745970	102853800
chr10	103452940	103455749
chr10	103541719	103591584
chr10	103814643	103914223
chr10	104126754	104268612
chr10	104392923	104579986
chr10	105109551	105158013
chr10	112062949	112066391
chr10	112547492	112681167
chr10	114709939	114714285
chr10	115424692	115441551
chr10	117412377	117471451
chr10	118028024	118035200
chr10	120837575	120841973
chr10	121269531	121303667
chr10	121353879	121357920
chr10	121409582	121431930
chr10	123685274	123756361
chr10	123821418	123874157
chr10	124637764	124640491
chr10	125480459	125511921
chr10	125812844	125867472
chr10	126314628	126481786
chr10	126696299	126852084
chr10	127272666	127336868
chr10	128592735	128609156
chr10	134078106	134146870
chr10	134208025	134267637
chr10	135177266	135209179
chr11	392465	616798
chr11	1329861	1332598
chr11	1567496	1596489
chr11	1714192	1857249
chr11	1967919	2013076
chr11	2183874	2224970
chr11	8931547	8987970
chr11	9097170	9162110
chr11	9285376	9407975
chr11	9480469	9485492
chr11	10826519	10954045
chr11	14664238	14667009
chr11	15634326	15641703
chr11	16759000	16761954
chr11	16914100	17037674
chr11	17095750	17100924
chr11	18342494	18345406
chr11	18404294	18418925
chr11	22645702	22648543
chr11	32604499	32607278
chr11	32913324	32916397
chr11	33277755	33309670
chr11	34071644	34188891
chr11	35281665	35426776
chr11	46140623	46144882
chr11	46368541	46404625
chr11	46847442	46868611
chr11	47163818	47293191
chr11	47428232	47449751
chr11	47572747	47601962
chr11	47786247	47791209
chr11	58344362	58348417
chr11	60896535	60934509
chr11	61098356	61199298
chr11	61558781	61585563
chr11	61729274	61822206
chr11	62266285	62678122
chr11	63323899	63468805
chr11	63534676	63755478
chr11	63931444	64127570
chr11	64543288	64693146
chr11	64780274	64968647
chr11	65081573	65488729
chr11	65622931	65960389
chr11	66023886	66058083
chr11	66110803	66140903
chr11	66233563	66248919
chr11	66382568	66518802
chr11	66609096	66625535
chr11	66723912	66914765
chr11	66968719	67277079
chr11	67348309	67451827
chr11	67571670	67574647
chr11	67978613	67984937
chr11	68037930	68230901
chr11	68584085	68674018
chr11	68868813	68903293
chr11	69250470	69341026
chr11	69417640	69491271
chr11	69705020	69710554
chr11	70048597	70159925
chr11	70242879	70247643
chr11	70605380	70654232
chr11	70915503	71011667
chr11	71136013	71217210
chr11	71747589	71824925
chr11	71909442	71938030
chr11	72462074	72534099
chr11	72851139	73021387
chr11	73453656	73500667
chr11	73585737	73589283
chr11	74459033	74461507
chr11	75272309	75275527
chr11	76090651	76093333
chr11	76478673	76501653
chr11	77529730	77533245
chr11	77849243	77901277
chr11	77969589	77973004
chr11	78126837	78132784
chr11	78284542	78286918
chr11	78764218	78775858
chr11	82707114	82786220
chr11	82866130	82906558
chr11	84381048	84432798
chr11	85337909	85377402
chr11	85776378	85781585
chr11	85954592	85957941
chr11	100995075	101000900
chr11	118270856	118309838
chr11	118658463	118663493
chr11	118738778	118801942
chr11	118867654	118993837
chr11	122927574	123017672
chr11	129870816	129874877
chr12	2903021	2923518
chr12	2984965	3001612
chr12	6290517	6495888
chr12	6559124	6877464
chr12	6959279	7126924
chr12	9216141	9218629
chr12	10825383	10876945
chr12	12583792	12766155
chr12	12847826	12880270
chr12	13141645	13290904
chr12	27862215	27865267
chr12	27931675	27935099
chr12	31475494	31479573
chr12	32906609	32909738
chr12	42630537	42633199
chr12	44151477	44230994
chr12	46118536	46128320
chr12	46380448	46416030
chr12	46517335	46665200
chr12	46734449	46904377
chr12	48098368	48215856
chr12	48497279	48593918
chr12	49072969	49112158
chr12	49172950	49278145
chr12	49349060	49352368
chr12	49411002	49526565
chr12	49646097	49663815
chr12	49715143	49798991
chr12	51155687	51160613
chr12	51591557	51787273
chr12	52443686	52766805
chr12	53263740	53493531
chr12	53550325	53958229
chr12	54017100	54070926
chr12	54331375	54412941
chr12	56108995	56138343
chr12	56300662	56755611
chr12	56841339	56864036
chr12	57021925	57146795
chr12	57471066	57506969
chr12	57822728	57826294
chr12	57881058	57999545
chr12	58115639	58336663
chr12	62994760	63034961
chr12	64614692	64616989
chr12	64797028	64848085
chr12	65137991	65220440
chr12	65562058	65566233
chr12	66523227	66564822
chr12	67461471	67464587
chr12	67661349	67673040
chr12	68041120	68045046
chr12	69138911	69205894
chr12	69632270	69635508
chr12	69751869	69755790
chr12	69973646	69980729
chr12	70635222	70669744
chr12	76314490	76479669
chr12	77156511	77159580
chr12	79415552	79454487
chr12	82750679	82753567
chr12	89745512	89765856
chr12	89817964	89962101
chr12	92532991	92541759
chr12	93321128	93325114
chr12	93770901	93837260
chr12	95465675	95497888
chr12	96791841	96796127
chr12	97880605	97970555
chr12	98883732	98916332
chr12	100516553	100537686
chr12	101800000	101803312
chr12	102089829	102159320
chr12	102269763	102305327
chr12	104322363	104364528
chr12	104530171	104533037
chr12	106519547	106534222
chr12	106638064	106697810
chr12	106750710	106753681
chr12	108078220	108080963
chr12	108151781	108182795
chr12	109084295	109126771
chr12	110300972	110354329
chr12	110683721	110721168
chr12	110839504	111052905
chr12	112255850	112281714
chr12	112540803	112592912
chr12	112818476	112858339
chr12	113571517	113686192
chr12	116702433	116738293
chr12	116821846	116873136
chr12	116925799	116973031
chr12	118405475	118576208
chr12	118706245	118816245
chr12	120514384	120756409
chr12	120831234	121020333
chr12	121123360	121149983
chr12	121568071	121669028
chr12	121732761	121736199
chr12	121974204	122066431
chr12	122148839	122333534
chr12	122458472	122520157
chr12	122852079	123013604
chr12	123449892	123467285
chr12	123716044	123757446
chr12	123846820	123944742
chr12	123999793	124199092
chr12	124964015	125231820
chr12	125311723	125426430
chr12	125476552	125480473
chr12	129306477	129309921
chr12	131302222	131361035
chr12	132194457	132225290
chr12	132312261	132436408
chr12	133021551	133138310
chr12	133261759	133406394
chr12	133462829	133708345
chr13	20175102	20209499
chr13	20354592	20439974
chr13	20530866	20535571
chr13	21276478	21278589
chr13	21346371	21348895
chr13	21475120	21478112
chr13	21587086	21636533
chr13	21713346	21752787
chr13	23488572	23573646
chr13	26759754	26830699
chr13	27824497	27828311
chr13	27997689	28026508
chr13	28710820	28716391
chr13	30168101	30170839
chr13	30414692	30425332
chr13	30994787	31041201
chr13	31189461	31195161
chr13	32888617	32891225
chr13	34110456	34120246
chr13	34206248	34298591
chr13	39254803	39263479
chr13	41238010	41241857
chr13	41343934	41365492
chr13	41493968	41638901
chr13	41858244	41887988
chr13	42534051	42536353
chr13	43596785	43633751
chr13	44452177	44455045
chr13	44976274	45012403
chr13	45149178	45153184
chr13	45911983	46040946
chr13	46706479	46718322
chr13	47369838	47372286
chr13	50264244	50266789
chr13	50347653	50368524
chr13	50651233	50724719
chr13	51482997	51485654
chr13	52025018	52029016
chr13	60969545	60973415
chr13	79956025	79981667
chr13	82864056	82868659
chr13	91999067	92002467
chr13	93875494	93882967
chr13	99226502	99230824
chr13	99850034	99854792
chr13	100620039	100637726
chr13	109566600	109574042
chr13	113240299	113272765
chr13	113343188	113378417
chr13	113861663	113871940
chr13	113944881	114149391
chr13	114795156	114845623
chr13	114999824	115081220
chr14	21564887	21573620
chr14	21732588	21853737
chr14	21904342	22026827
chr14	23338543	23644944
chr14	23753843	23792838
chr14	24024322	24239059
chr14	24475233	24506845
chr14	24562331	24771800
chr14	24834184	24913092
chr14	31492934	31503409
chr14	31673971	31678738
chr14	35341204	35345598
chr14	35589394	35593741
chr14	35760150	35877233
chr14	38015210	38121754
chr14	39637719	39674308
chr14	39734422	39738117
chr14	50050251	50103487
chr14	50233025	50238382
chr14	50317925	50584260
chr14	50997573	51000585
chr14	53160842	53198662
chr14	55031199	55035391
chr14	57855966	57859248
chr14	60713884	60720706
chr14	61187356	61331670
chr14	61745476	62036453
chr14	62160625	62230594
chr14	64803463	64856809
chr14	64930851	65008002
chr14	66973123	66976676
chr14	67905422	68015120
chr14	69240598	69322913
chr14	69404136	69447629
chr14	69801209	69868336
chr14	70077112	70238053
chr14	71786004	71790248
chr14	73390061	73395353
chr14	73491789	73527112
chr14	74178536	74255655
chr14	75178722	75231626
chr14	75641071	75763640
chr14	75985710	76047218
chr14	77238613	77280022
chr14	77370069	77581351
chr14	77766864	77868652
chr14	77922407	77926769
chr14	81684655	81689118
chr14	90722255	90724259
chr14	90796921	90912666
chr14	90969393	90985799
chr14	91718772	91886135
chr14	91974019	92041744
chr14	92504842	92508070
chr14	92571151	92589801
chr14	95519512	95525795
chr14	95612188	95808272
chr14	96966937	96971376
chr14	99352486	99375062
chr14	99736588	99741833
chr14	100020397	100151297
chr14	100435688	100776184
chr14	101012009	101054390
chr14	101872937	101879931
chr14	102413279	102608041
chr14	102744544	102830600
chr14	102974312	102992782
chr14	103056694	103061210
chr14	103798311	103854433
chr14	103993700	104031150
chr14	104091187	104097737
chr14	104312239	104398147
chr14	105146291	105333733
chr14	105451258	105503497
chr14	105713669	105796586
chr14	105863408	106071227
chr14	106145868	106164008
chr15	33356239	33377555
chr15	39871248	39962684
chr15	41406382	41409780
chr15	44037592	44120444
chr15	44827438	44831195
chr15	44953932	45022214
chr15	45458259	45493607
chr15	48622271	48625537
chr15	49446426	49505444
chr15	49911821	49914828
chr15	50643346	50718655
chr15	51054718	51092237
chr15	52028652	52044943
chr15	52260908	52316113
chr15	52541523	52627970
chr15	52819815	52862145
chr15	52943916	52976889
chr15	55580842	55701865
chr15	56033203	56036163
chr15	57023973	57026659
chr15	57178402	57272799
chr15	59223153	59281317
chr15	63073958	63128258
chr15	63670405	63685713
chr15	63751756	63826118
chr15	64124720	64239603
chr15	64735199	64755687
chr15	65424333	65478830
chr15	65808415	65905034
chr15	66584618	66587667
chr15	67315089	67468937
chr15	67545166	67599094
chr15	69079120	69114986
chr15	70383516	70393639
chr15	71362032	71423264
chr15	72501780	72565955
chr15	73074276	73077708
chr15	73343003	73346402
chr15	73892965	74005367
chr15	74889792	74937180
chr15	75073570	75250281
chr15	75639585	75663100
chr15	75869654	75872536
chr15	75929441	75976478
chr15	76134650	76137610
chr15	78729172	78732370
chr15	79164701	79168193
chr15	80187851	80217440
chr15	80959651	81098887
chr15	81280280	81301827
chr15	83181769	83210683
chr15	83476783	83481361
chr15	83860348	83881758
chr15	85400236	85527221
chr15	89600019	89709299
chr15	89876563	89924355
chr15	90117434	90122635
chr15	90293255	90958324
chr15	91019928	91074460
chr15	91207513	91262067
chr15	91411001	91566733
chr15	93155262	93212151
chr15	93286467	93467125
chr15	96315154	96597870
chr15	96866615	96917964
chr15	99189535	99460839
chr15	101787352	101836869
chr15	102190640	102194430
chr16	59981	129396
chr16	277599	286455
chr16	365612	508834
chr16	574630	858726
chr16	1202014	1244594
chr16	1345223	1545291
chr16	1621168	1879588
chr16	1949491	2320365
chr16	2388910	2391809
chr16	2477809	3234812
chr16	3312590	3356687
chr16	3414058	3512147
chr16	3766236	3768749
chr16	3928467	3931815
chr16	4146822	4234947
chr16	4320120	4528633
chr16	4661118	4899468
chr16	5120972	5149580
chr16	8889767	8893898
chr16	9053539	9218769
chr16	11834371	11893160
chr16	11943551	11947318
chr16	12006727	12012533
chr16	14378489	14495080
chr16	15067392	15189185
chr16	15528054	15604149
chr16	15734278	15768675
chr16	17064377	17071563
chr16	18493567	18497349
chr16	18796549	18814195
chr16	19531533	19567950
chr16	19726832	19730967
chr16	19998139	20062839
chr16	20816006	20819610
chr16	20889514	20915252
chr16	21510185	21533377
chr16	21609691	21651149
chr16	22307522	22310424
chr16	22447356	22452235
chr16	23147838	23161746
chr16	23385275	23692053
chr16	24549988	24553719
chr16	24739506	24742823
chr16	25267615	25270728
chr16	27214171	27379947
chr16	27908008	27911113
chr16	28221399	28224351
chr16	28832815	28876759
chr16	29272289	29381028
chr16	29603972	29625857
chr16	29757679	30008735
chr16	30062787	30222110
chr16	30343542	31195927
chr16	31467988	31520977
chr16	47005542	47009009
chr16	48997254	49045518
chr16	53462117	53546423
chr16	54317359	54321686
chr16	56389871	56487227
chr16	67142850	67281861
chr16	67436630	67630079
chr16	67837578	67971817
chr16	68265738	68368012
chr16	69164329	69167962
chr16	69220159	69257706
chr16	69546988	69602361
chr16	70075836	70324693
chr16	70379580	70427304
chr16	70555895	70596791
chr16	70710012	70782696
chr16	71740893	71759249
chr16	71814128	71963659
chr16	72945750	73106418
chr16	74312794	74403497
chr16	75017822	75184375
chr16	75271744	75341249
chr16	75404216	75499072
chr16	75655383	75684749
chr16	83834047	83843346
chr16	83931736	83990879
chr16	84121876	84221313
chr16	84681156	84821137
chr16	85320827	85835247
chr16	87349919	87352667
chr16	87415662	87427647
chr16	87738731	87920047
chr16	87977387	87988191
chr16	88574624	88638589
chr16	88699493	88924911
chr16	88984543	89009580
chr16	89282268	89315003
chr16	89380000	89633309
chr16	89722193	89790383
chr16	89881394	90177305
chr17	596605	686846
chr17	1300422	1304417
chr17	2205678	2311515
chr17	4841425	4903887
chr17	5157633	5260601
chr17	7122641	7391628
chr17	7463574	7519499
chr17	7736680	7856214
chr17	8020498	8153935
chr17	12919412	12922614
chr17	16341013	16346790
chr17	17107782	17185582
chr17	17493634	17497753
chr17	17583486	17746533
chr17	18216410	18282253
chr17	18683093	18686016
chr17	18906455	19153457
chr17	19769486	19771841
chr17	19838575	19914081
chr17	20942496	20948046
chr17	21115817	21118952
chr17	26821924	27078351
chr17	27138129	27280442
chr17	27617232	27622611
chr17	27716477	27719509
chr17	29034589	29060183
chr17	29296663	29299676
chr17	29777534	29909528
chr17	36385540	36509336
chr17	36855462	37032588
chr17	37556369	37620163
chr17	38254425	38377077
chr17	38439353	38520720
chr17	38572494	38607397
chr17	38689406	38860334
chr17	39561894	39579587
chr17	39651804	39706995
chr17	39925528	39969787
chr17	41854503	41856945
chr17	42209104	42301118
chr17	42400620	42423925
chr17	43119407	43252278
chr17	44267869	44272468
chr17	45568587	45633717
chr17	45725417	45775306
chr17	45897304	46186965
chr17	46686969	46689484
chr17	46984487	47051268
chr17	47437154	47440653
chr17	47962337	47989117
chr17	48225257	48230647
chr17	48377261	48557782
chr17	48711439	48799464
chr17	48921327	49032803
chr17	49161815	49245482
chr17	49334086	49339907
chr17	54909412	55189223
chr17	55288097	55524073
chr17	55909902	56101701
chr17	57168937	57234724
chr17	57642084	57722273
chr17	57781944	57986140
chr17	58963690	58965841
chr17	60003378	60006589
chr17	60139121	60144005
chr17	60554091	60559122
chr17	61504702	61526597
chr17	61817148	61921497
chr17	62205518	62228677
chr17	62491399	62537903
chr17	62656132	62659537
chr17	62914220	63056334
chr17	63118066	63121468
chr17	64910447	64966673
chr17	65239383	65243681
chr17	65359584	65388316
chr17	65712612	65716208
chr17	65820252	65824365
chr17	65973153	66034764
chr17	66096565	66099765
chr17	66191804	66453893
chr17	67321835	67324496
chr17	70612939	70681554
chr17	72732657	72773959
chr17	72962191	73286864
chr17	73509483	73563056
chr17	73628522	74100778
chr17	74720966	74788290
chr17	75250399	75330356
chr17	76122521	76211751
chr17	76309603	76419901
chr17	76730858	76859346
chr17	77750286	77819531
chr17	77952607	78011497
chr17	78074455	78263734
chr17	78366602	78429950
chr17	78518114	78520599
chr17	79475275	79535154
chr17	79601754	79691587
chr17	79789732	80112191
chr17	80162396	80294592
chr17	80375401	80607472
chr17	80795361	80849511
chr17	81005574	81177249
chr18	656216	659578
chr18	810794	813928
chr18	3245275	3332010
chr18	3383458	3458032
chr18	9093695	9139325
chr18	9612391	9759127
chr18	9912622	9916897
chr18	11906579	11910403
chr18	12374974	12412189
chr18	12848130	12885334
chr18	13215688	13268509
chr18	13530156	13618289
chr18	18652853	18692954
chr18	21942002	22008052
chr18	24127480	24130995
chr18	29671039	29674279
chr18	33645561	33715192
chr18	43361986	43439857
chr18	43675680	43695667
chr18	46472637	46549391
chr18	67955307	68026208
chr18	72162319	72266551
chr18	74531718	74570855
chr18	77710469	77749974
chr19	487724	681447
chr19	749694	802788
chr19	1016116	1277347
chr19	1353821	1514357
chr19	1565570	1654168
chr19	1846526	1943440
chr19	2149063	2172150
chr19	2426086	2580635
chr19	3335845	3399119
chr19	3504604	3627640
chr19	3965753	4125057
chr19	4968990	5049308
chr19	7659859	7747431
chr19	8508742	8580152
chr19	10216501	10231370
chr19	10595570	10767582
chr19	10945106	11075174
chr19	11197554	11309547
chr19	11371859	11377889
chr19	12778671	12918797
chr19	12990979	13069103
chr19	13226099	13284643
chr19	13840845	14065323
chr19	14315346	14360935
chr19	15433355	15597974
chr19	15946011	15949640
chr19	16085704	16115740
chr19	16184016	16309913
chr19	16552416	16772962
chr19	17970569	17975567
chr19	18110468	18157909
chr19	18262151	18269006
chr19	18385166	18701189
chr19	18941916	18945975
chr19	19429950	19433580
chr19	30395255	30434724
chr19	31154699	31191056
chr19	32833825	32897961
chr19	33160162	33210983
chr19	33788574	33803470
chr19	33863708	33866254
chr19	34285272	34289753
chr19	34662210	34665605
chr19	35489388	35533258
chr19	35737709	35811050
chr19	36035151	36039566
chr19	36206286	36250453
chr19	36388995	36392472
chr19	36485317	36547972
chr19	36704246	36707246
chr19	38144529	38147859
chr19	38753675	38895306
chr19	39108575	39226433
chr19	39288863	39467325
chr19	39601170	39689727
chr19	39879837	39973046
chr19	40926188	40972998
chr19	41109035	41428606
chr19	41767608	41934618
chr19	42362873	42389321
chr19	42554461	42581966
chr19	43767688	43774629
chr19	44243046	44289891
chr19	45194563	45396728
chr19	45456507	45685135
chr19	45872846	46287357
chr19	47216336	47482405
chr19	47537805	47659114
chr19	48672178	49142261
chr19	49841599	49866939
chr19	49953562	50183033
chr19	50289233	50433718
chr19	51305145	51309186
chr19	52190081	52208814
chr19	52597415	52695255
chr19	54617018	54708641
chr19	54941975	54976863
chr19	55573156	55792455
chr19	55849192	55920735
chr19	55971731	55989206
chr19	56090867	56187991
chr19	56601202	56656625
chr19	58280437	58363474
chr19	58693428	59088212
chr2	259944	266453
chr2	8815986	8826657
chr2	9561945	9616396
chr2	10256726	10264625
chr2	11256082	11295306
chr2	11482256	11531382
chr2	11603362	11725958
chr2	18740353	18742721
chr2	20379288	20434426
chr2	20526236	20582761
chr2	20643120	20703107
chr2	24123131	24164894
chr2	24306082	24347661
chr2	24581836	24584297
chr2	26976108	27010451
chr2	27429919	27441951
chr2	27514507	27653974
chr2	27850528	28023382
chr2	28562984	28661360
chr2	29091507	29120123
chr2	32580840	32591812
chr2	38294954	38376571
chr2	38601434	38605800
chr2	38975011	38979572
chr2	39345560	39352782
chr2	40005068	40007095
chr2	42566159	42595508
chr2	42771228	42797812
chr2	43015048	43039049
chr2	43357199	43713217
chr2	43821721	43863198
chr2	45836749	45904374
chr2	45978799	45982453
chr2	47398459	47427786
chr2	47565961	47632225
chr2	48009198	48012914
chr2	48130676	48135189
chr2	54195887	54217693
chr2	55274254	55279383
chr2	55457903	55510791
chr2	61762299	61767098
chr2	62079821	62117171
chr2	64067132	64070548
chr2	64244030	64250307
chr2	64832827	64882131
chr2	69967146	69991916
chr2	70120232	70419050
chr2	70473470	70529608
chr2	70842270	70845329
chr2	71276083	71359854
chr2	73440482	73497532
chr2	74207755	74239240
chr2	74356291	74437965
chr2	74647623	74777650
chr2	75060400	75167242
chr2	85551549	85650536
chr2	85742273	85845102
chr2	87293888	87305082
chr2	88315131	88356460
chr2	95786040	95832646
chr2	96190764	96193955
chr2	96781684	97003087
chr2	97302128	97304958
chr2	97411948	97565137
chr2	98610112	98613569
chr2	99223726	99226731
chr2	100104756	100107719
chr2	100883565	100940098
chr2	101617855	101622352
chr2	101860255	101871665
chr2	109334744	109337831
chr2	110086151	110098744
chr2	111877292	111881534
chr2	112640406	112643025
chr2	112811032	112815571
chr2	113011247	113034805
chr2	113298644	113451212
chr2	113913149	113994931
chr2	114340816	114386128
chr2	120979725	121229239
chr2	122492652	122515129
chr2	128050617	128052744
chr2	128457576	128461317
chr2	128566750	128645364
chr2	128783691	128787105
chr2	130937397	130941708
chr2	130996646	131131141
chr2	131848985	131880893
chr2	132242700	132366223
chr2	135674446	135678004
chr2	136498756	136501250
chr2	139177231	139324140
chr2	152265546	152268035
chr2	157187649	157341869
chr2	159312301	159361281
chr2	160468638	160474410
chr2	160567172	160573714
chr2	165695719	165701855
chr2	169311652	169338302
chr2	170654523	170685699
chr2	171784084	171831427
chr2	172015107	172018735
chr2	172246611	172292287
chr2	172863932	172968661
chr2	174807336	174832549
chr2	175111077	175114509
chr2	175868744	175870920
chr2	177676222	177716595
chr2	178034070	178130779
chr2	183900081	183991240
chr2	189437481	189475405
chr2	192541680	192544552
chr2	197390949	197393163
chr2	198298063	198382615
chr2	200321518	200325556
chr2	200774999	200821932
chr2	201122306	201185679
chr2	201343254	201392132
chr2	201604334	201756160
chr2	201934997	202017815
chr2	202506569	202508983
chr2	203101473	203132992
chr2	206947926	206952361
chr2	216077635	216228168
chr2	216792613	216888925
chr2	216971751	216999095
chr2	217362474	217417868
chr2	218111414	218307227
chr2	219259815	219314821
chr2	220249926	220463863
chr2	225447503	225451639
chr2	227589794	227703376
chr2	230784444	230810341
chr2	232326871	232386526
chr2	232440081	232577887
chr2	233413883	233416863
chr2	237476428	237814875
chr2	237891200	237995787
chr2	238379948	238501815
chr2	238847170	238877257
chr2	241073692	241076860
chr2	241498872	241527545
chr2	242207906	242316674
chr2	242574794	242675740
chr20	270098	391108
chr20	2631511	2635982
chr20	2820261	2855725
chr20	3139070	3191447
chr20	3731760	3873137
chr20	17908394	17953090
chr20	18117586	18126866
chr20	19109242	19115228
chr20	19191370	19195152
chr20	23329346	23344569
chr20	24627627	24633578
chr20	25175381	25230378
chr20	25564753	25606317
chr20	30101881	30329029
chr20	30605223	30630465
chr20	30790300	30845633
chr20	30944903	30948107
chr20	31062185	31098617
chr20	32887524	32979689
chr20	33411738	33465474
chr20	34147157	34382162
chr20	34539871	34543601
chr20	34613783	34743585
chr20	35200571	35236993
chr20	35373045	35493150
chr20	36660709	36740513
chr20	37061930	37102701
chr20	39585913	39660184
chr20	39764732	39789606
chr20	42084942	42088940
chr20	42285184	42303147
chr20	43319228	43395661
chr20	44406627	44651916
chr20	44716372	44719417
chr20	46548116	46708995
chr20	46784261	46998199
chr20	47154046	47566806
chr20	47892583	47908037
chr20	48383348	48559811
chr20	48692144	49428915
chr20	49543901	49600115
chr20	50311507	50541281
chr20	50806414	50809614
chr20	54933563	54969603
chr20	55128975	55382250
chr20	56825701	56967115
chr20	57184870	57270146
chr20	57424559	57485051
chr20	57555112	57618991
chr20	58476696	58571673
chr20	58631862	58656055
chr20	60638285	61004333
chr20	61272749	61572075
chr20	62127446	62206392
chr20	62256604	62374204
chr20	62460859	62712242
chr21	16375430	16439627
chr21	16958214	16961128
chr21	33983094	33986264
chr21	34912951	34962106
chr21	36217254	36263017
chr21	38442782	38448135
chr21	38736500	38743981
chr21	38935024	38938925
chr21	40682817	40761339
chr21	40816060	40824467
chr21	41679972	41789311
chr21	42871509	42910084
chr21	43020789	43027519
chr21	43297727	43300599
chr21	43373224	43479787
chr21	43733212	43812468
chr21	43915007	43948192
chr21	44297072	44314529
chr21	44374971	44428221
chr21	44494531	44529058
chr21	44997785	45211004
chr21	45283589	45287747
chr21	45347976	45434242
chr21	45526283	45555633
chr21	45718611	45721835
chr21	46184102	46361722
chr21	46707150	46976914
chr21	47703221	47747017
chr21	48053976	48088617
chr22	16189723	16206383
chr22	18559612	18562200
chr22	19107576	19206835
chr22	19417168	19468558
chr22	21210584	21393331
chr22	21921520	22022018
chr22	24092511	24130513
chr22	24198371	24257086
chr22	28313855	28330275
chr22	29118075	29226987
chr22	29662136	29785513
chr22	29876694	30020014
chr22	31602234	31797039
chr22	35652854	35712774
chr22	35794717	35849845
chr22	37561908	37597361
chr22	37907114	38083921
chr22	38140926	38330893
chr22	38572052	38715317
chr22	38899418	38946160
chr22	39569832	39762147
chr22	41346288	41419808
chr22	41486299	41491066
chr22	41679996	41699445
chr22	41775835	41866973
chr22	46066897	46085929
chr22	46291272	46504112
chr22	46838124	47006111
chr3	3167348	3170302
chr3	5018506	5024198
chr3	9392648	9466196
chr3	9771955	10069508
chr3	11886435	11888934
chr3	12412257	12527520
chr3	12597150	12600232
chr3	12667784	12707355
chr3	12878542	12896251
chr3	13460042	13582661
chr3	14158119	14291800
chr3	15246572	15249740
chr3	15899635	15902940
chr3	17781228	17785468
chr3	19986813	20014845
chr3	23846804	23853722
chr3	23957293	23988862
chr3	25702988	25769567
chr3	27491926	27577552
chr3	28282125	28284382
chr3	31572224	31576431
chr3	33136841	33157348
chr3	33838509	33842833
chr3	37215633	37220724
chr3	38165421	38208463
chr3	38494130	38497961
chr3	39423748	39450352
chr3	40436569	40500482
chr3	47203550	47207910
chr3	47820453	47867863
chr3	48308868	48344323
chr3	49026104	49061132
chr3	49129352	49172027
chr3	49710066	49762670
chr3	50263575	50397390
chr3	50605926	50655833
chr3	51421327	51430453
chr3	52000491	52030629
chr3	53077957	53081682
chr3	53163259	53205168
chr3	53876177	53926977
chr3	56715668	56718000
chr3	57740496	57791428
chr3	61545821	61549551
chr3	61608560	61633321
chr3	61689451	61828450
chr3	63830405	63920317
chr3	66021493	66026110
chr3	67703893	67705975
chr3	71580161	71647633
chr3	71802135	71804475
chr3	88197513	88201173
chr3	100052726	100055023
chr3	101230093	101295070
chr3	101393602	101444797
chr3	107542342	107570924
chr3	107645547	107811095
chr3	108306222	108340266
chr3	113232453	113278783
chr3	113413797	113467646
chr3	119180686	119218756
chr3	119809421	119880266
chr3	120066343	120070334
chr3	122039653	122164419
chr3	122231952	122284624
chr3	123300909	123399470
chr3	125237412	125240575
chr3	126190458	126196317
chr3	127260304	127392803
chr3	127769863	127773900
chr3	128335738	128495882
chr3	128837618	129036406
chr3	129321969	129414829
chr3	129573320	129631239
chr3	131220429	131222493
chr3	133292364	133294524
chr3	133379561	133381941
chr3	134027043	134102315
chr3	134196040	134207771
chr3	135909970	135917121
chr3	136468687	136473784
chr3	138311821	138329157
chr3	140659452	140674348
chr3	141029641	141031768
chr3	141084053	141207827
chr3	141456202	141463449
chr3	145831312	145880369
chr3	147109235	147113367
chr3	148708451	148711002
chr3	149529643	149532936
chr3	149685903	149690426
chr3	149954396	150266111
chr3	150420543	150490140
chr3	150802374	150806006
chr3	153776480	153880151
chr3	153934971	153944888
chr3	155569204	155590788
chr3	156527834	156545831
chr3	156874534	156894538
chr3	158384933	158521157
chr3	160115856	160168645
chr3	160724578	160824223
chr3	160937641	161145885
chr3	169329887	169382290
chr3	169471677	169492571
chr3	169897265	169960078
chr3	170024625	170080090
chr3	171756947	171759460
chr3	172339799	172469989
chr3	176861755	176917406
chr3	177075036	177079241
chr3	178864800	178868130
chr3	179039494	179066894
chr3	179279610	179393046
chr3	182696656	182699288
chr3	183541141	183603718
chr3	183850709	183905659
chr3	183965103	184082914
chr3	184428055	184430643
chr3	185652682	185656554
chr3	186489555	186562201
chr3	188815361	188819079
chr3	193428226	193641437
chr3	193847695	193880417
chr3	194206205	194216880
chr3	195309515	195449540
chr3	195620875	195718222
chr3	195805809	195810147
chr3	195861151	195878683
chr3	196004914	196075211
chr3	196438143	196536531
chr3	196667174	196731866
chr3	197023500	197027108
chr3	197352519	197383275
chr3	197438621	197519518
chr4	666502	779208
chr4	1236888	1285637
chr4	1709420	1910429
chr4	1982188	2045005
chr4	2418973	2540515
chr4	2744204	2847587
chr4	2907220	2966394
chr4	3074906	3139243
chr4	3411216	3534584
chr4	3954200	3959698
chr4	6575884	6786208
chr4	6910354	7071332
chr4	10116332	10119772
chr4	15002227	15007860
chr4	15654812	15697563
chr4	16225438	16230257
chr4	22501527	22518924
chr4	24582587	24634681
chr4	37441258	37531160
chr4	39447388	39642613
chr4	39698258	39701512
chr4	39976879	39980538
chr4	40046859	40060811
chr4	40190214	40259181
chr4	40447126	40754176
chr4	41212672	41219853
chr4	48779108	48857256
chr4	48907491	48965192
chr4	56410890	56414499
chr4	57252073	57335625
chr4	68787721	68796265
chr4	69211374	69237616
chr4	71702410	71706566
chr4	75022656	75025475
chr4	77432277	77546078
chr4	77609158	77691384
chr4	77817341	77872859
chr4	78738436	78785391
chr4	79695832	79698858
chr4	83292141	83297024
chr4	83347702	83354463
chr4	87751371	87858732
chr4	91047654	91132248
chr4	95127881	95130197
chr4	99180255	99184070
chr4	99848131	99852050
chr4	103421206	103425381
chr4	103745473	103791674
chr4	106391956	106395743
chr4	110353542	110357421
chr4	111039598	111120699
chr4	128702121	128705231
chr4	128980959	128984816
chr4	129205890	129245222
chr4	139818109	139834847
chr4	140221211	140225255
chr4	140372836	140381004
chr4	140434533	140522356
chr4	141070749	141076242
chr4	141170768	141182780
chr4	141554617	141679459
chr4	146099004	146103104
chr4	164086181	164088910
chr4	164367469	164417854
chr4	169595225	169617761
chr4	170861370	170864699
chr4	174088494	174092036
chr5	217224	475515
chr5	1505644	1635262
chr5	1798618	1803014
chr5	1863820	1884710
chr5	2749543	2804127
chr5	6711399	6768039
chr5	10248250	10356268
chr5	14142076	14158153
chr5	19680769	19746103
chr5	32107189	32251277
chr5	32442579	32445828
chr5	32584941	32587355
chr5	34913521	34932018
chr5	35186308	35314815
chr5	36240350	36243489
chr5	36874602	36879595
chr5	38829006	38855622
chr5	39072671	39076058
chr5	40754651	40836463
chr5	41903426	41926616
chr5	42930722	43123269
chr5	43431333	43605055
chr5	44808897	44810911
chr5	55565276	55788272
chr5	56109423	56135805
chr5	56467899	56473308
chr5	65220042	65225039
chr5	65438730	65442455
chr5	66449860	66546078
chr5	67509662	67592904
chr5	68622014	68713348
chr5	69138526	69152251
chr5	69880672	69883141
chr5	70013485	70027437
chr5	70872668	71049666
chr5	72110990	72146419
chr5	72742474	72862789
chr5	74061271	74064365
chr5	77069062	77073146
chr5	79702265	79705424
chr5	81045096	81048542
chr5	81266746	81268891
chr5	81572343	81575490
chr5	85913288	85915371
chr5	87955838	87973137
chr5	90674421	90680804
chr5	94981559	95098873
chr5	96142351	96144879
chr5	98262575	98266281
chr5	105428596	105582457
chr5	107715427	107755290
chr5	108062651	108085703
chr5	111496089	111503170
chr5	112158276	112198802
chr5	112255806	112314614
chr5	115419442	115422166
chr5	118322850	118325234
chr5	122179580	122187373
chr5	122846671	122849507
chr5	126110567	126116210
chr5	127371892	127421926
chr5	128429185	128609097
chr5	128794019	128800260
chr5	131704498	131834475
chr5	131891874	131894953
chr5	132296446	132300835
chr5	132360933	132403054
chr5	132575585	132628187
chr5	133303064	133374742
chr5	133509709	133748353
chr5	133800426	133891400
chr5	133960974	133986242
chr5	134180841	134243164
chr5	134368127	134371082
chr5	134731528	134735739
chr5	137086995	137097904
chr5	137366727	137369974
chr5	137666047	137690362
chr5	137798496	137802377
chr5	137862760	137947342
chr5	138028906	138091281
chr5	138608642	138728146
chr5	138939711	138943735
chr5	139014419	139091366
chr5	140699042	140701551
chr5	141226901	141351446
chr5	145826027	145828378
chr5	148922503	148994963
chr5	149109329	149112548
chr5	149825679	149891789
chr5	151134556	151153364
chr5	154061507	154138201
chr5	170813318	170847840
chr5	172191292	172266249
chr5	172718033	172760225
chr5	172877344	173044904
chr5	175787520	175971662
chr5	176432033	176452389
chr5	176535669	176562912
chr5	176726807	177028270
chr5	177502424	177660706
chr5	178976261	178987845
chr5	179044787	179335829
chr5	180211950	180289612
chr5	180610523	180690053
chr6	1608900	1643390
chr6	2763995	2767945
chr6	2960098	3120070
chr6	6686089	6760896
chr6	7006618	7314591
chr6	10693374	10749699
chr6	11043162	11096757
chr6	13485480	13489021
chr6	13573448	13727445
chr6	15021480	15093707
chr6	15220171	15255756
chr6	17387132	17419375
chr6	17703988	17723643
chr6	18262058	18265842
chr6	20402005	20405589
chr6	21586705	21599484
chr6	25991608	26323912
chr6	26520197	26598633
chr6	27098052	27146942
chr6	27759155	27871951
chr6	28046921	28106088
chr6	28804998	28954411
chr6	30522697	30797573
chr6	30849044	30883439
chr6	31464797	31517187
chr6	31586829	31941697
chr6	32094080	32165121
chr6	32934250	32946758
chr6	33166813	33292392
chr6	33358241	33602748
chr6	33677729	33809118
chr6	34190715	34217843
chr6	34358323	34406752
chr6	34623683	34779896
chr6	35226271	35228665
chr6	35427296	35466941
chr6	35862316	35899348
chr6	36085341	36166144
chr6	36510986	36587371
chr6	37725968	37789332
chr6	39170435	39249414
chr6	40963908	41043242
chr6	41701361	41910757
chr6	42411240	42422711
chr6	42711399	42754151
chr6	42846287	43066186
chr6	43137633	43150944
chr6	43737062	43776109
chr6	44184892	44234148
chr6	45344243	45415247
chr6	47444236	47447385
chr6	52367731	52443071
chr6	52925270	52931738
chr6	53328878	53331594
chr6	64280951	64347499
chr6	71376577	71378996
chr6	74224919	74234743
chr6	76310211	76314067
chr6	79785312	79789574
chr6	83071992	83109886
chr6	83276203	83282450
chr6	86288563	86390171
chr6	87863693	87867372
chr6	88407036	88484179
chr6	90527599	90540919
chr6	105820811	105878018
chr6	107434786	107438167
chr6	109549773	109706304
chr6	111194532	111198997
chr6	111278694	111304339
chr6	111783913	111806719
chr6	125474048	125568439
chr6	125620455	125624073
chr6	126277106	126308982
chr6	133133369	133138351
chr6	135500912	135593261
chr6	136570269	136612699
chr6	139651207	139698947
chr6	143730067	143773168
chr6	143831268	143859682
chr6	144163403	144165938
chr6	146055217	146057906
chr6	149350560	149454325
chr6	149637234	149641080
chr6	150029284	150073558
chr6	151185993	151188423
chr6	151709098	151825230
chr6	151926119	152139848
chr6	155052372	155115733
chr6	157097182	157150285
chr6	159064114	159068322
chr6	170100741	170180331
chr7	148361	193724
chr7	555962	580752
chr7	744070	768239
chr7	850068	924805
chr7	984330	1210313
chr7	1493230	1612648
chr7	2352877	2478126
chr7	2558568	2600604
chr7	2726292	2870934
chr7	4680542	4816850
chr7	5407341	5470755
chr7	5535681	5603498
chr7	5819515	5863558
chr7	5937272	5967486
chr7	6034286	6146808
chr7	6387483	6544954
chr7	6745053	6770825
chr7	6836618	6866871
chr7	7891338	8055860
chr7	8278739	8346345
chr7	16459489	16462093
chr7	26232953	26243855
chr7	29985579	30098835
chr7	32718725	32769808
chr7	32929217	32998762
chr7	33100809	33170090
chr7	39987348	39992755
chr7	43930961	43967128
chr7	44528510	44531259
chr7	44581973	44680605
chr7	44787155	44926557
chr7	45024351	45041449
chr7	55432085	55435673
chr7	56117684	56175299
chr7	65214370	65236602
chr7	65337951	65340026
chr7	65445085	65482117
chr7	65540174	65584986
chr7	66055257	66148588
chr7	66308501	66388092
chr7	66458665	66463383
chr7	66766295	66769366
chr7	72297437	72478231
chr7	72933850	72994171
chr7	73095495	73306870
chr7	73546617	73590586
chr7	73666974	73670352
chr7	73993063	74076081
chr7	74265416	74308349
chr7	74488133	74514562
chr7	74986693	75195960
chr7	75918368	76023947
chr7	76090495	76180227
chr7	76255146	76257771
chr7	77307279	77328073
chr7	80457707	80575719
chr7	86780208	86784052
chr7	86847900	86851057
chr7	90892282	90895573
chr7	91508923	91583506
chr7	91873232	91877949
chr7	92053498	92104548
chr7	92217915	92239430
chr7	94120795	94141017
chr7	94536326	94538432
chr7	95063230	95065283
chr7	95949838	95952259
chr7	97600098	97602424
chr7	98475427	98478584
chr7	98700056	98810839
chr7	98922194	99104818
chr7	99514186	99757429
chr7	99931553	99940872
chr7	100025099	100077707
chr7	100398006	100541311
chr7	100727464	100896667
chr7	101456742	101797690
chr7	101915391	102331045
chr7	102388365	102390852
chr7	102713900	102717253
chr7	102788205	102792438
chr7	102937316	103034533
chr7	104622621	104656700
chr7	105017410	105080909
chr7	105160823	105222628
chr7	105648703	105754113
chr7	107203283	107222773
chr7	108061786	108098175
chr7	108164532	108255904
chr7	112030738	112092989
chr7	112555673	112581203
chr7	116592397	116595335
chr7	117822732	117826134
chr7	127030826	127034018
chr7	127224020	127229886
chr7	128043339	128118917
chr7	128169291	128173945
chr7	129140933	129143448
chr7	129417869	129507038
chr7	129843412	129846388
chr7	130079682	130127402
chr7	130789897	130796816
chr7	131307613	131316063
chr7	134782661	134897267
chr7	138719364	138804337
chr7	139024215	139048519
chr7	139430107	139478744
chr7	140175548	140180164
chr7	140355145	140398275
chr7	140623134	140715603
chr7	140770938	140775301
chr7	148394565	148406116
chr7	148579329	148583120
chr7	148723513	148983285
chr7	149467889	149472029
chr7	150017214	150077374
chr7	150724493	150814640
chr7	151214750	151218410
chr7	152129753	152163074
chr7	154793168	154797111
chr7	155435825	155441526
chr7	156306584	156339506
chr7	156430981	156436843
chr7	156741615	156805171
chr7	156924688	156946572
chr7	157045728	157199459
chr7	158593415	158657845
chr8	9411947	9414839
chr8	22525250	22627254
chr8	23385719	23388104
chr8	28746290	28749661
chr8	36918173	37034291
chr8	37402581	37458768
chr8	37547928	37645032
chr8	48172514	48174783
chr8	52809479	52813664
chr8	56684179	56687703
chr8	59570290	59573399
chr8	64079394	64082781
chr8	66752157	66755719
chr8	67340006	67345647
chr8	67422413	67448977
chr8	67520938	67629101
chr8	68253367	68295609
chr8	69739854	69776217
chr8	82631882	82645583
chr8	86088568	86133927
chr8	86374756	86378125
chr8	87187684	87370332
chr8	90767681	90917468
chr8	90992930	91015861
chr8	91583896	91710715
chr8	91761628	91962120
chr8	92051908	92085342
chr8	95539372	95671453
chr8	95730232	95734101
chr8	96036151	96283601
chr8	98277115	98291172
chr8	98654911	98711039
chr8	99054863	99059994
chr8	99271355	99352992
chr8	99952708	100027574
chr8	100902946	100920305
chr8	101670548	101761943
chr8	101918527	102220184
chr8	102338945	102650238
chr8	103402140	103426598
chr8	103610475	103670283
chr8	103767879	103919883
chr8	104309965	104313556
chr8	107619116	107672314
chr8	110550790	110658464
chr8	116574587	116707465
chr8	116940356	117127646
chr8	117884403	117887874
chr8	120843963	120887883
chr8	122108294	122179063
chr8	123791844	123801558
chr8	124251886	124290423
chr8	125458271	125577171
chr8	125972681	126014986
chr8	126440811	126448233
chr8	127565447	127623457
chr8	128745788	129048471
chr8	129099548	129211111
chr8	131454651	131512519
chr8	135723302	135846424
chr8	141466112	141523526
chr8	141597685	141647997
chr8	142009396	142013464
chr8	143483511	143486095
chr8	143749804	143898949
chr8	144094211	144138401
chr8	144197444	144374935
chr8	144609177	145080417
chr8	145131924	145217037
chr8	145436179	145451145
chr8	145513814	145755161
chr8	145907904	145915978
chr8	145978223	146128994
chr9	3524393	3528080
chr9	4738573	4869134
chr9	19376972	19410452
chr9	25676681	25679472
chr9	33000125	33525654
chr9	33815721	33852733
chr9	35069966	35230933
chr9	45354684	45358246
chr9	66456654	66554883
chr9	79007764	79010683
chr9	80592039	80648724
chr9	85655697	85679037
chr9	86236970	86239689
chr9	86534513	86598378
chr9	88895936	88898712
chr9	90958836	91060435
chr9	91140683	91154224
chr9	91923787	91935491
chr9	96205103	96341633
chr9	96856089	96932441
chr9	97135584	97202506
chr9	97380910	97436861
chr9	97543835	97894128
chr9	98144785	98190232
chr9	98584367	98640183
chr9	100393357	100398534
chr9	100744279	100749305
chr9	103113622	103116190
chr9	108004520	108062752
chr9	108662066	108719307
chr9	110004000	110049499
chr9	112967340	113020383
chr9	114243055	114247998
chr9	114359767	114426098
chr9	114600334	114838788
chr9	115093479	115148534
chr9	116101315	116174622
chr9	116224909	116244503
chr9	116841553	116883135
chr9	117245185	117388374
chr9	123528660	123640934
chr9	124359587	124363126
chr9	125665131	125705412
chr9	127469860	127634399
chr9	127904399	128513021
chr9	130159313	130375955
chr9	130476577	130567133
chr9	130689835	130956598
chr9	131032757	131316249
chr9	131395164	131711464
chr9	131783180	131957687
chr9	132037551	132263547
chr9	132318665	132405456
chr9	132564527	132649400
chr9	132785232	132817663
chr9	134247212	134299552
chr9	135543869	135548948
chr9	136820852	136934504
chr9	136994685	137031532
chr9	137215835	137336285
chr9	138282010	138286825
chr9	138369780	138394374
chr9	138905317	139024126
chr9	139292977	139380449
chr9	139438683	139453713
chr9	139692734	140207334
chrX	9430145	9436041
chrX	16606679	16806240
chrX	20158230	20160850
chrX	21856938	21859076
chrX	24042337	24075639
chrX	24166292	24220914
chrX	37762681	37783400
chrX	39812403	39874674
chrX	39942049	39969878
chrX	40375819	40441406
chrX	41159304	41196034
chrX	44730502	44735020
chrX	46987930	47094485
chrX	47341231	47359386
chrX	48747500	49043566
chrX	49124400	49129262
chrX	53252212	53311266
chrX	54720706	54851397
chrX	57935032	57937835
chrX	67717359	67719920
chrX	70584361	70588130
chrX	70751485	70755397
chrX	71493573	71497471
chrX	100601949	100709292
chrX	106869283	107102310
chrX	118601485	118604704
chrX	118921433	118927133
chrX	122991793	122996437
chrX	123092586	123098242
chrX	131253006	131354236
chrX	131621770	131625233
chrX	135960748	135992701
chrX	139572652	139587037
chrX	149860769	149865815
chrX	151998342	152085742
chrX	152986921	153061784
chrX	153150207	153389564
chrX	153568408	153778119
chrX	153989742	153992957
chrX	154215053	154301380
chrX	154686428	154689154
