# Supplementary material for: Bromodomain protein 4 discriminates tissue-specific super-enhancers containing disease-specific susceptibility loci in prostate and breast cancer
Source: BMC Genomics. 2017 Mar 31;18:270. doi: 10.1186/s12864-017-3620-y (PMC5374680; doi:10.1186/s12864-017-3620-y)
Supplement: Supplementary file 13 — SE_H2171_BRD4. (BED 1857 kb) [file 12864_2017_3620_MOESM13_ESM.bed]

chr1	237726	237877
chr1	565192	565449
chr1	569274	569541
chr1	713821	714593
chr1	762695	763060
chr1	794164	794485
chr1	805161	805442
chr1	821538	821753
chr1	839717	840379
chr1	849237	849403
chr1	856465	856713
chr1	859155	859427
chr1	871271	871537
chr1	875601	875967
chr1	877143	877548
chr1	880049	880391
chr1	894469	894848
chr1	895823	896189
chr1	902123	902404
chr1	911423	911598
chr1	912335	912481
chr1	919494	919877
chr1	935331	935818
chr1	935925	936557
chr1	937181	937503
chr1	948673	949012
chr1	954734	955411
chr1	955456	955602
chr1	956160	956306
chr1	967849	968085
chr1	968365	968887
chr1	976157	976381
chr1	999279	999923
chr1	1004541	1004769
chr1	1009578	1009823
chr1	1014884	1015802
chr1	1051422	1051838
chr1	1056465	1057215
chr1	1057545	1057766
chr1	1071861	1072563
chr1	1072987	1073246
chr1	1079371	1080191
chr1	1097159	1097402
chr1	1098036	1098465
chr1	1098535	1099026
chr1	1111220	1111391
chr1	1111571	1111826
chr1	1136855	1137049
chr1	1138276	1138623
chr1	1141877	1142046
chr1	1143466	1143697
chr1	1143757	1144152
chr1	1153329	1153528
chr1	1166838	1166984
chr1	1167158	1167920
chr1	1186223	1186621
chr1	1209040	1209661
chr1	1226749	1226979
chr1	1227258	1227579
chr1	1234332	1234558
chr1	1240070	1240479
chr1	1240976	1241305
chr1	1243238	1243549
chr1	1253634	1254114
chr1	1259814	1260360
chr1	1284586	1284868
chr1	1284955	1285148
chr1	1288334	1288513
chr1	1290879	1291164
chr1	1299708	1299960
chr1	1307554	1307719
chr1	1310393	1311136
chr1	1334524	1335157
chr1	1342435	1342957
chr1	1356478	1357109
chr1	1357168	1357326
chr1	1362128	1362583
chr1	1362703	1362952
chr1	1365861	1366232
chr1	1367926	1368269
chr1	1368507	1368970
chr1	1376267	1376769
chr1	1376844	1377318
chr1	1387562	1388252
chr1	1397485	1398343
chr1	1406399	1407295
chr1	1440244	1440662
chr1	1440968	1441120
chr1	1446844	1447626
chr1	1475462	1475633
chr1	1476014	1476209
chr1	1498046	1498633
chr1	1509726	1510559
chr1	1512617	1512936
chr1	1530039	1530225
chr1	1533134	1533280
chr1	1535482	1535728
chr1	1550486	1551267
chr1	1565352	1566160
chr1	1566877	1567079
chr1	1590321	1590727
chr1	1623826	1624016
chr1	1624117	1624732
chr1	1655666	1656081
chr1	1677643	1677789
chr1	1709694	1710587
chr1	1774365	1774625
chr1	1779283	1779429
chr1	1792932	1793105
chr1	1806067	1806262
chr1	1813199	1813421
chr1	1821364	1821599
chr1	1821948	1822176
chr1	1822353	1822815
chr1	1837744	1838032
chr1	1838649	1839204
chr1	1840240	1840876
chr1	1850297	1850443
chr1	1850492	1851346
chr1	1878756	1879083
chr1	1886477	1886623
chr1	1891510	1891795
chr1	1935126	1935548
chr1	1950649	1950932
chr1	1976201	1976616
chr1	1981475	1981676
chr1	1981788	1982220
chr1	2027634	2027879
chr1	2105773	2106018
chr1	2110820	2111231
chr1	2120771	2120960
chr1	2126000	2126925
chr1	2144176	2144421
chr1	2158894	2159505
chr1	2164431	2164577
chr1	2168666	2168976
chr1	2174653	2175007
chr1	2183305	2183540
chr1	2207408	2207564
chr1	2207686	2207945
chr1	2230792	2231023
chr1	2231854	2232205
chr1	2242993	2243292
chr1	2244213	2244673
chr1	2246610	2246837
chr1	2259312	2259476
chr1	2260144	2260815
chr1	2267498	2268129
chr1	2274571	2275424
chr1	2275472	2275984
chr1	2309916	2310109
chr1	2316398	2316868
chr1	2317090	2317310
chr1	2322687	2323484
chr1	2337803	2338280
chr1	2343968	2344496
chr1	2344708	2344878
chr1	2345880	2346256
chr1	2362648	2363430
chr1	2369351	2369822
chr1	2370858	2371231
chr1	2377338	2377484
chr1	2377865	2378194
chr1	2379507	2379842
chr1	2738571	2738920
chr1	2748496	2748935
chr1	2750024	2750201
chr1	2782641	2783365
chr1	2788987	2789239
chr1	2796578	2796728
chr1	2799604	2799819
chr1	2804776	2805563
chr1	2807117	2807279
chr1	2816382	2816600
chr1	2822365	2822884
chr1	2830865	2831055
chr1	2838693	2838902
chr1	2845208	2845866
chr1	2853215	2853400
chr1	2896911	2897594
chr1	2901919	2902150
chr1	2910286	2910591
chr1	2929126	2929388
chr1	2973570	2973763
chr1	2985373	2985841
chr1	2986053	2986521
chr1	3001387	3001603
chr1	3010696	3010871
chr1	3014257	3014403
chr1	3017705	3017851
chr1	3019301	3019497
chr1	3022645	3022879
chr1	3051898	3052331
chr1	3086968	3087516
chr1	3087570	3087908
chr1	3088550	3088696
chr1	3101317	3101463
chr1	3138674	3139119
chr1	3166555	3166735
chr1	3168197	3168487
chr1	3178257	3178724
chr1	3188124	3188327
chr1	3188503	3188687
chr1	3197594	3197930
chr1	3236573	3236802
chr1	3237220	3237567
chr1	3239772	3240156
chr1	3246752	3246951
chr1	3250473	3250819
chr1	3256828	3257041
chr1	3263904	3264090
chr1	3269002	3269309
chr1	3269367	3269530
chr1	3275857	3276833
chr1	3284564	3284776
chr1	3320391	3320537
chr1	3322516	3323044
chr1	3326824	3326979
chr1	3327285	3327467
chr1	3332368	3332561
chr1	3341274	3341604
chr1	3369762	3369974
chr1	3370877	3371315
chr1	3381072	3381244
chr1	3388286	3388631
chr1	3398889	3399150
chr1	3402530	3402677
chr1	3407914	3408141
chr1	3410943	3411113
chr1	3411254	3411499
chr1	3421700	3421846
chr1	3431020	3431337
chr1	3438117	3438429
chr1	3446982	3447239
chr1	3447797	3448195
chr1	3454886	3455112
chr1	3467642	3467839
chr1	3489799	3490014
chr1	3493845	3494191
chr1	3516077	3516269
chr1	3527007	3527441
chr1	3535656	3535888
chr1	3541118	3541633
chr1	3547902	3548212
chr1	3566421	3566792
chr1	3568685	3569196
chr1	3580766	3581026
chr1	3581683	3581875
chr1	3585316	3585673
chr1	3590830	3591249
chr1	3591374	3591520
chr1	3604214	3604418
chr1	3608048	3608404
chr1	3609212	3609433
chr1	3614452	3614922
chr1	3633554	3634245
chr1	3634606	3634969
chr1	3641036	3641237
chr1	3651939	3652101
chr1	3663769	3664224
chr1	3688839	3689018
chr1	3692575	3692806
chr1	3693742	3694021
chr1	3695068	3695297
chr1	3712837	3713371
chr1	3716727	3716968
chr1	3736401	3736704
chr1	3737572	3738428
chr1	3773617	3774364
chr1	3786381	3786972
chr1	3816593	3817602
chr1	3826554	3826758
chr1	3827426	3827926
chr1	3828097	3828243
chr1	3841505	3841922
chr1	3844667	3844951
chr1	4004338	4004747
chr1	4004850	4005231
chr1	4005803	4006109
chr1	4014881	4015162
chr1	4030890	4031307
chr1	4047597	4048149
chr1	4083725	4084093
chr1	4108203	4108525
chr1	4114918	4115222
chr1	4131499	4132205
chr1	4221637	4221952
chr1	4271578	4271817
chr1	4293573	4293896
chr1	4294069	4294265
chr1	4299967	4300207
chr1	4313983	4314334
chr1	4315730	4315921
chr1	4316538	4316717
chr1	4342391	4342575
chr1	4370050	4370243
chr1	4381728	4382172
chr1	4427375	4427761
chr1	4455778	4456138
chr1	4457329	4457644
chr1	4545435	4545602
chr1	4587597	4588276
chr1	4661733	4661913
chr1	4662063	4662529
chr1	4674526	4674732
chr1	4712735	4712907
chr1	4725510	4725656
chr1	4786814	4787292
chr1	4791488	4791653
chr1	4794929	4795097
chr1	4814864	4815180
chr1	4828368	4828900
chr1	4838304	4838479
chr1	4856458	4856798
chr1	4857053	4857218
chr1	4890779	4891083
chr1	5060909	5061154
chr1	5159685	5160024
chr1	5516605	5516859
chr1	5570042	5570188
chr1	5703778	5703983
chr1	5719775	5720031
chr1	5727675	5727991
chr1	5781398	5781684
chr1	5805937	5806184
chr1	5825671	5826149
chr1	5826767	5826947
chr1	5831246	5831604
chr1	5870781	5870944
chr1	5879569	5879928
chr1	5881677	5881906
chr1	5891659	5892040
chr1	5927638	5927895
chr1	5977350	5977588
chr1	5978045	5978212
chr1	5986741	5986995
chr1	6009416	6009794
chr1	6035303	6035455
chr1	6052287	6052554
chr1	6052641	6053529
chr1	6062286	6062701
chr1	6063966	6064418
chr1	6071135	6071363
chr1	6085432	6085597
chr1	6086028	6086515
chr1	6103125	6103290
chr1	6113001	6113329
chr1	6118702	6119005
chr1	6120091	6120241
chr1	6143825	6144419
chr1	6153829	6153979
chr1	6169037	6169274
chr1	6171626	6172181
chr1	6187693	6187994
chr1	6205261	6205722
chr1	6217791	6218040
chr1	6221494	6221666
chr1	6222977	6223486
chr1	6230997	6231240
chr1	6231639	6232150
chr1	6239894	6240482
chr1	6259454	6260106
chr1	6265355	6265533
chr1	6295560	6296389
chr1	6305125	6305435
chr1	6305632	6306375
chr1	6306826	6307046
chr1	6321078	6321418
chr1	6321820	6322083
chr1	6330083	6330572
chr1	6330654	6330923
chr1	6336457	6337114
chr1	6337893	6338582
chr1	6354287	6354532
chr1	6362704	6362991
chr1	6373844	6374177
chr1	6387001	6387346
chr1	6389491	6389750
chr1	6395400	6396176
chr1	6396369	6396693
chr1	6396828	6397298
chr1	6402177	6402328
chr1	6403521	6403853
chr1	6412239	6412385
chr1	6427441	6427794
chr1	6434010	6434372
chr1	6438240	6438615
chr1	6438660	6438861
chr1	6445099	6445409
chr1	6445872	6446046
chr1	6453237	6454272
chr1	6464838	6465018
chr1	6483638	6483883
chr1	6494204	6494523
chr1	6497084	6497360
chr1	6503678	6503858
chr1	6507842	6508335
chr1	6535601	6535786
chr1	6543193	6543365
chr1	6548753	6549465
chr1	6549966	6550261
chr1	6550507	6550846
chr1	6555275	6555547
chr1	6564433	6564609
chr1	6571192	6571395
chr1	6579636	6579987
chr1	6580046	6580394
chr1	6614365	6614833
chr1	6621736	6622315
chr1	6639740	6640258
chr1	6645237	6645627
chr1	6647512	6647806
chr1	6661240	6661512
chr1	6662714	6663217
chr1	6673214	6673910
chr1	6685059	6685532
chr1	6706629	6706819
chr1	6725590	6726001
chr1	6726178	6726347
chr1	6734928	6735138
chr1	6761677	6762212
chr1	6762869	6763457
chr1	6770622	6770799
chr1	6779726	6779967
chr1	6780143	6780386
chr1	6813518	6813982
chr1	6827826	6827972
chr1	6844385	6845125
chr1	6845244	6845527
chr1	6865213	6865386
chr1	6892789	6893098
chr1	6988520	6988921
chr1	7010452	7010701
chr1	7016505	7016786
chr1	7020513	7020665
chr1	7023385	7023594
chr1	7058443	7058764
chr1	7102532	7102981
chr1	7104561	7104897
chr1	7106374	7106587
chr1	7108515	7108849
chr1	7142828	7143080
chr1	7143693	7144080
chr1	7164606	7164772
chr1	7166618	7167186
chr1	7177504	7178185
chr1	7209020	7209374
chr1	7246380	7246937
chr1	7259052	7259498
chr1	7267966	7268213
chr1	7269426	7269807
chr1	7278328	7278725
chr1	7278868	7279585
chr1	7284752	7285138
chr1	7290489	7290715
chr1	7322815	7323242
chr1	7328466	7328650
chr1	7338152	7338410
chr1	7339373	7339836
chr1	7340582	7340775
chr1	7353811	7353957
chr1	7359516	7359821
chr1	7394470	7395075
chr1	7400030	7400326
chr1	7401589	7402010
chr1	7412334	7412488
chr1	7416219	7416853
chr1	7427082	7427595
chr1	7439327	7440037
chr1	7446391	7446886
chr1	7449026	7449293
chr1	7461863	7462208
chr1	7466944	7467146
chr1	7492725	7492969
chr1	7493141	7493526
chr1	7507105	7507624
chr1	7510491	7510793
chr1	7510880	7511185
chr1	7516642	7517270
chr1	7523403	7523582
chr1	7529203	7529943
chr1	7530286	7530548
chr1	7539012	7539582
chr1	7553871	7554141
chr1	7561070	7561216
chr1	7561417	7561569
chr1	7569128	7569283
chr1	7579091	7579336
chr1	7597465	7597757
chr1	7598049	7598460
chr1	7614343	7614675
chr1	7614802	7615328
chr1	7619061	7619207
chr1	7622375	7622637
chr1	7634076	7634321
chr1	7705488	7705892
chr1	7707292	7707552
chr1	7727675	7727963
chr1	7740313	7740810
chr1	7740878	7741079
chr1	7743589	7743754
chr1	7744256	7744523
chr1	7750504	7750889
chr1	7764140	7764405
chr1	7764476	7764764
chr1	7769655	7769851
chr1	7812983	7813147
chr1	7831024	7831593
chr1	7843336	7843520
chr1	7843939	7844500
chr1	7946552	7946770
chr1	7962897	7963057
chr1	8013993	8014582
chr1	8021135	8022207
chr1	8027206	8027906
chr1	8035346	8035611
chr1	8042434	8042755
chr1	8064201	8065201
chr1	8066272	8066770
chr1	8075172	8075356
chr1	8086168	8086815
chr1	8091407	8091604
chr1	8100735	8100991
chr1	8107284	8107431
chr1	8157499	8157829
chr1	8173784	8174241
chr1	8177518	8177777
chr1	8214806	8215168
chr1	8221549	8222630
chr1	8227269	8227458
chr1	8229735	8230176
chr1	8234434	8234590
chr1	8257908	8258140
chr1	8282854	8283124
chr1	8285027	8285219
chr1	8298968	8299176
chr1	8312410	8312707
chr1	8320075	8320306
chr1	8357334	8357766
chr1	8372314	8372460
chr1	8374377	8374628
chr1	8377976	8378277
chr1	8391664	8391850
chr1	8409094	8409345
chr1	8483939	8484180
chr1	8495769	8496127
chr1	8499245	8499584
chr1	8571792	8572066
chr1	8585914	8586324
chr1	8621215	8621453
chr1	8658270	8658416
chr1	8672222	8672465
chr1	8703493	8703947
chr1	8747195	8747431
chr1	8749758	8750072
chr1	8763314	8763779
chr1	8767042	8767419
chr1	8786510	8786805
chr1	8787933	8788385
chr1	8813057	8813262
chr1	8815160	8815379
chr1	8821485	8821710
chr1	8854740	8854922
chr1	8877542	8878279
chr1	8882644	8883186
chr1	8889620	8890050
chr1	8904631	8905245
chr1	8908928	8909237
chr1	8938541	8938848
chr1	8938908	8939634
chr1	8940232	8940604
chr1	8949997	8950362
chr1	8978253	8978488
chr1	9048209	9048366
chr1	9069560	9070337
chr1	9076072	9076277
chr1	9086129	9086928
chr1	9129278	9130189
chr1	9161681	9161918
chr1	9170956	9171102
chr1	9189006	9189332
chr1	9189477	9189646
chr1	9202403	9202567
chr1	9227634	9228030
chr1	9230107	9230344
chr1	9242177	9242746
chr1	9256567	9256841
chr1	9278046	9278466
chr1	9294520	9295356
chr1	9302762	9302988
chr1	9310611	9310771
chr1	9327197	9327504
chr1	9330548	9330948
chr1	9335685	9335990
chr1	9349173	9349337
chr1	9352801	9353135
chr1	9368603	9369216
chr1	9378029	9378204
chr1	9380357	9380549
chr1	9387565	9387711
chr1	9404523	9404737
chr1	9406126	9406311
chr1	9406694	9407001
chr1	9410653	9410945
chr1	9412531	9413107
chr1	9431466	9431811
chr1	9443168	9443487
chr1	9448789	9449221
chr1	9466127	9466675
chr1	9467055	9467309
chr1	9473210	9473996
chr1	9479797	9479970
chr1	9482815	9483356
chr1	9488666	9489403
chr1	9502642	9502873
chr1	9513987	9514166
chr1	9536803	9537141
chr1	9541239	9541386
chr1	9546497	9546874
chr1	9551192	9551356
chr1	9555308	9555672
chr1	9563439	9563698
chr1	9576356	9576636
chr1	9580504	9580874
chr1	9589239	9589504
chr1	9599080	9599683
chr1	9618468	9618636
chr1	9621534	9621878
chr1	9648422	9649025
chr1	9651748	9652059
chr1	9656586	9656732
chr1	9656821	9656971
chr1	9675769	9676043
chr1	9687026	9687422
chr1	9747500	9747867
chr1	9749216	9749624
chr1	9785154	9785324
chr1	9813387	9813629
chr1	9852352	9853005
chr1	9856900	9857079
chr1	9864405	9864877
chr1	9865226	9865378
chr1	9883831	9884264
chr1	9895874	9896826
chr1	9900218	9900571
chr1	9902225	9902511
chr1	9902936	9903314
chr1	9903681	9903913
chr1	9912493	9912862
chr1	9913093	9913373
chr1	9920888	9921710
chr1	9927615	9927790
chr1	9932809	9933259
chr1	9935024	9935261
chr1	9937865	9938217
chr1	9951370	9951607
chr1	9952649	9952959
chr1	9969261	9969630
chr1	9970143	9970692
chr1	9970751	9970952
chr1	10002616	10002799
chr1	10003162	10003688
chr1	10010448	10010859
chr1	10020901	10021553
chr1	10092564	10093408
chr1	10093625	10093774
chr1	10105975	10106500
chr1	10117426	10117803
chr1	10119488	10119758
chr1	10253349	10253780
chr1	10261429	10261649
chr1	10269990	10270755
chr1	10271625	10271880
chr1	10310773	10310928
chr1	10313883	10314125
chr1	10458717	10459590
chr1	10490313	10490719
chr1	10490803	10490981
chr1	10519277	10519714
chr1	10532344	10532750
chr1	10534828	10535383
chr1	10554785	10554986
chr1	10555235	10555429
chr1	10567553	10567770
chr1	10568528	10568968
chr1	10572366	10572559
chr1	10574602	10574857
chr1	10582323	10582739
chr1	10597319	10597818
chr1	10599743	10599904
chr1	10601346	10601739
chr1	10613774	10614041
chr1	10614605	10614915
chr1	10615501	10616013
chr1	10616239	10616554
chr1	10621642	10621789
chr1	10653863	10654069
chr1	10658522	10658669
chr1	10685918	10686460
chr1	10695308	10695536
chr1	10697564	10697775
chr1	10700285	10700708
chr1	10703784	10703960
chr1	10715767	10715967
chr1	10718484	10718771
chr1	10727937	10728264
chr1	10739685	10739963
chr1	10742525	10743103
chr1	10747308	10747471
chr1	10754728	10755170
chr1	10761091	10761408
chr1	10770606	10770931
chr1	10784165	10784647
chr1	10785299	10785639
chr1	10787873	10788060
chr1	10794045	10794767
chr1	10808979	10809400
chr1	10816091	10816701
chr1	10825898	10826453
chr1	10826517	10826759
chr1	10827385	10827650
chr1	10836385	10836555
chr1	10839252	10839704
chr1	10840380	10840556
chr1	10841195	10841516
chr1	10847505	10847678
chr1	10852172	10852443
chr1	10854006	10854281
chr1	10856479	10856998
chr1	10864040	10865038
chr1	10878779	10879045
chr1	10879222	10879576
chr1	10882985	10883519
chr1	10891202	10891425
chr1	10895864	10896226
chr1	10901242	10901515
chr1	10916897	10917099
chr1	10917401	10917596
chr1	10917716	10917862
chr1	10927006	10927565
chr1	10927886	10928503
chr1	10934611	10934890
chr1	10960346	10960723
chr1	10961282	10961695
chr1	10967212	10967562
chr1	10969996	10970201
chr1	10975737	10975945
chr1	10982827	10983034
chr1	11004200	11004926
chr1	11008442	11008660
chr1	11018753	11019215
chr1	11022592	11022810
chr1	11028524	11028913
chr1	11029691	11029843
chr1	11036178	11036458
chr1	11072178	11073270
chr1	11097583	11097981
chr1	11112964	11113363
chr1	11118590	11118893
chr1	11119810	11120551
chr1	11131963	11132130
chr1	11159265	11159433
chr1	11159487	11160227
chr1	11178693	11178864
chr1	11189058	11189424
chr1	11193013	11193192
chr1	11194402	11194633
chr1	11196207	11196559
chr1	11217620	11218325
chr1	11238388	11238785
chr1	11258851	11259827
chr1	11274878	11275024
chr1	11289286	11289490
chr1	11301869	11302155
chr1	11322400	11323108
chr1	11333125	11333738
chr1	11346456	11346602
chr1	11349250	11349396
chr1	11352869	11353064
chr1	11383853	11384274
chr1	11397691	11397941
chr1	11399864	11400321
chr1	11402786	11403001
chr1	11415073	11415219
chr1	11415653	11415962
chr1	11418908	11419409
chr1	11422791	11423184
chr1	11435688	11436176
chr1	11437057	11437433
chr1	11444046	11444336
chr1	11474189	11474486
chr1	11477200	11477541
chr1	11494484	11494981
chr1	11508906	11509140
chr1	11514179	11514611
chr1	11521670	11521966
chr1	11534922	11535088
chr1	11538687	11539427
chr1	11544308	11544607
chr1	11545292	11545597
chr1	11623604	11623862
chr1	11652857	11653062
chr1	11677433	11677741
chr1	11694777	11695135
chr1	11702572	11702833
chr1	11713341	11713515
chr1	11714622	11715135
chr1	11724116	11724429
chr1	11724475	11724621
chr1	11740926	11741352
chr1	11742342	11742516
chr1	11742558	11742802
chr1	11744111	11744369
chr1	11750407	11750943
chr1	11751326	11751771
chr1	11760372	11761045
chr1	11761666	11761951
chr1	11767727	11768285
chr1	11774377	11774655
chr1	11774785	11775793
chr1	11779687	11780063
chr1	11784268	11784542
chr1	11791767	11792198
chr1	11796021	11796355
chr1	11796553	11796832
chr1	11796949	11797140
chr1	11797182	11797662
chr1	11828687	11828896
chr1	11863627	11863916
chr1	11864928	11865234
chr1	11865865	11866551
chr1	11898813	11899120
chr1	11901438	11901586
chr1	11907681	11908508
chr1	11914588	11914751
chr1	11922924	11923258
chr1	11945954	11946370
chr1	11946972	11947155
chr1	11954008	11954277
chr1	11961653	11961834
chr1	11968046	11968616
chr1	11968843	11969110
chr1	11969588	11970178
chr1	11982521	11982738
chr1	11986408	11986771
chr1	11989908	11990145
chr1	12003760	12003977
chr1	12004264	12005102
chr1	12012015	12012287
chr1	12025229	12025680
chr1	12027226	12027546
chr1	12039659	12040694
chr1	12072298	12072444
chr1	12079134	12079794
chr1	12100455	12100989
chr1	12119852	12120115
chr1	12141795	12142024
chr1	12156171	12156323
chr1	12173973	12174167
chr1	12178769	12178923
chr1	12184929	12185121
chr1	12193144	12193314
chr1	12238197	12238343
chr1	12256734	12257091
chr1	12268964	12269169
chr1	12289927	12290299
chr1	12399648	12400239
chr1	12441403	12441758
chr1	12454357	12454681
chr1	12609899	12610080
chr1	12616492	12616765
chr1	12625342	12625600
chr1	12654926	12655128
chr1	12655960	12656107
chr1	12677467	12678053
chr1	12678296	12678620
chr1	12719051	12719264
chr1	12729711	12729961
chr1	12805359	12805671
chr1	12824610	12824909
chr1	13686395	13686541
chr1	13749098	13749370
chr1	13761941	13762287
chr1	13776701	13777146
chr1	13777821	13778389
chr1	13786728	13787213
chr1	13811055	13811319
chr1	13813970	13814354
chr1	13832401	13832601
chr1	13841494	13841666
chr1	13863164	13863409
chr1	13870386	13870719
chr1	13871865	13872202
chr1	13872672	13872882
chr1	13910070	13910508
chr1	13910646	13910862
chr1	13956023	13956320
chr1	13968608	13968777
chr1	13968925	13969329
chr1	13985923	13986088
chr1	13992228	13992492
chr1	13992662	13993234
chr1	14008961	14009251
chr1	14026317	14027221
chr1	14057391	14057760
chr1	14075584	14076264
chr1	14117667	14118094
chr1	14135434	14135633
chr1	14151566	14151716
chr1	14158899	14159384
chr1	14248908	14249328
chr1	14261828	14262165
chr1	14272426	14272664
chr1	14286862	14287158
chr1	14292347	14292630
chr1	14294219	14294510
chr1	14303037	14303340
chr1	14386850	14387053
chr1	14391693	14391852
chr1	14410820	14411035
chr1	14469371	14469603
chr1	14504461	14504666
chr1	14575926	14576131
chr1	14589809	14590120
chr1	14592086	14592372
chr1	14602503	14602656
chr1	14617845	14618002
chr1	14716902	14717145
chr1	14717378	14717593
chr1	14769632	14769957
chr1	14866542	14866688
chr1	14930259	14930507
chr1	14987856	14988128
chr1	15022683	15022843
chr1	15024737	15024996
chr1	15031570	15031916
chr1	15039663	15039828
chr1	15040715	15041037
chr1	15052665	15053028
chr1	15059690	15059836
chr1	15066513	15066825
chr1	15067784	15067956
chr1	15092260	15092628
chr1	15146768	15147148
chr1	15189457	15189865
chr1	15202562	15203045
chr1	15214256	15214487
chr1	15221676	15222025
chr1	15230936	15231232
chr1	15239986	15240695
chr1	15250402	15250775
chr1	15251030	15251250
chr1	15256038	15256421
chr1	15256738	15256946
chr1	15264105	15264481
chr1	15271790	15272181
chr1	15275822	15276170
chr1	15282014	15282718
chr1	15290874	15291265
chr1	15314803	15314987
chr1	15322020	15322317
chr1	15331700	15331932
chr1	15340974	15341326
chr1	15347211	15347458
chr1	15354022	15354368
chr1	15373097	15373287
chr1	15398614	15398845
chr1	15417004	15417150
chr1	15426950	15427144
chr1	15438244	15438593
chr1	15455121	15455313
chr1	15466172	15466611
chr1	15468442	15468631
chr1	15472661	15472936
chr1	15475614	15475777
chr1	15478867	15479171
chr1	15479933	15480299
chr1	15480568	15480804
chr1	15487165	15487463
chr1	15505415	15505905
chr1	15519381	15519982
chr1	15562987	15563133
chr1	15573626	15574024
chr1	15596122	15596298
chr1	15599071	15599326
chr1	15610979	15611663
chr1	15630533	15630907
chr1	15631416	15631566
chr1	15650089	15650323
chr1	15653116	15653380
chr1	15666808	15667194
chr1	15678999	15679239
chr1	15698433	15698901
chr1	15718254	15718406
chr1	15727132	15727493
chr1	15735601	15736570
chr1	15745374	15745590
chr1	15750666	15751315
chr1	15757778	15757943
chr1	15758685	15759160
chr1	15759417	15759618
chr1	15763579	15763857
chr1	15769893	15770264
chr1	15770871	15771180
chr1	15779696	15780036
chr1	15786359	15787129
chr1	15790035	15790309
chr1	15796206	15796793
chr1	15800090	15800404
chr1	15815572	15816243
chr1	15827996	15828200
chr1	15850662	15850831
chr1	15851612	15851760
chr1	15853035	15853607
chr1	15911049	15911201
chr1	15918905	15919067
chr1	15929871	15930575
chr1	15943643	15944240
chr1	16010575	16010995
chr1	16038728	16038975
chr1	16041128	16041325
chr1	16050274	16050685
chr1	16054068	16054275
chr1	16061831	16062028
chr1	16062564	16062826
chr1	16067903	16068153
chr1	16103337	16103714
chr1	16109015	16109360
chr1	16114709	16114865
chr1	16142123	16142294
chr1	16143304	16143450
chr1	16159965	16160236
chr1	16160824	16161795
chr1	16162132	16162869
chr1	16173789	16174374
chr1	16175763	16176386
chr1	16176450	16176761
chr1	16212740	16213036
chr1	16219823	16220016
chr1	16280507	16280966
chr1	16302164	16302821
chr1	16335546	16335793
chr1	16339141	16339970
chr1	16341300	16341522
chr1	16345971	16346297
chr1	16364840	16365322
chr1	16366437	16366767
chr1	16372072	16372325
chr1	16382560	16382876
chr1	16388017	16388207
chr1	16393617	16394150
chr1	16399601	16399821
chr1	16399921	16400382
chr1	16401804	16401995
chr1	16405351	16405745
chr1	16408956	16409106
chr1	16425457	16425846
chr1	16449446	16449689
chr1	16471688	16472079
chr1	16477725	16478173
chr1	16490717	16491092
chr1	16491581	16491805
chr1	16493867	16494090
chr1	16494255	16494506
chr1	16502388	16502825
chr1	16511222	16511405
chr1	16514288	16514536
chr1	16516538	16516856
chr1	16533255	16533793
chr1	16538981	16539345
chr1	16543537	16544328
chr1	16552966	16553246
chr1	16557788	16558738
chr1	16562555	16563188
chr1	16563480	16563969
chr1	16570854	16571139
chr1	16575192	16575611
chr1	16597265	16597493
chr1	16604856	16605076
chr1	16626978	16627274
chr1	16650357	16650524
chr1	16678712	16679333
chr1	16693366	16694247
chr1	16724968	16725557
chr1	16766875	16767441
chr1	16825270	16826061
chr1	16826446	16826598
chr1	16835424	16835570
chr1	16835629	16835841
chr1	16840267	16840960
chr1	16841176	16841373
chr1	16845749	16846068
chr1	16939691	16940498
chr1	16949980	16950131
chr1	16950331	16951133
chr1	16959488	16959926
chr1	16964876	16965189
chr1	16965640	16966108
chr1	16970955	16971542
chr1	16983850	16983998
chr1	17002889	17003145
chr1	17014060	17014206
chr1	17030659	17030869
chr1	17031312	17031566
chr1	17034028	17034256
chr1	17036171	17036398
chr1	17037217	17037542
chr1	17044141	17044467
chr1	17053774	17054031
chr1	17066810	17067406
chr1	17221919	17222079
chr1	17222283	17222440
chr1	17222563	17222858
chr1	17223041	17223333
chr1	17230358	17230587
chr1	17230637	17230807
chr1	17230963	17232093
chr1	17240209	17241189
chr1	17241565	17241768
chr1	17248087	17248485
chr1	17255843	17256855
chr1	17263175	17263555
chr1	17274691	17275431
chr1	17278287	17278452
chr1	17287192	17287625
chr1	17297893	17298220
chr1	17338261	17338667
chr1	17372607	17372847
chr1	17380307	17380756
chr1	17386263	17386685
chr1	17407261	17407690
chr1	17420433	17420791
chr1	17425655	17425824
chr1	17427753	17428125
chr1	17438968	17439352
chr1	17444132	17444359
chr1	17445774	17446076
chr1	17449097	17449245
chr1	17452344	17452493
chr1	17460539	17460946
chr1	17539431	17539577
chr1	17553540	17553693
chr1	17563607	17563776
chr1	17565904	17566165
chr1	17567492	17567876
chr1	17571069	17571325
chr1	17571785	17572053
chr1	17577088	17577428
chr1	17585116	17585302
chr1	17603085	17603399
chr1	17620619	17620831
chr1	17628252	17628605
chr1	17641190	17641417
chr1	17662643	17662852
chr1	17677627	17677875
chr1	17732762	17732948
chr1	17746363	17746653
chr1	17764259	17764696
chr1	17764973	17765182
chr1	17765707	17765899
chr1	17766017	17766537
chr1	17767881	17768047
chr1	17768314	17768489
chr1	17774087	17774454
chr1	17786967	17787308
chr1	17820713	17821118
chr1	17828930	17829297
chr1	17843474	17843652
chr1	17866240	17866614
chr1	17866759	17866907
chr1	17867084	17867515
chr1	17877741	17877913
chr1	17878407	17878882
chr1	17887732	17887946
chr1	17890349	17890751
chr1	17902118	17902368
chr1	17907894	17908234
chr1	17908463	17908894
chr1	17921658	17922195
chr1	17923320	17923855
chr1	17925136	17925410
chr1	17929662	17930134
chr1	17950649	17950937
chr1	17951363	17951794
chr1	17970329	17970788
chr1	17971339	17972016
chr1	17980263	17980671
chr1	17980902	17981173
chr1	17988086	17988428
chr1	17989409	17989718
chr1	17992697	17992851
chr1	17998318	17998564
chr1	18004537	18004812
chr1	18006802	18007330
chr1	18014669	18015474
chr1	18019231	18019379
chr1	18022990	18023199
chr1	18028014	18028362
chr1	18029972	18030300
chr1	18039121	18039506
chr1	18043915	18044557
chr1	18044730	18044989
chr1	18051733	18052266
chr1	18077512	18078001
chr1	18081731	18081893
chr1	18087223	18087518
chr1	18102983	18103201
chr1	18114192	18114531
chr1	18122350	18122661
chr1	18132878	18133097
chr1	18134631	18134928
chr1	18145571	18146007
chr1	18153992	18154238
chr1	18156043	18156433
chr1	18170619	18171290
chr1	18173655	18173882
chr1	18174329	18174513
chr1	18188237	18188546
chr1	18190802	18191022
chr1	18199555	18199835
chr1	18208394	18208589
chr1	18214350	18214663
chr1	18218741	18219102
chr1	18236143	18236289
chr1	18250157	18250610
chr1	18253253	18253571
chr1	18260408	18260715
chr1	18275100	18275618
chr1	18284403	18284735
chr1	18302886	18303122
chr1	18303796	18304122
chr1	18306294	18306739
chr1	18312269	18312610
chr1	18335936	18336557
chr1	18339194	18339455
chr1	18365951	18366383
chr1	18368320	18368486
chr1	18379499	18379856
chr1	18381725	18381981
chr1	18389512	18389748
chr1	18404114	18404694
chr1	18404838	18405266
chr1	18417180	18417445
chr1	18426987	18427357
chr1	18433718	18434462
chr1	18439170	18439366
chr1	18444658	18444869
chr1	18453143	18453449
chr1	18460832	18461091
chr1	18472759	18473025
chr1	18475600	18475746
chr1	18475847	18476111
chr1	18502341	18502574
chr1	18509403	18509615
chr1	18518041	18518705
chr1	18524803	18525239
chr1	18525858	18526391
chr1	18538189	18538641
chr1	18551687	18552444
chr1	18556182	18556442
chr1	18561336	18561513
chr1	18564036	18564221
chr1	18564592	18564763
chr1	18568531	18568823
chr1	18569030	18569176
chr1	18570277	18570521
chr1	18575613	18576123
chr1	18576297	18576814
chr1	18579407	18579942
chr1	18582734	18583081
chr1	18596826	18597103
chr1	18605935	18606480
chr1	18609591	18610274
chr1	18615164	18615528
chr1	18619858	18620065
chr1	18626279	18626527
chr1	18629304	18629630
chr1	18652175	18652558
chr1	18658485	18659242
chr1	18670123	18670416
chr1	18671206	18671581
chr1	18679141	18679647
chr1	18686852	18687034
chr1	18713868	18714024
chr1	18731767	18732069
chr1	18766730	18766925
chr1	18769529	18769675
chr1	18780109	18780367
chr1	18807779	18808043
chr1	18812869	18813149
chr1	18830767	18831019
chr1	18838042	18838195
chr1	18838374	18838526
chr1	18839229	18839391
chr1	18861555	18862525
chr1	18865762	18865959
chr1	18875355	18875508
chr1	18875602	18875995
chr1	18876447	18876780
chr1	18887371	18887689
chr1	18894351	18894547
chr1	18898860	18899066
chr1	18902168	18902458
chr1	18907200	18907691
chr1	18907973	18908152
chr1	18911315	18911666
chr1	18923956	18924212
chr1	19007978	19008140
chr1	19020138	19020407
chr1	19032327	19032649
chr1	19051617	19052207
chr1	19121127	19121370
chr1	19140985	19141256
chr1	19228864	19229592
chr1	19233607	19233862
chr1	19239574	19239852
chr1	19248804	19249120
chr1	19249482	19249799
chr1	19250415	19250727
chr1	19261250	19261451
chr1	19265204	19265581
chr1	19266991	19267148
chr1	19267845	19268157
chr1	19271892	19272253
chr1	19274251	19274428
chr1	19283305	19283542
chr1	19354436	19355025
chr1	19356006	19356266
chr1	19364709	19364896
chr1	19384695	19384891
chr1	19392446	19392729
chr1	19393909	19394123
chr1	19536535	19537229
chr1	19553511	19553752
chr1	19567397	19567963
chr1	19577819	19578503
chr1	19626684	19627192
chr1	19638403	19638899
chr1	19642132	19642430
chr1	19653927	19654201
chr1	19657232	19657515
chr1	19658596	19658925
chr1	19664133	19664499
chr1	19664776	19665325
chr1	19670931	19671222
chr1	19680222	19680407
chr1	19687736	19688131
chr1	19717601	19718058
chr1	19731644	19731829
chr1	19732010	19732693
chr1	19752344	19752566
chr1	19756228	19756490
chr1	19759443	19759817
chr1	19766997	19767244
chr1	19767822	19768040
chr1	19775489	19775657
chr1	19777427	19777663
chr1	19783619	19784040
chr1	19795289	19795435
chr1	19811790	19812497
chr1	19820378	19820629
chr1	19922950	19923742
chr1	19966547	19966745
chr1	19966970	19967646
chr1	19970587	19970733
chr1	19977692	19977883
chr1	19980313	19980480
chr1	19986212	19986553
chr1	19991146	19991604
chr1	20015649	20015836
chr1	20030952	20031330
chr1	20039245	20039483
chr1	20042125	20042388
chr1	20063932	20064111
chr1	20080973	20081119
chr1	20098703	20098907
chr1	20126105	20126273
chr1	20135802	20136188
chr1	20141273	20141419
chr1	20142317	20142617
chr1	20193285	20193460
chr1	20208676	20209263
chr1	20244640	20244786
chr1	20247855	20248151
chr1	20249825	20250114
chr1	20404796	20405076
chr1	20427500	20427714
chr1	20439359	20439715
chr1	20450631	20450862
chr1	20450936	20451082
chr1	20478404	20479096
chr1	20492085	20492257
chr1	20513585	20514246
chr1	20520712	20521171
chr1	20539076	20539708
chr1	20546535	20546681
chr1	20560333	20560584
chr1	20577011	20577464
chr1	20582350	20582589
chr1	20586674	20586862
chr1	20599809	20600069
chr1	20609023	20609443
chr1	20669327	20669517
chr1	20674977	20675486
chr1	20679786	20679949
chr1	20685537	20685703
chr1	20686101	20686363
chr1	20693108	20693273
chr1	20697177	20697558
chr1	20736985	20737208
chr1	20737833	20738050
chr1	20769383	20769801
chr1	20775088	20775633
chr1	20796802	20796963
chr1	20812609	20812929
chr1	20813224	20813937
chr1	20820286	20820632
chr1	20820817	20821221
chr1	20834493	20834911
chr1	20838061	20838463
chr1	20848862	20849156
chr1	20880059	20880288
chr1	20959771	20960125
chr1	20960360	20960534
chr1	20987707	20988410
chr1	21022998	21023778
chr1	21032080	21032226
chr1	21044571	21044783
chr1	21052464	21052819
chr1	21058552	21059064
chr1	21112914	21114167
chr1	21150414	21150717
chr1	21156752	21156898
chr1	21156958	21157131
chr1	21348648	21349286
chr1	21502914	21503759
chr1	21509071	21509283
chr1	21521627	21521945
chr1	21558549	21558780
chr1	21580865	21581242
chr1	21581803	21581999
chr1	21583957	21584183
chr1	21589315	21589461
chr1	21594824	21595129
chr1	21595182	21595345
chr1	21604195	21604359
chr1	21604560	21604737
chr1	21630008	21630183
chr1	21635389	21635634
chr1	21645218	21645467
chr1	21651092	21651338
chr1	21662294	21662668
chr1	21665170	21665575
chr1	21666708	21666919
chr1	21671744	21672386
chr1	21695026	21695284
chr1	21711036	21711946
chr1	21766242	21766917
chr1	21817427	21817630
chr1	21818412	21818717
chr1	21835543	21835900
chr1	21847303	21847755
chr1	21853960	21854273
chr1	21861186	21861586
chr1	21864767	21865090
chr1	21879843	21880383
chr1	21894857	21895319
chr1	21900561	21901576
chr1	21913579	21913759
chr1	21914119	21914417
chr1	21916990	21917437
chr1	21919015	21919256
chr1	21939977	21940233
chr1	21941314	21941460
chr1	21951530	21951770
chr1	21958661	21958937
chr1	21965090	21965699
chr1	21972122	21972390
chr1	21978181	21978596
chr1	21982962	21983183
chr1	21985578	21986190
chr1	21993440	21993852
chr1	21995638	21995944
chr1	22000077	22000223
chr1	22032976	22033350
chr1	22075539	22076009
chr1	22090640	22090813
chr1	22108874	22109317
chr1	22109361	22110436
chr1	22174432	22174731
chr1	22195649	22195840
chr1	22196279	22196651
chr1	22200956	22201180
chr1	22201564	22201868
chr1	22201932	22202433
chr1	22231019	22231560
chr1	22232737	22232918
chr1	22237231	22237460
chr1	22241484	22241950
chr1	22260215	22260474
chr1	22263711	22264256
chr1	22283261	22283802
chr1	22290461	22290774
chr1	22301313	22301591
chr1	22319568	22319714
chr1	22323810	22323959
chr1	22326189	22326469
chr1	22335441	22335609
chr1	22349417	22349620
chr1	22350997	22351143
chr1	22351651	22352330
chr1	22366268	22366589
chr1	22378932	22379849
chr1	22432134	22432430
chr1	22447218	22447364
chr1	22447951	22448486
chr1	22458518	22458712
chr1	22465685	22465881
chr1	22466266	22466758
chr1	22502793	22503085
chr1	22511267	22512278
chr1	22534235	22534427
chr1	22534498	22534988
chr1	22539216	22539463
chr1	22542875	22543200
chr1	22544356	22544588
chr1	22546155	22546343
chr1	22554988	22555283
chr1	22555344	22555631
chr1	22562689	22563108
chr1	22565856	22566247
chr1	22574206	22574766
chr1	22580393	22580759
chr1	22589055	22589398
chr1	22602401	22602633
chr1	22624775	22625276
chr1	22645095	22645454
chr1	22668392	22668867
chr1	22675840	22676042
chr1	22691987	22692347
chr1	22716065	22716364
chr1	22734282	22734428
chr1	22743051	22743452
chr1	22747055	22747341
chr1	22755195	22755525
chr1	22778092	22778650
chr1	22778874	22779020
chr1	22827093	22827383
chr1	22834123	22834473
chr1	22834832	22835200
chr1	22835546	22835705
chr1	22844552	22844761
chr1	22844954	22845275
chr1	22889346	22889529
chr1	22889638	22890150
chr1	22899368	22899708
chr1	22909550	22909981
chr1	22939026	22939588
chr1	22939831	22940014
chr1	22940282	22940828
chr1	22944580	22944925
chr1	22952799	22953299
chr1	22953823	22954073
chr1	22963458	22963774
chr1	22968571	22968762
chr1	22978453	22978599
chr1	22997159	22997491
chr1	23016164	23016310
chr1	23031067	23031242
chr1	23034736	23034941
chr1	23036791	23037018
chr1	23037128	23037514
chr1	23043571	23043792
chr1	23052186	23052509
chr1	23055340	23055633
chr1	23056400	23056736
chr1	23077638	23078316
chr1	23108966	23109335
chr1	23112100	23112283
chr1	23116856	23117009
chr1	23133148	23133509
chr1	23135397	23135888
chr1	23151019	23151389
chr1	23168573	23168779
chr1	23182392	23182936
chr1	23187001	23187229
chr1	23203261	23203557
chr1	23215787	23215977
chr1	23242772	23243281
chr1	23245249	23245457
chr1	23256893	23257053
chr1	23295772	23296152
chr1	23302965	23303216
chr1	23340195	23340706
chr1	23345628	23346197
chr1	23425304	23425500
chr1	23426685	23426893
chr1	23495166	23495442
chr1	23496147	23496476
chr1	23504121	23504478
chr1	23514010	23514449
chr1	23520929	23521091
chr1	23670231	23670425
chr1	23670517	23671481
chr1	23694667	23694847
chr1	23695155	23695656
chr1	23696180	23696545
chr1	23697594	23697794
chr1	23715622	23715811
chr1	23730225	23730705
chr1	23744111	23744550
chr1	23751081	23751718
chr1	23773300	23773484
chr1	23778575	23778882
chr1	23810673	23811080
chr1	23811145	23811313
chr1	23823639	23823848
chr1	23851431	23851935
chr1	23857272	23858145
chr1	23866261	23866668
chr1	23870734	23870947
chr1	23871276	23871558
chr1	23878199	23878351
chr1	23881151	23881695
chr1	23885825	23886330
chr1	23917914	23918273
chr1	23919034	23919386
chr1	23919672	23919986
chr1	23920037	23920420
chr1	23924257	23924483
chr1	23924765	23925293
chr1	23937012	23937371
chr1	23938289	23938807
chr1	23940886	23941064
chr1	23945949	23946589
chr1	23961449	23961816
chr1	23963958	23964231
chr1	23970136	23970558
chr1	23970869	23971345
chr1	23987178	23987478
chr1	23988431	23988779
chr1	23991825	23991990
chr1	24018061	24018675
chr1	24049214	24049391
chr1	24061549	24061719
chr1	24061828	24062015
chr1	24069565	24070556
chr1	24104473	24105119
chr1	24117319	24117865
chr1	24127033	24127622
chr1	24136309	24136552
chr1	24143389	24143540
chr1	24151579	24152211
chr1	24160560	24160713
chr1	24165081	24165503
chr1	24194276	24194500
chr1	24194583	24195357
chr1	24246522	24246926
chr1	24268265	24268474
chr1	24278066	24278371
chr1	24281722	24281990
chr1	24283549	24283919
chr1	24285549	24285777
chr1	24286142	24286679
chr1	24306223	24307332
chr1	24329888	24330209
chr1	24335186	24335375
chr1	24354643	24354825
chr1	24369765	24370058
chr1	24397456	24397654
chr1	24416684	24416939
chr1	24427482	24427796
chr1	24438965	24439294
chr1	24477011	24477420
chr1	24477637	24477973
chr1	24488888	24489135
chr1	24513537	24514321
chr1	24528514	24528680
chr1	24533134	24533542
chr1	24542661	24543597
chr1	24609808	24610194
chr1	24611768	24612196
chr1	24613120	24613306
chr1	24616445	24616815
chr1	24619963	24620140
chr1	24627472	24627758
chr1	24628333	24628648
chr1	24645748	24646260
chr1	24664603	24664904
chr1	24667753	24668204
chr1	24678920	24679503
chr1	24691473	24691854
chr1	24700338	24700550
chr1	24701683	24702195
chr1	24710151	24710364
chr1	24712791	24713000
chr1	24717826	24718056
chr1	24739931	24740480
chr1	24741701	24742386
chr1	24753893	24754223
chr1	24765037	24765381
chr1	24790050	24790645
chr1	24822244	24822676
chr1	24828813	24829789
chr1	24832393	24832626
chr1	24838333	24838644
chr1	24863130	24863294
chr1	24889237	24889640
chr1	24905757	24905906
chr1	24961750	24961943
chr1	24969240	24969579
chr1	24969723	24970234
chr1	25015096	25015284
chr1	25020811	25021299
chr1	25026122	25026320
chr1	25029029	25029363
chr1	25031729	25032322
chr1	25057139	25057356
chr1	25062236	25062914
chr1	25069934	25070290
chr1	25071292	25072036
chr1	25157192	25157399
chr1	25174483	25174905
chr1	25176296	25176476
chr1	25227487	25227633
chr1	25238910	25239402
chr1	25256600	25257105
chr1	25266363	25266661
chr1	25290050	25290251
chr1	25296700	25297118
chr1	25338544	25338823
chr1	25348767	25349036
chr1	25358652	25359140
chr1	25366861	25367021
chr1	25394160	25394350
chr1	25397305	25397602
chr1	25407113	25407259
chr1	25418310	25418638
chr1	25425776	25426301
chr1	25427930	25428198
chr1	25438229	25438580
chr1	25452947	25453282
chr1	25462526	25462779
chr1	25494043	25494321
chr1	25494674	25494874
chr1	25497136	25497314
chr1	25521061	25521489
chr1	25522446	25522645
chr1	25524142	25524407
chr1	25526683	25527008
chr1	25528751	25528942
chr1	25542553	25542699
chr1	25558760	25559835
chr1	25566000	25566896
chr1	25573477	25573668
chr1	25573711	25574503
chr1	25613540	25613767
chr1	25625390	25625630
chr1	25664745	25665091
chr1	25665288	25665599
chr1	25715243	25715460
chr1	25732661	25732807
chr1	25736679	25736869
chr1	25749693	25750021
chr1	25756490	25757045
chr1	25757271	25757610
chr1	25772342	25772533
chr1	25802975	25803452
chr1	25807684	25807890
chr1	25830310	25830605
chr1	25832254	25832440
chr1	25847047	25847229
chr1	25860669	25861209
chr1	25870043	25870272
chr1	25870960	25871177
chr1	25875937	25876426
chr1	25883487	25883653
chr1	25894561	25894713
chr1	25894788	25895280
chr1	25896080	25896547
chr1	25901835	25901986
chr1	25903953	25904099
chr1	25925403	25925560
chr1	25934984	25935351
chr1	25942854	25943451
chr1	25948490	25948750
chr1	25985651	25985905
chr1	26002874	26003450
chr1	26015063	26015582
chr1	26025811	26026312
chr1	26026758	26026947
chr1	26027176	26027511
chr1	26033258	26033452
chr1	26042509	26042697
chr1	26054318	26054904
chr1	26056362	26056546
chr1	26058345	26058568
chr1	26061585	26061925
chr1	26069896	26070533
chr1	26070584	26070858
chr1	26074742	26075417
chr1	26085127	26085344
chr1	26085561	26085925
chr1	26086856	26087072
chr1	26092402	26093017
chr1	26093336	26093482
chr1	26097886	26098152
chr1	26101430	26101942
chr1	26106972	26107208
chr1	26109358	26109532
chr1	26114129	26114501
chr1	26122920	26123683
chr1	26129501	26129719
chr1	26136472	26136700
chr1	26137279	26137616
chr1	26146201	26146717
chr1	26181164	26181444
chr1	26185694	26186217
chr1	26197770	26197955
chr1	26221934	26222255
chr1	26232040	26232388
chr1	26232663	26233239
chr1	26233320	26233977
chr1	26253650	26253952
chr1	26279378	26279984
chr1	26314458	26314856
chr1	26318909	26319343
chr1	26324538	26325100
chr1	26339345	26339688
chr1	26343018	26343488
chr1	26348199	26348372
chr1	26361654	26362233
chr1	26362533	26362818
chr1	26367818	26368084
chr1	26372508	26372829
chr1	26405883	26406122
chr1	26407604	26407866
chr1	26420634	26420931
chr1	26421208	26421790
chr1	26431553	26431817
chr1	26437396	26437548
chr1	26437652	26438549
chr1	26438638	26438809
chr1	26452910	26453184
chr1	26471569	26471862
chr1	26483328	26483530
chr1	26490743	26491057
chr1	26495091	26495528
chr1	26496181	26496578
chr1	26537093	26537265
chr1	26545511	26545917
chr1	26546502	26546782
chr1	26560214	26560558
chr1	26560642	26561029
chr1	26602979	26603164
chr1	26604323	26604501
chr1	26605884	26606754
chr1	26613940	26614094
chr1	26615639	26616058
chr1	26625335	26625509
chr1	26627498	26627736
chr1	26628877	26629075
chr1	26633036	26633504
chr1	26648103	26648298
chr1	26654471	26654900
chr1	26659443	26659636
chr1	26662769	26663654
chr1	26679853	26680260
chr1	26682053	26682494
chr1	26683657	26683848
chr1	26683922	26684123
chr1	26718033	26718208
chr1	26732086	26732378
chr1	26743618	26743930
chr1	26745950	26746156
chr1	26758371	26759080
chr1	26796875	26797069
chr1	26797139	26797391
chr1	26797902	26798110
chr1	26798422	26799702
chr1	26826634	26828005
chr1	26843241	26843763
chr1	26856009	26856448
chr1	26857558	26857925
chr1	26862594	26862917
chr1	26870500	26871009
chr1	26877540	26877748
chr1	26892387	26892558
chr1	26893363	26893621
chr1	26924156	26924447
chr1	26928837	26929175
chr1	26946810	26948218
chr1	27004014	27004365
chr1	27018653	27019224
chr1	27019492	27019930
chr1	27021930	27022422
chr1	27022558	27022713
chr1	27049769	27050428
chr1	27097953	27098315
chr1	27114149	27114903
chr1	27115560	27115915
chr1	27136567	27136819
chr1	27152896	27153440
chr1	27181468	27181902
chr1	27182780	27183044
chr1	27183988	27184242
chr1	27184489	27184722
chr1	27188460	27188941
chr1	27189309	27189757
chr1	27191368	27192057
chr1	27204505	27204740
chr1	27216394	27217048
chr1	27226754	27227222
chr1	27238881	27239144
chr1	27240485	27240947
chr1	27247872	27248503
chr1	27276497	27276643
chr1	27277120	27277329
chr1	27286641	27287249
chr1	27297366	27297569
chr1	27313240	27313476
chr1	27318042	27318324
chr1	27319877	27320344
chr1	27321709	27321881
chr1	27339591	27339839
chr1	27347860	27348360
chr1	27357999	27358446
chr1	27358956	27359146
chr1	27371144	27371311
chr1	27372496	27372772
chr1	27383847	27384865
chr1	27384980	27385302
chr1	27385902	27386233
chr1	27396875	27397386
chr1	27397661	27397889
chr1	27423951	27424189
chr1	27425597	27426357
chr1	27430146	27430327
chr1	27438714	27439052
chr1	27444226	27444516
chr1	27445515	27445710
chr1	27463141	27463287
chr1	27463403	27463933
chr1	27468162	27468411
chr1	27471698	27471918
chr1	27475081	27475374
chr1	27481444	27481842
chr1	27524568	27524738
chr1	27542626	27542848
chr1	27547697	27547871
chr1	27560780	27561444
chr1	27611228	27611399
chr1	27626801	27627575
chr1	27633860	27634206
chr1	27634296	27634972
chr1	27645158	27645534
chr1	27648421	27649115
chr1	27668272	27668736
chr1	27669278	27669740
chr1	27670022	27670185
chr1	27675748	27676121
chr1	27684070	27684230
chr1	27692147	27693696
chr1	27702592	27702741
chr1	27704265	27704580
chr1	27704644	27704814
chr1	27709661	27709838
chr1	27714855	27715267
chr1	27718840	27719352
chr1	27721897	27722160
chr1	27743088	27743365
chr1	27754838	27755535
chr1	27816466	27816826
chr1	27816935	27817226
chr1	27823250	27823717
chr1	27830852	27831039
chr1	27844944	27845188
chr1	27847248	27847500
chr1	27849147	27849319
chr1	27849608	27849798
chr1	27851947	27852305
chr1	27852634	27852792
chr1	27853602	27854060
chr1	27854287	27854500
chr1	27854669	27854959
chr1	27855350	27855645
chr1	27883371	27883616
chr1	27883800	27884025
chr1	27891403	27891795
chr1	27894983	27895197
chr1	27901697	27902297
chr1	27902440	27902624
chr1	27916622	27916857
chr1	27918702	27918955
chr1	27925778	27926062
chr1	27930497	27930862
chr1	27932920	27933101
chr1	27938072	27938251
chr1	27970525	27970685
chr1	27973088	27973363
[truncated: 77,478 more rows]
