# Supplementary material for: Bromodomain protein 4 discriminates tissue-specific super-enhancers containing disease-specific susceptibility loci in prostate and breast cancer
Source: BMC Genomics. 2017 Mar 31;18:270. doi: 10.1186/s12864-017-3620-y (PMC5374680; doi:10.1186/s12864-017-3620-y)
Supplement: Supplementary file 14 — SE_H2171_H3K27Ac. (BED 88 kb) [file 12864_2017_3620_MOESM14_ESM.bed]

chr1	1078536	1081321
chr1	1140269	1142563
chr1	1240236	1243302
chr1	1355026	1358196
chr1	1360730	1363397
chr1	1364701	1370974
chr1	1565858	1567893
chr1	2244467	2246740
chr1	2259154	2262047
chr1	2266752	2269409
chr1	2273660	2275704
chr1	2363206	2365949
chr1	2369660	2371690
chr1	2780264	2782870
chr1	3086231	3089308
chr1	3274547	3278366
chr1	3605766	3608184
chr1	3630750	3633702
chr1	6062562	6065001
chr1	6336692	6339539
chr1	6395273	6397739
chr1	6660720	6662947
chr1	7143051	7145162
chr1	7337195	7341862
chr1	7515339	7517910
chr1	7739872	7742284
chr1	8065013	8067225
chr1	8760468	8763437
chr1	8763646	8765757
chr1	8938808	8941039
chr1	9895166	9897473
chr1	10093063	10095176
chr1	10596053	10601547
chr1	10695356	10697596
chr1	10742834	10747364
chr1	10839523	10842686
chr1	10849540	10854064
chr1	10854078	10856699
chr1	10862960	10865184
chr1	10882524	10885185
chr1	10959471	10963273
chr1	10963417	10968512
chr1	11414532	11416710
chr1	11749599	11751651
chr1	11773923	11777132
chr1	12003296	12005474
chr1	15750082	15752656
chr1	16174305	16177029
chr1	16344597	16346828
chr1	16365896	16368742
chr1	16388414	16390871
chr1	16556012	16559871
chr1	16722380	16725095
chr1	16963177	16967322
chr1	17763698	17766270
chr1	17766320	17769011
chr1	17921170	17923388
chr1	17969475	17973089
chr1	18043538	18046005
chr1	18168737	18170776
chr1	18170817	18173387
chr1	18524043	18526118
chr1	18573724	18578512
chr1	19248398	19251859
chr1	19262638	19265341
chr1	19265457	19267933
chr1	20512860	20515121
chr1	20607810	20609842
chr1	21663270	21665287
chr1	21912554	21914959
chr1	21915057	21920093
chr1	21993708	21995873
chr1	22201089	22203174
chr1	22466426	22469590
chr1	22573390	22576374
chr1	22622780	22625042
chr1	22939328	22941778
chr1	22942314	22945590
chr1	23695423	23698216
chr1	23855444	23857775
chr1	23919202	23921833
chr1	24831158	24834161
chr1	25523220	25526810
chr1	25892132	25896243
chr1	26073399	26076878
chr1	26084190	26088143
chr1	26091793	26094331
chr1	26315255	26317425
chr1	26626605	26629039
chr1	26682372	26685021
chr1	26826338	26828504
chr1	26842896	26844992
chr1	27019674	27022083
chr1	27022177	27024787
chr1	27113583	27115806
chr1	27181671	27186109
chr1	27189566	27191584
chr1	27383407	27386234
chr1	27397121	27399270
chr1	27462042	27464416
chr1	27667770	27670490
chr1	27753105	27755316
chr1	27845175	27852071
chr1	27891662	27894973
chr1	27901240	27904178
chr1	27927185	27930722
chr1	28863577	28865955
chr1	29252784	29255802
chr1	29784908	29787982
chr1	29799434	29803129
chr1	31217909	31221100
chr1	31221177	31224481
chr1	31360008	31362022
chr1	31536376	31538534
chr1	31845263	31848230
chr1	31849935	31852168
chr1	31954031	31956315
chr1	33230087	33233345
chr1	33346152	33348298
chr1	33348872	33352860
chr1	33721232	33723519
chr1	33813442	33815468
chr1	33827540	33829596
chr1	33980491	33984757
chr1	36086863	36089114
chr1	36913213	36916052
chr1	37857430	37860953
chr1	37941625	37943957
chr1	38493061	38496714
chr1	39249558	39253459
chr1	41707083	41709902
chr1	41830316	41835667
chr1	41965205	41967432
chr1	41967597	41969872
chr1	43973542	43975901
chr1	43995697	43997808
chr1	44031517	44033752
chr1	44048183	44054305
chr1	44348634	44351904
chr1	44412324	44414488
chr1	44416111	44418674
chr1	45102787	45106030
chr1	45106082	45108507
chr1	45409217	45413259
chr1	45413380	45415972
chr1	46595704	46598637
chr1	46598788	46601372
chr1	46646120	46648248
chr1	47107075	47109132
chr1	48990781	48993121
chr1	49385433	49387533
chr1	50568593	50574476
chr1	50574579	50578652
chr1	50822339	50825123
chr1	51169914	51172590
chr1	51434370	51438874
chr1	51441023	51446450
chr1	51795267	51798067
chr1	52315478	52317948
chr1	52420034	52423120
chr1	53017258	53019964
chr1	53599645	53601870
chr1	53604347	53607074
chr1	53610868	53613063
chr1	53781122	53783819
chr1	53999559	54001856
chr1	54001875	54004001
chr1	54005676	54011853
chr1	54018060	54021011
chr1	54037463	54039693
chr1	54082601	54085182
chr1	54143962	54147504
chr1	54147512	54149715
chr1	54534195	54536941
chr1	54763147	54766175
chr1	54766308	54769093
chr1	54779597	54781640
chr1	54790072	54799665
chr1	54805840	54808581
chr1	54808606	54810902
chr1	54873452	54875868
chr1	54940707	54942792
chr1	55023097	55025578
chr1	55714364	55717696
chr1	55984531	55987492
chr1	56010732	56014985
chr1	56840299	56842335
chr1	59857424	59861044
chr1	60437274	60440044
chr1	60689118	60695248
chr1	60695382	60703098
chr1	60741201	60744066
chr1	61326996	61338532
chr1	61351329	61353969
chr1	61360062	61363493
chr1	61363686	61366638
chr1	61369568	61373121
chr1	61380812	61382815
chr1	61388654	61390773
chr1	61546978	61550080
chr1	61691244	61694035
chr1	61694095	61696499
chr1	61716816	61719214
chr1	62644576	62649271
chr1	65210004	65212205
chr1	65531875	65535125
chr1	65612607	65615067
chr1	68109413	68112093
chr1	68112170	68115845
chr1	68115919	68119779
chr1	68140541	68144976
chr1	71273142	71278331
chr1	77799402	77801819
chr1	77812019	77816263
chr1	78002831	78006644
chr1	78009581	78012997
chr1	82692008	82694410
chr1	82724600	82726862
chr1	84463926	84466117
chr1	90455646	90458070
chr1	91486415	91488506
chr1	95872199	95874835
chr1	96805623	96808688
chr1	107569326	107571334
chr1	108033684	108035919
chr1	108036396	108039675
chr1	108075250	108081231
chr1	109419700	109421938
chr1	110679723	110681789
chr1	110714337	110716438
chr1	110879083	110881449
chr1	112392284	112395221
chr1	112445534	112449745
chr1	112449752	112453132
chr1	112486166	112488304
chr1	112489187	112491394
chr1	112497974	112501501
chr1	112531869	112533918
chr1	114299948	114303209
chr1	114304184	114308371
chr1	115625755	115629485
chr1	116371508	116373593
chr1	116381077	116384668
chr1	116794793	116800014
chr1	117366042	117368605
chr1	117368727	117371342
chr1	117395357	117399595
chr1	117419539	117421980
chr1	117452259	117454297
chr1	117530913	117533467
chr1	117623501	117625719
chr1	118394190	118396721
chr1	119656111	119660073
chr1	149855925	149857931
chr1	150121248	150123295
chr1	150181222	150184392
chr1	150336605	150339362
chr1	151032161	151034864
chr1	151686636	151689330
chr1	152007730	152009916
chr1	152019670	152022387
chr1	153504389	153507083
chr1	153507094	153509315
chr1	153517771	153519862
chr1	153539222	153541974
chr1	154971438	154974636
chr1	154975085	154978248
chr1	154990165	154992894
chr1	155047582	155051291
chr1	155051370	155053463
chr1	155156893	155159986
chr1	155944649	155948966
chr1	156050909	156053375
chr1	156074087	156077464
chr1	156459114	156464828
chr1	156467507	156470611
chr1	156674342	156677340
chr1	156717038	156720168
chr1	156827348	156830012
chr1	160330664	160334543
chr1	161101741	161103866
chr1	161734020	161736027
chr1	162666335	162668785
chr1	165130532	165133697
chr1	165141786	165143842
chr1	165203415	165206508
chr1	165412679	165414927
chr1	165796355	165799143
chr1	167051152	167055422
chr1	174922157	174925668
chr1	175808885	175811199
chr1	176770109	176772159
chr1	177826609	177829086
chr1	179793770	179795969
chr1	180134269	180137217
chr1	182578057	182581049
chr1	182583060	182585467
chr1	182585596	182589070
chr1	182666432	182668930
chr1	183057450	183059667
chr1	183181127	183187566
chr1	183272827	183275879
chr1	183386056	183388090
chr1	184265982	184268331
chr1	184822569	184825250
chr1	185452110	185454192
chr1	187046753	187048831
chr1	188123329	188127039
chr1	188139842	188141883
chr1	190546335	190549180
chr1	193154098	193156583
chr1	201280328	201282371
chr1	201367558	201369844
chr1	201397842	201400752
chr1	201510818	201512890
chr1	201616563	201619655
chr1	201646429	201649377
chr1	201662454	201666377
chr1	201732237	201734439
chr1	201893794	201896478
chr1	202054297	202058173
chr1	202074215	202076541
chr1	202081685	202083840
chr1	202192924	202196668
chr1	202215480	202217731
chr1	203294342	203296538
chr1	203329267	203332574
chr1	203346731	203350699
chr1	203459674	203462716
chr1	204326394	204328970
chr1	205215142	205217426
chr1	205604517	205606773
chr1	205616351	205619590
chr1	207067487	207070598
chr1	209979599	209981679
chr1	209987080	209990114
chr1	210404811	210407526
chr1	211906839	211910008
chr1	212001426	212005438
chr1	212101077	212103612
chr1	212658244	212661084
chr1	212683848	212687459
chr1	214161304	214163458
chr1	214610161	214612958
chr1	214613062	214615446
chr1	214678592	214681801
chr1	215739741	215742893
chr1	216894654	216896762
chr1	216976558	216978798
chr1	220554724	220556810
chr1	220700773	220703936
chr1	223510930	223514632
chr1	224685134	224687441
chr1	225920356	225922473
chr1	225923759	225925789
chr1	225932623	225934729
chr1	225954815	225957641
chr1	226004241	226006298
chr1	226449599	226451833
chr1	226553406	226555517
chr1	226910227	226912556
chr1	227161255	227163840
chr1	227504312	227506986
chr1	228132795	228135624
chr1	228674039	228678310
chr1	228904219	228906665
chr1	229544639	229547054
chr1	230402180	230404230
chr1	230526938	230529101
chr1	230879195	230882122
chr1	230882262	230888336
chr1	230888356	230890480
chr1	231817680	231821265
chr1	231828711	231831537
chr1	232653805	232656686
chr1	232658529	232661080
chr1	232661648	232664494
chr1	232667891	232670815
chr1	232680367	232687585
chr1	232726041	232731190
chr1	233528625	233531262
chr1	233626490	233628736
chr1	233749193	233752965
chr1	233769931	233771976
chr1	234632209	234634534
chr1	234736015	234745937
chr1	234748528	234750710
chr1	234753736	234756754
chr1	234836258	234838570
chr1	234856819	234859911
chr1	234860252	234863925
chr1	234906642	234908658
chr1	236044466	236047400
chr1	237382609	237385190
chr1	237478104	237486985
chr1	237488835	237491572
chr1	237502660	237505222
chr1	244211917	244214464
chr1	244996822	245000134
chr1	245970398	245974457
chr1	246579361	246582063
chr10	180222	182493
chr10	601592	603626
chr10	1476624	1479278
chr10	5454561	5457511
chr10	12390607	12393017
chr10	12674960	12680200
chr10	12743164	12745584
chr10	13861488	13865172
chr10	14128560	14131422
chr10	16533129	16535685
chr10	21811214	21814939
chr10	21814940	21818864
chr10	21820678	21822939
chr10	22424303	22427171
chr10	26985549	26987571
chr10	27528235	27531075
chr10	31608116	31613656
chr10	31988281	31990323
chr10	31995174	31997284
chr10	32037695	32040860
chr10	35625747	35627924
chr10	43902286	43904334
chr10	46074458	46078339
chr10	50827758	50831014
chr10	61511418	61514732
chr10	61920624	61923498
chr10	62147011	62150418
chr10	62171323	62173440
chr10	65307950	65310622
chr10	65933516	65936426
chr10	71607045	71609931
chr10	71638751	71641680
chr10	71654910	71660935
chr10	71661107	71663737
chr10	72139816	72142396
chr10	73093203	73095231
chr10	73639986	73642077
chr10	73759252	73762155
chr10	74033710	74035907
chr10	76176310	76180777
chr10	76345540	76349166
chr10	76400155	76402628
chr10	77162204	77165140
chr10	77190003	77192103
chr10	78093299	78095413
chr10	78156180	78158896
chr10	78199543	78202700
chr10	78985184	78987627
chr10	79001977	79004101
chr10	79089875	79092099
chr10	79092366	79094530
chr10	79396370	79398573
chr10	79899093	79901723
chr10	79922027	79925489
chr10	80208153	80210705
chr10	80309510	80312161
chr10	80385898	80388760
chr10	80723560	80726141
chr10	80826553	80828588
chr10	81002767	81009415
chr10	81027424	81031734
chr10	82223214	82226147
chr10	82257068	82260174
chr10	84899910	84904614
chr10	86584179	86586253
chr10	88426532	88429734
chr10	88725425	88728331
chr10	91403930	91406239
chr10	93167083	93170081
chr10	95388286	95390552
chr10	95390582	95393016
chr10	95632743	95635429
chr10	97062678	97066208
chr10	97071462	97074094
chr10	97077845	97080243
chr10	101741817	101744271
chr10	102083908	102088442
chr10	102133347	102135368
chr10	102756533	102759837
chr10	103660686	103663670
chr10	104402078	104404745
chr10	104428680	104430701
chr10	105521412	105524011
chr10	111967319	111969757
chr10	112026592	112030103
chr10	112031957	112034652
chr10	112034676	112036736
chr10	112547970	112551598
chr10	112578333	112583433
chr10	112592896	112599523
chr10	112601743	112604811
chr10	112604829	112608065
chr10	112618815	112621783
chr10	118031883	118034252
chr10	119731702	119734152
chr10	119766358	119768442
chr10	119804108	119806873
chr10	119867232	119869509
chr10	121410903	121414191
chr10	125425106	125427404
chr10	126312261	126315716
chr10	126712022	126714122
chr10	126846915	126849207
chr10	130337909	130340984
chr10	131400246	131402688
chr10	131669680	131672385
chr10	131678089	131680995
chr10	131753228	131755298
chr10	131756511	131762503
chr10	134209930	134212736
chr10	134236144	134238683
chr11	7658544	7660986
chr11	8309581	8311793
chr11	8550674	8553033
chr11	8553143	8555636
chr11	10921241	10923284
chr11	12138452	12141171
chr11	12141179	12143297
chr11	12208453	12211228
chr11	12341146	12343974
chr11	12696001	12698330
chr11	19755011	19759742
chr11	19761938	19764254
chr11	19891251	19895557
chr11	22355804	22360645
chr11	22360701	22371130
chr11	22685307	22689956
chr11	22723800	22725983
chr11	26617198	26619842
chr11	27238116	27241310
chr11	27405437	27408533
chr11	29289280	29293775
chr11	31004581	31007115
chr11	31128059	31130133
chr11	31830179	31832719
chr11	31833036	31835075
chr11	31892938	31895129
chr11	31896605	31899168
chr11	31989420	31991988
chr11	32016837	32020289
chr11	32024152	32026210
chr11	32111958	32114358
chr11	32133533	32137246
chr11	32279784	32282375
chr11	32330099	32332573
chr11	32913333	32917219
chr11	33278882	33281686
chr11	33751017	33753018
chr11	33912053	33917422
chr11	33917496	33920104
chr11	33931877	33935766
chr11	34073818	34075835
chr11	34205527	34208971
chr11	34214831	34217033
chr11	35989065	35992199
chr11	36030190	36032493
chr11	36206460	36210160
chr11	44025860	44027962
chr11	44731742	44733910
chr11	44958198	44960364
chr11	44961300	44965929
chr11	44972575	44975045
chr11	44975228	44977324
chr11	44977800	44980670
chr11	44983145	44989438
chr11	44999142	45002889
chr11	45008081	45011601
chr11	45011745	45017986
chr11	45018017	45020904
chr11	45047289	45052394
chr11	45056442	45059706
chr11	45061173	45063257
chr11	45064341	45067131
chr11	45071007	45076141
chr11	45107755	45117761
chr11	45382201	45384294
chr11	45389437	45392810
chr11	45392947	45395208
chr11	45430937	45435162
chr11	45531478	45535626
chr11	45539896	45542282
chr11	45580339	45585044
chr11	45625188	45627547
chr11	45627650	45629653
chr11	45681811	45687187
chr11	45753759	45755885
chr11	46004720	46007561
chr11	46016273	46020192
chr11	46140652	46143038
chr11	46371374	46373844
chr11	46383079	46385291
chr11	47291640	47293701
chr11	47430130	47432382
chr11	47486208	47489049
chr11	47535852	47540423
chr11	47544640	47547527
chr11	47936319	47938406
chr11	47938675	47941736
chr11	48001107	48003552
chr11	48021678	48026573
chr11	48036938	48041312
chr11	56927479	56930800
chr11	56930931	56932995
chr11	57281513	57283868
chr11	59182910	59185864
chr11	60834203	60836433
chr11	60838197	60842136
chr11	60848522	60851505
chr11	60857471	60859498
chr11	60886141	60889727
chr11	60928704	60930739
chr11	61060915	61063278
chr11	61398727	61400833
chr11	61593884	61597244
chr11	61600333	61602902
chr11	62008582	62010613
chr11	62366942	62369315
chr11	62623543	62625600
chr11	62648328	62650580
chr11	63331190	63335797
chr11	63448946	63450966
chr11	63674300	63676594
chr11	63885759	63888591
chr11	63888653	63890728
chr11	64300774	64302891
chr11	64403126	64406461
chr11	64609612	64612199
chr11	64765377	64767401
chr11	64916820	64920009
chr11	64948522	64951244
chr11	65186666	65188769
chr11	65189834	65192463
chr11	65252756	65255109
chr11	65255340	65258428
chr11	65258532	65261762
chr11	65266517	65268818
chr11	65836968	65839269
chr11	66044837	66048017
chr11	66084600	66086690
chr11	66101615	66104501
chr11	66139338	66141513
chr11	66257457	66259692
chr11	67810236	67812416
chr11	70347234	70350178
chr11	70350201	70352220
chr11	70476677	70479231
chr11	70760275	70762517
chr11	71748538	71754306
chr11	71796243	71798430
chr11	71934385	71937235
chr11	72283681	72287599
chr11	72347028	72349205
chr11	73025751	73028610
chr11	73031959	73036671
chr11	73864539	73867088
chr11	76326000	76328201
chr11	76737225	76739364
chr11	77809999	77813252
chr11	77819129	77821352
chr11	78451377	78453608
chr11	78643861	78646029
chr11	78652548	78655983
chr11	78663991	78666961
chr11	79150062	79152104
chr11	86195514	86199809
chr11	86298362	86300793
chr11	86302201	86305001
chr11	86380171	86384236
chr11	90905783	90908603
chr11	94407569	94409773
chr11	94616296	94618333
chr11	94798955	94801878
chr11	94837062	94839275
chr11	95068874	95074564
chr11	95770206	95772733
chr11	100623796	100626310
chr11	107582044	107584055
chr11	107613238	107616137
chr11	108761333	108763932
chr11	109641587	109643619
chr11	109643927	109646652
chr11	109962754	109965085
chr11	109998938	110001477
chr11	110164939	110167744
chr11	111169027	111172110
chr11	111172257	111179005
chr11	111203605	111205612
chr11	111248155	111251262
chr11	111305395	111307596
chr11	111307686	111310075
chr11	111591202	111593338
chr11	111603939	111606075
chr11	111606100	111608252
chr11	111617266	111619294
chr11	111894962	111896980
chr11	113328694	113331088
chr11	114935574	114937778
chr11	114952881	114955015
chr11	115168059	115171201
chr11	115299229	115302145
chr11	115372859	115375124
chr11	115460020	115463275
chr11	115463599	115466338
chr11	115541466	115544475
chr11	115828440	115832084
chr11	115982110	115985154
chr11	116050895	116052957
chr11	117635299	117637539
chr11	117746168	117748389
chr11	117770429	117773187
chr11	118234530	118237722
chr11	118660484	118662893
chr11	118786701	118790257
chr11	118973013	118976006
chr11	119381973	119384907
chr11	119562984	119565264
chr11	119594507	119600223
chr11	119658088	119660668
chr11	120618143	120621041
chr11	121235468	121238240
chr11	121238346	121240449
chr11	121403541	121406015
chr11	122526341	122528467
chr11	123379722	123381975
chr11	123387925	123391115
chr11	123430251	123432376
chr11	123959471	123961830
chr11	124787187	124789809
chr11	126033264	126036389
chr11	126529824	126532403
chr11	129871053	129873103
chr12	286155	288338
chr12	858601	861543
chr12	1701981	1704776
chr12	1877030	1880032
chr12	1928646	1932185
chr12	1935004	1939159
chr12	1944138	1949211
chr12	1950503	1953219
chr12	2024424	2027847
chr12	2033975	2036072
chr12	2040128	2047623
chr12	2191731	2194979
chr12	2219548	2221757
chr12	2683798	2685931
chr12	3313603	3317115
chr12	3321397	3327451
chr12	3327480	3330543
chr12	3330857	3335840
chr12	3340882	3343974
chr12	3346278	3349383
chr12	3351026	3354890
chr12	3813491	3815929
chr12	3821624	3824616
chr12	3831383	3836069
chr12	3860969	3863704
chr12	6444280	6446504
chr12	6480451	6483730
chr12	6559769	6562560
chr12	6641425	6643544
chr12	6714236	6716652
chr12	6719911	6722934
chr12	6739150	6742977
chr12	6875371	6878402
chr12	6929442	6931793
chr12	6935957	6939315
chr12	7022226	7024913
chr12	7033619	7038212
chr12	7069982	7072298
chr12	7072329	7074401
chr12	7124397	7127259
chr12	7522091	7525928
chr12	7526016	7528277
chr12	8087067	8089583
chr12	8184415	8186725
chr12	8232458	8234772
chr12	9194942	9197141
chr12	10874833	10876902
chr12	12866717	12870170
chr12	12875625	12878282
chr12	15200090	15202496
chr12	23714812	23719668
chr12	23769221	23772972
chr12	26278184	26280233
chr12	26348474	26350948
chr12	27314684	27318961
chr12	27899254	27903881
chr12	27903907	27909096
chr12	27931952	27934409
chr12	29301360	29303423
chr12	30590778	30593799
chr12	30846138	30848811
chr12	31513797	31517031
chr12	32259718	32262748
chr12	32291554	32295091
chr12	32308189	32310650
chr12	33049983	33052223
chr12	40548447	40554405
chr12	40958061	40961537
chr12	41087568	41094025
chr12	42517183	42519713
chr12	44775365	44778957
chr12	44778967	44781757
chr12	46119241	46121311
chr12	46122820	46125729
chr12	46660108	46662831
chr12	49453221	49455373
chr12	49583081	49585541
chr12	49593713	49596275
chr12	49625207	49628361
chr12	49685462	49689519
chr12	49872840	49875099
chr12	50287863	50290705
chr12	50334711	50337226
chr12	50442998	50446866
chr12	50449126	50452206
chr12	51316282	51319820
chr12	51610766	51612870
chr12	52345453	52347574
chr12	52456231	52458744
chr12	52576479	52579018
chr12	52636929	52639142
chr12	52639502	52643053
chr12	53270459	53273434
chr12	53299846	53302028
chr12	53925166	53927885
chr12	54070122	54072131
chr12	54143441	54146375
chr12	54147442	54151067
chr12	54553184	54556466
chr12	54565313	54568344
chr12	54652215	54654761
chr12	54783661	54786417
chr12	55382449	55384713
chr12	55400838	55403157
chr12	55403247	55405838
chr12	55416996	55419249
chr12	55451539	55462365
chr12	56842443	56844604
chr12	57629063	57633003
chr12	57633059	57637577
chr12	57848919	57851074
chr12	57914662	57917736
chr12	58288946	58291804
chr12	59306279	59310343
chr12	59311178	59314019
chr12	60128483	60130766
chr12	62995584	62998444
chr12	63096474	63101210
chr12	63114641	63118927
chr12	64780851	64785014
chr12	64845050	64847144
chr12	64888288	64890788
chr12	67197425	67199686
chr12	67663087	67665170
chr12	67806731	67809206
chr12	67907350	67911058
chr12	68042494	68044900
chr12	68053103	68055434
chr12	68741550	68744145
chr12	70423511	70425973
chr12	70589704	70592429
chr12	70635777	70638346
chr12	72336742	72341508
chr12	72341705	72343949
chr12	74931600	74933666
chr12	75920646	75923894
chr12	75972058	75974412
chr12	75982729	75988325
chr12	76114798	76118855
chr12	76229098	76231650
chr12	76422115	76425323
chr12	76833193	76837194
chr12	78603785	78606771
chr12	79438990	79441173
chr12	80081939	80084821
chr12	80579612	80581638
chr12	80603051	80605175
chr12	80607202	80610823
chr12	81329413	81331596
chr12	81599248	81601401
chr12	82111950	82116422
chr12	82152109	82154178
chr12	82568914	82570934
chr12	83066469	83069474
chr12	83069506	83071746
chr12	83259921	83262356
chr12	83267152	83269732
chr12	83361187	83364039
chr12	84058700	84060802
chr12	84604189	84608173
chr12	84628255	84630494
chr12	90645394	90647484
chr12	94286056	94288468
chr12	94374654	94377855
chr12	94412361	94414957
chr12	94414963	94417818
chr12	94434815	94437157
chr12	94473303	94475753
chr12	96628118	96630201
chr12	96632453	96636333
chr12	96792041	96794329
chr12	96806114	96808618
chr12	96808667	96811322
chr12	96818837	96822146
chr12	102089732	102092453
chr12	102819883	102823151
chr12	102873920	102876688
chr12	103786703	103789120
chr12	103791197	103793956
chr12	104656039	104658901
chr12	105476127	105478280
chr12	106532223	106534510
chr12	108509153	108511281
chr12	108609442	108612820
chr12	109083020	109087898
chr12	109089347	109093365
chr12	109094905	109098804
chr12	109123153	109125264
chr12	109152535	109154991
chr12	109194788	109197449
chr12	109456246	109458891
chr12	109659915	109662071
chr12	109746540	109748602
chr12	109968949	109971770
chr12	110115345	110117706
chr12	110157079	110159236
chr12	110460153	110462886
chr12	110684028	110686511
chr12	110705775	110710515
chr12	110803556	110809303
chr12	110809401	110814894
chr12	111470584	111472602
chr12	111510322	111513891
chr12	114336904	114338952
chr12	118404424	118406864
chr12	118828313	118830542
chr12	118830647	118832983
chr12	119214411	119216973
chr12	119288686	119291466
chr12	120662014	120664097
chr12	120667263	120669538
chr12	120805357	120807689
chr12	121961067	121963622
chr12	121974298	121976556
chr12	122016934	122020142
chr12	122237617	122240862
chr12	122240879	122243582
chr12	122458886	122461854
chr12	122580618	122585928
chr12	123561605	123563991
chr12	123578089	123580712
chr12	123754990	123757104
chr12	124877839	124879870
chr12	124880029	124882464
chr12	125399531	125401817
chr12	125422162	125424187
chr12	125643647	125647358
chr12	128209419	128212207
chr12	131060994	131063159
chr12	131116120	131118565
chr12	131130964	131133203
chr12	131198315	131200849
chr12	131313628	131317580
chr13	24006690	24009210
chr13	25865008	25867225
chr13	31406199	31408628
chr13	45777005	45779385
chr13	45779895	45783324
chr13	48646688	48648894
chr13	48706399	48708583
chr13	48728260	48730780
chr13	48732802	48736913
chr13	49548978	49552714
chr13	50652972	50656140
chr13	50778055	50781469
chr13	50966645	50969345
chr13	51483301	51485535
chr13	51566659	51568878
chr13	52186575	52188766
chr13	52376531	52380110
chr13	52395094	52398801
chr13	52399186	52403801
chr13	52409285	52411497
chr13	52530132	52532615
chr13	53422835	53426747
chr13	53469722	53471854
chr13	53580818	53582878
chr13	53742065	53744143
chr13	53754411	53756991
chr13	53770291	53772921
chr13	55983637	55988059
chr13	56126108	56129696
chr13	56135690	56139603
chr13	56527677	56529768
chr13	60022120	60026461
chr13	60067386	60071242
chr13	60970614	60972711
chr13	67406045	67414890
chr13	67414913	67417274
chr13	68464191	68466641
chr13	70030611	70032743
chr13	70826892	70828984
chr13	71180082	71182569
chr13	71664012	71667437
chr13	71742119	71745207
chr13	72047598	72051242
chr13	72085184	72093959
chr13	72094021	72097165
chr13	72097215	72101724
chr13	72175534	72178425
chr13	72192255	72198161
chr13	72371838	72374122
chr13	72433668	72444485
chr13	74708653	74711114
chr13	76055010	76057393
chr13	76886309	76888426
chr13	77422940	77425411
chr13	78082104	78085826
chr13	78085961	78088447
chr13	79351467	79353945
chr13	79978812	79981263
chr13	85104072	85106240
chr13	90442728	90444884
chr13	92083123	92085383
chr13	93879045	93882140
chr13	94210750	94216105
chr13	94614919	94617264
chr13	97841878	97844020
chr13	97874575	97878744
chr13	100308581	100318492
chr13	100407507	100412588
chr13	100497599	100500450
chr13	100503823	100508940
chr13	100522014	100524534
chr13	100618803	100624124
chr13	100633025	100637780
chr13	100950948	100953145
chr13	100953206	100955386
chr13	100984474	100987335
chr13	101172928	101175978
chr13	102944934	102947235
chr13	103019735	103021814
chr13	103271525	103273901
chr13	103829875	103834840
chr13	104492055	104494332
chr13	110439375	110443832
chr13	111939315	111941318
chr13	113379052	113381485
chr13	113653821	113655873
chr13	114504029	114506248
chr13	114537173	114539212
chr13	114539690	114542182
chr13	115023574	115025630
chr14	21564206	21567583
chr14	21865913	21869333
chr14	23183559	23186087
chr14	23355086	23360181
chr14	23446231	23448575
chr14	23464821	23469759
chr14	23477249	23480015
chr14	23490215	23495856
chr14	23503226	23505280
chr14	23979083	23982304
chr14	23982378	23985036
chr14	24549256	24551474
chr14	24897406	24899864
chr14	29233719	29235740
chr14	29684188	29689421
chr14	29689562	29695165
chr14	29743387	29746480
chr14	30364928	30367426
chr14	32408524	32411028
chr14	32412224	32415555
chr14	32693188	32695401
chr14	32769469	32771548
chr14	32773788	32776246
chr14	34405545	34407652
chr14	34417765	34420290
chr14	35144871	35146881
chr14	35179035	35183874
chr14	35342146	35344590
chr14	36892243	36896171
chr14	37236082	37238239
chr14	37904845	37907978
chr14	38067662	38069714
chr14	42366366	42372642
chr14	50064180	50066399
chr14	50465531	50469309
chr14	51025722	51028431
chr14	51288629	51292061
chr14	53622177	53624387
chr14	55568350	55571960
chr14	55574125	55577057
chr14	55581976	55584127
chr14	55584224	55586755
chr14	56584391	56587202
chr14	56598282	56600421
chr14	56600557	56602886
chr14	57219528	57221734
chr14	57221840	57224743
chr14	57524751	57527559
chr14	57552931	57555512
chr14	57555612	57557673
chr14	57811732	57814583
chr14	57977431	57980148
chr14	58447633	58450045
chr14	59104655	59106726
chr14	59949099	59951119
chr14	60095155	60097939
chr14	60210182	60213085
chr14	60558612	60560778
chr14	60627030	60632134
chr14	62108655	62113040
chr14	66538557	66543978
chr14	66567829	66569931
chr14	67980610	67982671
chr14	68004601	68006925
chr14	70124150	70126305
chr14	73809954	73812103
chr14	74857028	74860413
chr14	75101564	75104998
chr14	75108293	75110406
chr14	75111972	75117125
chr14	75405315	75407317
chr14	75418567	75422370
chr14	75446447	75448885
chr14	75703138	75706370
chr14	76437571	76440913
chr14	76445803	76448929
chr14	77383235	77387049
chr14	77387128	77391153
chr14	77393213	77395716
chr14	77421773	77424264
chr14	77497425	77499670
chr14	77502755	77506660
chr14	77506929	77511920
chr14	77529449	77531798
chr14	77587581	77589969
chr14	78128531	78130657
chr14	78348739	78351887
chr14	79877819	79881982
chr14	79883594	79886894
chr14	79905270	79907811
chr14	80135068	80137362
chr14	81086415	81088768
chr14	81421273	81425928
chr14	81426103	81428883
chr14	81437430	81439630
chr14	81776911	81779928
chr14	81828703	81831852
chr14	81915239	81917412
chr14	87137608	87140159
chr14	90863410	90865574
chr14	90976836	90980097
chr14	91025803	91028229
chr14	91138768	91140784
chr14	91142037	91144547
chr14	91579481	91581757
chr14	91686989	91689055
chr14	95116500	95120070
chr14	96242816	96245155
chr14	99584634	99586941
chr14	99733854	99738583
chr14	99738671	99740948
chr14	99815017	99817089
chr14	99933106	99935234
chr14	100788583	100791097
chr14	100796148	100798166
chr14	100814355	100816449
chr14	100850237	100852999
chr14	100854054	100856836
chr14	100857329	100861102
chr14	100885493	100892297
chr14	100899327	100903165
chr14	100903263	100906643
chr14	100906727	100912267
chr14	100941720	100944273
chr14	100944320	100947195
chr14	100949546	100952747
chr14	100953083	100957225
chr14	100958668	100961003
chr14	100962324	100967257
chr14	100967676	100971498
chr14	100989187	100992024
chr14	101015458	101019814
chr14	101032654	101038070
chr14	101052002	101055582
chr14	101075837	101078824
chr14	101100619	101102825
chr14	101120831	101124834
chr14	101139671	101143455
chr14	101176781	101179000
chr14	101182040	101185135
chr14	101941397	101943468
chr14	103095439	103097566
chr14	103215102	103218038
chr14	104007707	104010806
chr14	104010843	104013088
chr14	104320700	104323156
chr14	105143093	105145671
chr14	105146004	105148258
chr14	105632699	105634825
chr14	105856288	105858858
chr14	105885107	105887384
chr14	105964583	105966619
chr15	29130007	29132650
chr15	37390715	37392718
chr15	38911870	38914980
chr15	39520464	39524008
chr15	39578844	39580927
chr15	39844676	39848815
chr15	40383870	40385987
chr15	40387400	40391100
chr15	41198821	41200855
chr15	41850274	41852833
chr15	43800565	43803020
chr15	43807524	43809765
chr15	45477094	45480188
chr15	46522557	46525638
chr15	46568385	46573512
chr15	46600813	46604511
chr15	46604549	46607651
chr15	46607779	46611159
chr15	46633673	46636519
chr15	46636549	46639225
chr15	46935483	46938831
chr15	47475445	47478749
chr15	47797090	47802625
chr15	47802739	47805883
chr15	48622705	48624941
chr15	49149435	49151627
chr15	50473185	50475256
chr15	50645865	50648842
chr15	51313795	51319286
chr15	52028388	52030717
chr15	56331668	56334120
chr15	57210843	57213128
chr15	57425824	57428807
chr15	57610564	57616463
chr15	60665226	60668378
chr15	60704320	60707064
chr15	60943463	60946427
chr15	62936460	62938720
chr15	63346216	63348651
chr15	64514970	64517255
chr15	65146271	65150464
chr15	66584916	66588894
chr15	66795871	66798050
chr15	67418080	67420652
chr15	68570086	68572609
chr15	69109045	69113245
chr15	69270498	69274441
chr15	69275204	69280795
chr15	69281497	69284216
chr15	69284287	69289079
chr15	69363351	69367814
chr15	69446543	69452748
chr15	70072793	70075743
chr15	70075751	70077808
chr15	70542240	70544817
chr15	70649756	70653940
chr15	70666775	70671175
chr15	72520046	72523550
chr15	73326752	73329040
chr15	74213535	74217130
chr15	74217199	74220785
chr15	74420117	74422245
chr15	74512792	74517332
chr15	74861845	74864092
chr15	74947098	74949553
chr15	75115894	75118162
chr15	75120179	75122298
chr15	75122383	75125903
chr15	75471001	75473589
chr15	75484013	75486348
chr15	75486506	75490287
chr15	75638937	75640995
chr15	76135053	76137422
chr15	76604553	76607029
chr15	77896984	77901977
chr15	78611720	78614757
chr15	78785540	78788924
chr15	79482755	79485212
chr15	79589969	79592960
chr15	80188323	80191141
chr15	80986654	80988696
chr15	81196644	81198891
chr15	83874557	83877362
chr15	85290685	85292822
chr15	85430993	85434003
chr15	86015749	86018260
chr15	86284704	86287087
chr15	89116642	89118682
chr15	89905723	89907726
chr15	90604610	90607657
chr15	90993569	90995775
chr15	91445188	91447246
chr15	92547519	92550856
chr15	93352590	93355712
chr15	93372906	93375045
chr15	93375284	93377790
chr15	93426019	93428350
chr15	93443533	93447474
chr15	99191773	99193811
chr15	99241606	99243845
chr15	99438419	99440438
chr15	99558079	99561210
chr15	100026938	100029482
chr15	100298710	100300763
chr15	101418021	101420417
chr15	101458409	101460655
chr15	101470177	101472223
chr15	102153894	102156186
chr16	642688	644794
chr16	715320	717986
chr16	765220	767594
chr16	767739	769831
chr16	1820678	1823138
chr16	2254692	2257326
chr16	2519062	2525024
chr16	3038092	3040498
chr16	11139795	11142934
chr16	11149471	11152817
chr16	11166461	11168777
chr16	11177518	11180575
chr16	11180655	11182967
chr16	11194245	11197282
chr16	11335255	11338154
chr16	11873061	11875751
chr16	11875810	11878266
chr16	11886802	11889201
chr16	12189847	12193313
chr16	12711524	12714817
chr16	19889882	19892454
chr16	19894091	19896188
chr16	23122343	23124674
chr16	23124726	23128691
chr16	23400312	23404018
chr16	23417415	23419504
chr16	24679675	24682096
chr16	26873777	26876690
chr16	27777474	27784694
chr16	27809160	27811766
chr16	27929894	27932048
chr16	27936404	27938826
chr16	29817661	29820658
chr16	29822693	29827312
chr16	29831731	29834107
chr16	29835317	29838048
chr16	30039643	30043155
chr16	30074536	30076914
chr16	34740967	34746436
chr16	35029985	35033353
chr16	46795886	46798642
chr16	48989445	48993235
chr16	49003281	49007467
chr16	49143194	49145815
chr16	49159980	49162636
chr16	49524954	49527825
chr16	49532759	49535178
chr16	49560980	49563913
chr16	49574745	49578455
chr16	49578945	49581676
chr16	49588112	49596294
chr16	49597551	49599911
chr16	49731744	49734544
chr16	49757045	49760849
chr16	49868133	49871289
chr16	49891731	49893924
chr16	50278596	50281289
chr16	50299349	50301818
chr16	52469747	52472269
chr16	53118719	53121558
chr16	53240790	53243863
chr16	53564253	53566803
chr16	56225337	56228476
chr16	56258634	56261171
chr16	56296162	56298253
chr16	56401202	56405083
chr16	56433624	56437410
chr16	57652668	57655921
chr16	57743055	57745462
chr16	57745501	57747800
chr16	64649816	64651827
chr16	67585095	67587605
chr16	67596768	67598814
chr16	68297684	68299862
chr16	68308510	68311095
chr16	68988147	68990440
chr16	69006208	69008281
chr16	70556632	70558646
chr16	70720066	70722367
chr16	70726441	70730212
chr16	70734766	70739211
chr16	70748229	70750941
chr16	71397018	71399961
chr16	72169828	72173786
chr16	73081638	73084909
chr16	75142014	75144024
chr16	75271694	75274728
chr16	75297952	75301916
chr16	78595694	78597933
chr16	81477662	81480671
chr16	81480714	81483139
chr16	82537651	82540464
chr16	84075227	84078183
chr16	84120188	84122376
chr16	84122517	84124954
chr16	84674732	84677544
chr16	84677554	84679557
chr16	85190842	85193111
chr16	85261239	85263792
chr16	85342912	85345487
chr16	85345613	85349465
chr16	85426914	85429199
chr16	85470733	85472995
chr16	85481177	85483834
chr16	85494049	85496286
chr16	85496297	85498615
chr16	85588413	85591916
chr16	85748733	85750967
chr16	86633464	86635744
chr16	87075030	87077995
chr16	87107091	87109920
chr16	87347767	87350031
chr16	87894356	87897099
chr16	88549219	88551400
chr16	88574619	88576911
chr16	88936773	88938800
chr17	1387726	1389945
chr17	1694381	1697374
chr17	1697558	1702165
chr17	2261113	2264138
chr17	2812341	2814791
chr17	3793551	3796369
chr17	4120318	4123744
chr17	4462484	4464972
chr17	4756353	4758559
chr17	4852334	4855447
chr17	6353550	6355965
chr17	7094976	7097010
chr17	7106734	7109065
chr17	7342458	7344692
chr17	7589448	7591518
chr17	7785242	7790889
chr17	8531786	8534036
chr17	16387553	16389945
chr17	17014067	17016434
chr17	17342438	17345103
chr17	17418530	17421765
chr17	17571507	17574448
chr17	17584638	17586995
chr17	17593683	17598603
chr17	17625827	17627896
chr17	17641720	17644039
chr17	17659656	17661876
chr17	17684055	17686681
chr17	17739670	17742245
chr17	17743621	17746232
chr17	17750163	17755193
chr17	17930538	17932554
chr17	18007735	18010845
chr17	18063518	18065581
chr17	18074864	18077076
chr17	18882808	18887255
chr17	18888387	18890683
chr17	18890846	18893789
chr17	18893950	18898740
chr17	18906301	18908915
chr17	19150959	19153430
chr17	19608450	19610457
chr17	19610667	19613054
chr17	21198855	21201259
chr17	25647030	25650098
chr17	25819025	25821386
chr17	25821423	25823689
chr17	25903573	25905610
chr17	26650234	26653210
chr17	26732808	26736186
chr17	26753293	26755505
chr17	26828224	26831157
chr17	26831716	26836093
chr17	27275725	27278457
chr17	27451918	27453928
chr17	27618648	27621124
chr17	27701715	27703878
chr17	27916755	27918802
chr17	27918890	27921929
chr17	27967286	27970486
chr17	29842596	29844738
chr17	30846011	30848681
chr17	30952021	30955426
chr17	32905869	32908479
chr17	32940429	32943191
chr17	32946919	32949434
chr17	37365378	37367407
chr17	37718493	37721409
chr17	37764294	37766389
chr17	37894116	37897433
chr17	38224208	38228712
chr17	38277189	38280089
chr17	38703871	38706520
chr17	39676097	39679115
chr17	40403978	40406957
chr17	40425745	40428426
chr17	40462933	40465892
chr17	40826627	40829044
chr17	40829350	40831945
chr17	41445397	41447588
chr17	42976018	42979995
chr17	43298515	43301628
chr17	43301693	43308693
chr17	43365411	43368747
chr17	43368760	43371884
chr17	45769662	45772145
chr17	46089841	46093958
chr17	47584238	47587019
chr17	47859708	47861798
chr17	48178018	48180089
chr17	48187563	48189842
chr17	48205727	48208091
chr17	48501372	48503571
chr17	48980669	48982898
chr17	53275092	53278459
chr17	54122432	54124785
chr17	55333816	55337874
chr17	55582236	55584566
chr17	55588028	55590372
chr17	55592931	55596115
chr17	55596287	55600456
chr17	55600586	55603296
chr17	55603565	55606684
chr17	55618647	55626560
chr17	55628999	55634608
chr17	55638132	55640273
chr17	55640327	55644868
chr17	55644873	55647380
chr17	55653272	55658370
chr17	55662464	55666664
chr17	55680394	55687070
chr17	55719003	55722556
chr17	55738174	55740460
chr17	55740592	55744277
chr17	55782984	55785400
chr17	55951091	55954252
chr17	55979006	55981308
chr17	55990636	55994617
chr17	56063692	56066513
chr17	56377121	56382711
chr17	56833201	56835294
chr17	56898882	56900942
chr17	57229889	57232603
chr17	57403999	57406017
chr17	57406168	57408441
chr17	57441263	57446612
chr17	57463576	57467371
chr17	57574955	57576955
chr17	57695030	57698718
chr17	59559418	59561716
chr17	59561784	59564304
chr17	60766452	60768810
chr17	60769110	60771110
chr17	60826104	60828145
chr17	60856603	60859362
chr17	61043797	61045982
chr17	61226724	61230608
chr17	61522456	61525777
chr17	61604019	61606245
chr17	61917421	61920075
chr17	62158361	62161200
chr17	63555251	63557737
chr17	66297221	66299674
chr17	66505439	66509474
chr17	67318534	67323232
chr17	67323430	67325619
chr17	67326477	67329273
chr17	67496937	67499364
chr17	70338978	70341106
chr17	70345084	70347336
chr17	70416398	70419265
chr17	70510473	70513755
chr17	70769795	70772152
chr17	70945508	70951547
chr17	71059179	71061341
chr17	71337170	71339441
chr17	72333321	72338367
chr17	72356623	72359348
chr17	72375792	72377836
chr17	72389187	72391212
chr17	72450393	72452634
chr17	73119321	73121642
chr17	73148567	73150592
chr17	73872340	73875184
chr17	74534784	74536891
chr17	74537158	74543560
chr17	74580458	74583147
chr17	75138543	75140545
chr17	75360830	75363672
chr17	75522104	75525409
chr17	75730940	75733264
chr17	75775428	75777479
chr17	75792452	75795545
chr17	75795663	75801966
chr17	75860511	75862943
chr17	75881762	75884900
chr17	76036135	76038135
chr17	76076647	76079211
chr17	76218858	76221744
chr17	76594824	76596872
chr17	77513488	77516266
chr17	77638486	77640493
chr17	77773292	77775594
chr17	77784141	77788338
chr17	77810186	77813217
chr17	77924763	77927227
chr17	78472636	78474943
chr17	78668453	78670584
chr17	78800450	78802665
chr17	78807194	78809359
chr17	78810209	78814080
chr17	79278931	79281171
chr17	79316846	79319858
chr17	79369290	79371522
chr17	79455113	79458526
chr17	79479970	79482621
chr17	79651045	79653139
chr17	79677148	79679298
chr17	79885764	79887780
chr17	79898230	79900574
chr17	79948798	79951060
chr17	80063387	80065518
chr17_gl000204_random	55233	57601
chr18	983992	986283
chr18	5510713	5515133
chr18	5515234	5518167
chr18	5518203	5521409
chr18	5524914	5527792
chr18	5542182	5544437
chr18	5894138	5896687
chr18	6364791	6366988
chr18	8086453	8088827
chr18	8499257	8502062
chr18	8502212	8505748
chr18	8614723	8616858
chr18	8685614	8690306
chr18	8705286	8708098
chr18	11365069	11368726
chr18	11849201	11851288
chr18	12419545	12421853
chr18	12518494	12521511
chr18	20714496	20716527
chr18	22808047	22811894
chr18	23305633	23307767
chr18	24048521	24051228
chr18	24688224	24691254
chr18	25441742	25444610
chr18	29265525	29267665
chr18	29778502	29782912
chr18	31156248	31158324
chr18	31290479	31292827
chr18	31334438	31338901
chr18	31380154	31382982
chr18	31384483	31390009
chr18	31695835	31699106
chr18	31800941	31804121
chr18	32286253	32288999
chr18	32289173	32292227
chr18	32701551	32703884
chr18	33273571	33277956
chr18	34047388	34049560
chr18	34111248	34116525
chr18	34122498	34126514
chr18	37226865	37229338
chr18	38417632	38419646
chr18	40194828	40196894
chr18	40356899	40361475
chr18	40856028	40859474
chr18	42259098	42262342
chr18	42323222	42325842
chr18	42476269	42479080
chr18	43267481	43269543
chr18	43677025	43679330
chr18	43913089	43915951
chr18	45867156	45869877
chr18	47115590	47118791
chr18	47338227	47340327
chr18	48721501	48723963
chr18	49149383	49152548
chr18	49179737	49182925
chr18	52982327	52989091
chr18	52989661	52991816
chr18	53073352	53076199
chr18	53082989	53090901
chr18	53090919	53093229
chr18	53254219	53257030
chr18	55710927	55713588
chr18	56529342	56532026
chr18	57625489	57627953
chr18	58172432	58176854
chr18	60822992	60826023
chr18	60925320	60928551
chr18	60985544	60988456
chr18	63075304	63081898
chr18	63402676	63405780
chr18	63418692	63420946
chr18	66882562	66884771
chr18	72920224	72922676
chr18	74197553	74199796
chr18	74205022	74207228
chr19	484565	486637
chr19	708873	711000
chr19	919040	921093
chr19	924719	927415
chr19	1249882	1253006
chr19	1855546	1859149
chr19	1931529	1934185
chr19	3053594	3056146
chr19	3060691	3063215
chr19	3985564	3987911
chr19	5338757	5340842
chr19	5875375	5878410
chr19	6055629	6057648
chr19	6059341	6062109
chr19	6087258	6089439
chr19	6092639	6096577
chr19	6097777	6099793
chr19	6099940	6101964
chr19	6107981	6110476
chr19	8302607	8305386
chr19	9957953	9960991
chr19	10527952	10530910
chr19	11001568	11004031
chr19	12888541	12890678
chr19	12892649	12894775
chr19	12902317	12904374
chr19	13132531	13137966
chr19	13149448	13151992
chr19	13188386	13191610
chr19	13273974	13276393
chr19	13733166	13735788
chr19	13953352	13955449
chr19	13974389	13977156
chr19	14096148	14098757
chr19	14315132	14317648
chr19	18059180	18063039
chr19	18156011	18158036
chr19	29575035	29577194
chr19	29577331	29580533
chr19	29588451	29592221
chr19	29799284	29802438
chr19	29802536	29806543
chr19	30453133	30459469
chr19	30460773	30463042
chr19	30715658	30718660
chr19	30718661	30720876
chr19	30861412	30863536
chr19	30981145	30984872
chr19	31000405	31006302
chr19	31116655	31119385
chr19	31119425	31121982
chr19	31124225	31126621
chr19	31139065	31141065
chr19	31182192	31184208
chr19	34285824	34288209
chr19	35523547	35526172
chr19	35558962	35561301
chr19	35605985	35609026
chr19	35613343	35615543
chr19	35629859	35632114
chr19	36346156	36348483
chr19	38145161	38147506
chr19	38495358	38497581
chr19	38526285	38529085
chr19	38548888	38551212
chr19	38551525	38553539
chr19	38683193	38685212
chr19	38741140	38744968
chr19	39140055	39143542
chr19	39174554	39176601
chr19	39264186	39266295
chr19	40772270	40774494
chr19	40777935	40781695
chr19	40789102	40791321
chr19	41035313	41037373
chr19	41106818	41109870
chr19	42545451	42547516
chr19	42547617	42549633
chr19	42573333	42575360
chr19	42756165	42759271
chr19	42773390	42775686
chr19	42781152	42784659
chr19	42784674	42787933
chr19	44122499	44124805
chr19	45754526	45756779
chr19	47217079	47220334
chr19	47289584	47291831
chr19	47356067	47358935
chr19	47613361	47616413
chr19	47973102	47975221
chr19	47998936	48002596
chr19	48008346	48010376
chr19	48010594	48015089
chr19	48015147	48017147
chr19	48872488	48876262
chr19	48946437	48949225
chr19	49173696	49176412
chr19	49242334	49244563
chr19	49301438	49303611
chr19	49466069	49468395
chr19	49652774	49654978
chr19	49897406	49899629
chr19	49899631	49902730
chr19	49929612	49931636
chr19	50015681	50018026
chr19	50424237	50427695
chr19	51378927	51382002
chr19	52191301	52194104
chr19	55995755	55999191
chr19	56152359	56154894
chr2	1711104	1713110
chr2	1909815	1912876
chr2	2010613	2014924
chr2	2018390	2020802
chr2	2190765	2193541
chr2	2324077	2338061
chr2	2847863	2852556
chr2	2852606	2856029
chr2	3280084	3282148
chr2	3703868	3706201
chr2	5455957	5458891
chr2	5830095	5832413
chr2	5832545	5834606
chr2	5834652	5838031
chr2	6583399	6585596
chr2	6780198	6782890
chr2	7402857	7405008
chr2	7405162	7408567
chr2	8819061	8821837
chr2	8822521	8824539
chr2	9859881	9862429
chr2	10260543	10262733
chr2	10914340	10917947
chr2	11514372	11517183
chr2	11536414	11538935
chr2	11839234	11842130
chr2	12351275	12353457
chr2	12402336	12404673
chr2	12857052	12859499
chr2	15180744	15184883
chr2	15199042	15201219
chr2	17979814	17982036
chr2	17993417	17997768
chr2	18073827	18076924
chr2	18080487	18082610
chr2	19949056	19956577
chr2	19956582	19958705
chr2	19972892	19976235
chr2	20422543	20425223
chr2	20550809	20554161
chr2	20735966	20740680
chr2	20740788	20744587
chr2	20812274	20814771
chr2	20822742	20824917
chr2	21552778	21556721
chr2	22974402	22978800
chr2	23608055	23610136
chr2	23753368	23760529
chr2	23807165	23809392
chr2	23809515	23812193
chr2	23821405	23823865
chr2	25015273	25017286
chr2	25534110	25536276
chr2	25562817	25565827
chr2	25595217	25597488
chr2	25622609	25625925
chr2	26906928	26912795
chr2	28600276	28602617
chr2	28615723	28618597
chr2	28656474	28663027
chr2	29327926	29330287
chr2	29336622	29340079
chr2	30581971	30584387
chr2	34465734	34468011
chr2	34514980	34517332
chr2	40346022	40348602
chr2	42389776	42391991
chr2	43384109	43386584
chr2	43404647	43407871
chr2	43437005	43439095
chr2	43445060	43448383
chr2	46116433	46118955
chr2	47452874	47456165
chr2	47746164	47749538
chr2	48130888	48133667
chr2	48420992	48423454
chr2	48474708	48478402
chr2	48541797	48543949
chr2	50757944	50766228
chr2	50836265	50838607
chr2	50948030	50950704
chr2	50950783	50953405
chr2	50954383	50956820
chr2	50978834	50982395
chr2	50991270	51006490
chr2	51045353	51050495
chr2	51056403	51059267
chr2	51064940	51067687
chr2	51067699	51070505
chr2	51083071	51087773
chr2	51089998	51092738
chr2	51240495	51242954
chr2	51250323	51255247
chr2	51255321	51257570
chr2	51979263	51983189
chr2	52008014	52010181
chr2	52010183	52012318
chr2	52612227	52615575
chr2	53555882	53557957
chr2	53794715	53798303
chr2	54785544	54788005
chr2	54982990	54985602
chr2	55095511	55097894
chr2	55097896	55100748
chr2	55105270	55108685
chr2	55275295	55277640
chr2	55288547	55291640
chr2	55323443	55326758
chr2	55326835	55329057
chr2	55335211	55341372
chr2	55379025	55381905
chr2	56236427	56238730
chr2	56238925	56247795
chr2	56702114	56707302
chr2	56735415	56738975
chr2	58103330	58105891
chr2	59641388	59643443
chr2	60726166	60728535
chr2	60757613	60762489
chr2	60774719	60782301
chr2	64244607	64247216
chr2	67672298	67674742
chr2	68546218	68548439
chr2	70007701	70010375
chr2	70311610	70314156
chr2	70314596	70316943
chr2	70358035	70362724
chr2	70366504	70369716
chr2	70993096	70995365
chr2	72123822	72126011
chr2	74211042	74213229
chr2	74407547	74409792
chr2	74667744	74669859
chr2	74774567	74777679
chr2	80275556	80277572
chr2	80340079	80342376
chr2	80679713	80681873
chr2	85659758	85663052
chr2	85663724	85666578
chr2	85763904	85766235
chr2	85981178	85984939
chr2	86020407	86024855
chr2	86027009	86029062
chr2	86223485	86225798
chr2	86260473	86263213
chr2	86263597	86266296
chr2	95958604	95961894
chr2	95961987	95966312
chr2	97533683	97536281
chr2	98545323	98547904
chr2	98550117	98552810
chr2	99384736	99387133
chr2	99484098	99486402
chr2	100188151	100191708
chr2	100238675	100242833
chr2	100252216	100254426
chr2	100651731	100653949
chr2	100658429	100660479
chr2	100721252	100724489
chr2	101435137	101437156
chr2	102313630	102315652
chr2	102425619	102429294
chr2	103620605	103622847
chr2	103978400	103982097
chr2	105722697	105727526
chr2	106113126	106115631
chr2	106411502	106414171
chr2	106427597	106431800
chr2	106437213	106439584
chr2	107190118	107192474
chr2	107195860	107197910
chr2	108145933	108147994
chr2	108426530	108429763
chr2	109236007	109238984
chr2	109248960	109251950
chr2	109810068	109813598
chr2	109825883	109827964
chr2	112788631	112791319
chr2	113450305	113452501
[truncated: 1,784 more rows]
