# Supplementary material for: Bromodomain protein 4 discriminates tissue-specific super-enhancers containing disease-specific susceptibility loci in prostate and breast cancer
Source: BMC Genomics. 2017 Mar 31;18:270. doi: 10.1186/s12864-017-3620-y (PMC5374680; doi:10.1186/s12864-017-3620-y)
Supplement: Supplementary file 15 — SE_H2171_MED1_H3K27Ac. (BED 53 kb) [file 12864_2017_3620_MOESM15_ESM.bed]

chr1	1240236	1243302
chr1	1355026	1358196
chr1	1364701	1370974
chr1	1565858	1567893
chr1	2244467	2246740
chr1	2266752	2269409
chr1	2273660	2275704
chr1	2363206	2365949
chr1	2369660	2371690
chr1	2780264	2782870
chr1	3086231	3089308
chr1	3274547	3278366
chr1	3605766	3608184
chr1	3630750	3633702
chr1	6336692	6339539
chr1	6395273	6397739
chr1	7143051	7145162
chr1	7337195	7341862
chr1	8065013	8067225
chr1	8760468	8763437
chr1	8763646	8765757
chr1	8938808	8941039
chr1	9895166	9897473
chr1	10596053	10601547
chr1	10742834	10747364
chr1	10839523	10842686
chr1	10849540	10854064
chr1	10854078	10856699
chr1	10882524	10885185
chr1	10959471	10963273
chr1	10963417	10968512
chr1	11773923	11777132
chr1	12003296	12005474
chr1	16556012	16559871
chr1	16963177	16967322
chr1	17763698	17766270
chr1	17766320	17769011
chr1	17921170	17923388
chr1	17969475	17973089
chr1	18043538	18046005
chr1	18168737	18170776
chr1	18170817	18173387
chr1	18524043	18526118
chr1	18573724	18578512
chr1	19262638	19265341
chr1	19265457	19267933
chr1	21663270	21665287
chr1	21993708	21995873
chr1	22466426	22469590
chr1	22573390	22576374
chr1	22622780	22625042
chr1	22939328	22941778
chr1	22942314	22945590
chr1	23855444	23857775
chr1	23919202	23921833
chr1	24831158	24834161
chr1	25892132	25896243
chr1	26091793	26094331
chr1	26682372	26685021
chr1	26826338	26828504
chr1	27019674	27022083
chr1	27022177	27024787
chr1	27181671	27186109
chr1	27189566	27191584
chr1	27397121	27399270
chr1	27462042	27464416
chr1	27753105	27755316
chr1	27845175	27852071
chr1	27891662	27894973
chr1	29799434	29803129
chr1	31217909	31221100
chr1	31221177	31224481
chr1	31849935	31852168
chr1	31954031	31956315
chr1	33346152	33348298
chr1	33348872	33352860
chr1	33827540	33829596
chr1	36913213	36916052
chr1	37857430	37860953
chr1	38493061	38496714
chr1	39249558	39253459
chr1	41707083	41709902
chr1	41830316	41835667
chr1	41965205	41967432
chr1	41967597	41969872
chr1	43973542	43975901
chr1	44031517	44033752
chr1	44048183	44054305
chr1	44416111	44418674
chr1	45102787	45106030
chr1	45409217	45413259
chr1	45413380	45415972
chr1	46598788	46601372
chr1	50568593	50574476
chr1	50574579	50578652
chr1	51169914	51172590
chr1	51434370	51438874
chr1	53599645	53601870
chr1	53604347	53607074
chr1	53999559	54001856
chr1	54001875	54004001
chr1	54005676	54011853
chr1	54018060	54021011
chr1	54037463	54039693
chr1	54082601	54085182
chr1	54143962	54147504
chr1	54147512	54149715
chr1	54534195	54536941
chr1	54763147	54766175
chr1	54766308	54769093
chr1	54779597	54781640
chr1	54790072	54799665
chr1	54805840	54808581
chr1	54808606	54810902
chr1	54873452	54875868
chr1	55023097	55025578
chr1	55984531	55987492
chr1	60437274	60440044
chr1	60689118	60695248
chr1	60695382	60703098
chr1	60741201	60744066
chr1	61326996	61338532
chr1	61351329	61353969
chr1	61360062	61363493
chr1	61369568	61373121
chr1	61380812	61382815
chr1	61388654	61390773
chr1	61691244	61694035
chr1	61694095	61696499
chr1	61716816	61719214
chr1	62644576	62649271
chr1	65531875	65535125
chr1	68109413	68112093
chr1	68112170	68115845
chr1	68115919	68119779
chr1	68140541	68144976
chr1	71273142	71278331
chr1	77799402	77801819
chr1	77812019	77816263
chr1	78002831	78006644
chr1	78009581	78012997
chr1	82692008	82694410
chr1	107569326	107571334
chr1	108033684	108035919
chr1	108036396	108039675
chr1	108075250	108081231
chr1	110714337	110716438
chr1	110879083	110881449
chr1	112392284	112395221
chr1	112445534	112449745
chr1	112449752	112453132
chr1	112489187	112491394
chr1	114304184	114308371
chr1	116371508	116373593
chr1	116381077	116384668
chr1	116794793	116800014
chr1	117366042	117368605
chr1	117368727	117371342
chr1	117395357	117399595
chr1	117419539	117421980
chr1	117530913	117533467
chr1	149855925	149857931
chr1	150181222	150184392
chr1	153504389	153507083
chr1	153517771	153519862
chr1	153539222	153541974
chr1	154971438	154974636
chr1	154990165	154992894
chr1	155047582	155051291
chr1	156459114	156464828
chr1	156717038	156720168
chr1	160330664	160334543
chr1	161734020	161736027
chr1	162666335	162668785
chr1	165141786	165143842
chr1	165203415	165206508
chr1	165796355	165799143
chr1	167051152	167055422
chr1	174922157	174925668
chr1	175808885	175811199
chr1	180134269	180137217
chr1	182578057	182581049
chr1	182583060	182585467
chr1	182585596	182589070
chr1	182666432	182668930
chr1	183181127	183187566
chr1	185452110	185454192
chr1	187046753	187048831
chr1	188123329	188127039
chr1	188139842	188141883
chr1	201280328	201282371
chr1	201616563	201619655
chr1	201646429	201649377
chr1	201662454	201666377
chr1	201732237	201734439
chr1	201893794	201896478
chr1	202054297	202058173
chr1	202074215	202076541
chr1	202192924	202196668
chr1	202215480	202217731
chr1	203294342	203296538
chr1	203329267	203332574
chr1	203346731	203350699
chr1	203459674	203462716
chr1	204326394	204328970
chr1	205604517	205606773
chr1	205616351	205619590
chr1	207067487	207070598
chr1	209979599	209981679
chr1	210404811	210407526
chr1	212001426	212005438
chr1	212683848	212687459
chr1	214610161	214612958
chr1	214613062	214615446
chr1	214678592	214681801
chr1	220554724	220556810
chr1	223510930	223514632
chr1	225920356	225922473
chr1	225923759	225925789
chr1	225932623	225934729
chr1	225954815	225957641
chr1	226910227	226912556
chr1	227161255	227163840
chr1	228132795	228135624
chr1	228674039	228678310
chr1	228904219	228906665
chr1	230879195	230882122
chr1	230882262	230888336
chr1	230888356	230890480
chr1	231817680	231821265
chr1	232661648	232664494
chr1	232667891	232670815
chr1	232680367	232687585
chr1	233626490	233628736
chr1	233769931	233771976
chr1	234632209	234634534
chr1	234736015	234745937
chr1	234748528	234750710
chr1	234753736	234756754
chr1	234836258	234838570
chr1	234856819	234859911
chr1	234860252	234863925
chr1	234906642	234908658
chr1	237478104	237486985
chr1	237488835	237491572
chr1	237502660	237505222
chr1	244211917	244214464
chr1	244996822	245000134
chr1	245970398	245974457
chr1	246579361	246582063
chr10	1476624	1479278
chr10	12674960	12680200
chr10	16533129	16535685
chr10	21814940	21818864
chr10	21820678	21822939
chr10	31608116	31613656
chr10	31988281	31990323
chr10	31995174	31997284
chr10	32037695	32040860
chr10	61511418	61514732
chr10	61920624	61923498
chr10	65307950	65310622
chr10	71607045	71609931
chr10	71654910	71660935
chr10	71661107	71663737
chr10	73093203	73095231
chr10	74033710	74035907
chr10	76345540	76349166
chr10	76400155	76402628
chr10	77190003	77192103
chr10	78093299	78095413
chr10	78199543	78202700
chr10	79089875	79092099
chr10	79092366	79094530
chr10	79899093	79901723
chr10	79922027	79925489
chr10	80208153	80210705
chr10	80309510	80312161
chr10	80723560	80726141
chr10	80826553	80828588
chr10	81002767	81009415
chr10	81027424	81031734
chr10	84899910	84904614
chr10	88426532	88429734
chr10	95632743	95635429
chr10	97062678	97066208
chr10	101741817	101744271
chr10	102133347	102135368
chr10	103660686	103663670
chr10	104402078	104404745
chr10	111967319	111969757
chr10	112034676	112036736
chr10	112547970	112551598
chr10	112592896	112599523
chr10	112601743	112604811
chr10	112604829	112608065
chr10	112618815	112621783
chr10	118031883	118034252
chr10	119766358	119768442
chr10	125425106	125427404
chr10	131400246	131402688
chr10	131669680	131672385
chr10	131678089	131680995
chr10	131753228	131755298
chr10	131756511	131762503
chr10	134209930	134212736
chr10	134236144	134238683
chr11	7658544	7660986
chr11	8309581	8311793
chr11	8550674	8553033
chr11	8553143	8555636
chr11	12138452	12141171
chr11	12141179	12143297
chr11	12208453	12211228
chr11	12341146	12343974
chr11	19755011	19759742
chr11	19891251	19895557
chr11	22360701	22371130
chr11	22685307	22689956
chr11	27238116	27241310
chr11	29289280	29293775
chr11	31128059	31130133
chr11	31896605	31899168
chr11	31989420	31991988
chr11	32016837	32020289
chr11	32133533	32137246
chr11	32279784	32282375
chr11	32913333	32917219
chr11	33278882	33281686
chr11	33912053	33917422
chr11	33917496	33920104
chr11	33931877	33935766
chr11	34073818	34075835
chr11	34205527	34208971
chr11	34214831	34217033
chr11	36030190	36032493
chr11	36206460	36210160
chr11	44025860	44027962
chr11	44731742	44733910
chr11	44958198	44960364
chr11	44961300	44965929
chr11	44972575	44975045
chr11	44975228	44977324
chr11	44977800	44980670
chr11	44983145	44989438
chr11	44999142	45002889
chr11	45008081	45011601
chr11	45011745	45017986
chr11	45018017	45020904
chr11	45047289	45052394
chr11	45056442	45059706
chr11	45061173	45063257
chr11	45064341	45067131
chr11	45071007	45076141
chr11	45107755	45117761
chr11	45382201	45384294
chr11	45389437	45392810
chr11	45392947	45395208
chr11	45430937	45435162
chr11	45531478	45535626
chr11	45539896	45542282
chr11	45580339	45585044
chr11	45625188	45627547
chr11	45627650	45629653
chr11	46004720	46007561
chr11	46016273	46020192
chr11	46140652	46143038
chr11	47430130	47432382
chr11	48001107	48003552
chr11	48021678	48026573
chr11	56927479	56930800
chr11	56930931	56932995
chr11	59182910	59185864
chr11	60834203	60836433
chr11	60838197	60842136
chr11	60848522	60851505
chr11	60857471	60859498
chr11	61398727	61400833
chr11	61593884	61597244
chr11	61600333	61602902
chr11	62648328	62650580
chr11	63331190	63335797
chr11	63885759	63888591
chr11	63888653	63890728
chr11	64300774	64302891
chr11	65186666	65188769
chr11	65189834	65192463
chr11	65252756	65255109
chr11	65255340	65258428
chr11	65258532	65261762
chr11	65266517	65268818
chr11	66044837	66048017
chr11	66101615	66104501
chr11	66139338	66141513
chr11	66257457	66259692
chr11	70476677	70479231
chr11	70760275	70762517
chr11	72283681	72287599
chr11	73025751	73028610
chr11	73031959	73036671
chr11	76326000	76328201
chr11	77819129	77821352
chr11	78451377	78453608
chr11	78652548	78655983
chr11	86195514	86199809
chr11	86298362	86300793
chr11	86380171	86384236
chr11	94407569	94409773
chr11	94616296	94618333
chr11	95068874	95074564
chr11	107582044	107584055
chr11	107613238	107616137
chr11	109641587	109643619
chr11	109998938	110001477
chr11	110164939	110167744
chr11	111169027	111172110
chr11	111172257	111179005
chr11	111203605	111205612
chr11	111248155	111251262
chr11	111305395	111307596
chr11	111307686	111310075
chr11	111603939	111606075
chr11	111606100	111608252
chr11	114935574	114937778
chr11	114952881	114955015
chr11	115168059	115171201
chr11	115299229	115302145
chr11	115460020	115463275
chr11	115541466	115544475
chr11	115828440	115832084
chr11	115982110	115985154
chr11	118973013	118976006
chr11	119562984	119565264
chr11	119658088	119660668
chr11	120618143	120621041
chr11	123387925	123391115
chr11	123959471	123961830
chr11	124787187	124789809
chr11	126033264	126036389
chr11	126529824	126532403
chr12	286155	288338
chr12	858601	861543
chr12	1701981	1704776
chr12	1877030	1880032
chr12	1928646	1932185
chr12	1935004	1939159
chr12	1944138	1949211
chr12	1950503	1953219
chr12	2024424	2027847
chr12	2033975	2036072
chr12	2040128	2047623
chr12	2191731	2194979
chr12	2219548	2221757
chr12	2683798	2685931
chr12	3321397	3327451
chr12	3327480	3330543
chr12	3330857	3335840
chr12	3340882	3343974
chr12	3346278	3349383
chr12	3351026	3354890
chr12	3821624	3824616
chr12	3860969	3863704
chr12	6444280	6446504
chr12	6480451	6483730
chr12	6559769	6562560
chr12	6641425	6643544
chr12	6739150	6742977
chr12	6875371	6878402
chr12	6929442	6931793
chr12	6935957	6939315
chr12	7022226	7024913
chr12	7033619	7038212
chr12	7069982	7072298
chr12	7072329	7074401
chr12	7124397	7127259
chr12	7522091	7525928
chr12	7526016	7528277
chr12	8087067	8089583
chr12	8184415	8186725
chr12	8232458	8234772
chr12	12866717	12870170
chr12	12875625	12878282
chr12	15200090	15202496
chr12	23714812	23719668
chr12	27314684	27318961
chr12	27899254	27903881
chr12	27903907	27909096
chr12	27931952	27934409
chr12	30590778	30593799
chr12	31513797	31517031
chr12	32259718	32262748
chr12	32308189	32310650
chr12	33049983	33052223
chr12	40548447	40554405
chr12	40958061	40961537
chr12	41087568	41094025
chr12	46119241	46121311
chr12	46122820	46125729
chr12	49583081	49585541
chr12	49625207	49628361
chr12	49685462	49689519
chr12	50287863	50290705
chr12	50442998	50446866
chr12	50449126	50452206
chr12	53270459	53273434
chr12	54147442	54151067
chr12	54553184	54556466
chr12	55382449	55384713
chr12	55400838	55403157
chr12	55403247	55405838
chr12	55416996	55419249
chr12	55451539	55462365
chr12	57629063	57633003
chr12	57633059	57637577
chr12	57848919	57851074
chr12	57914662	57917736
chr12	58288946	58291804
chr12	62995584	62998444
chr12	63096474	63101210
chr12	63114641	63118927
chr12	67197425	67199686
chr12	68053103	68055434
chr12	68741550	68744145
chr12	70423511	70425973
chr12	72336742	72341508
chr12	72341705	72343949
chr12	75920646	75923894
chr12	75972058	75974412
chr12	75982729	75988325
chr12	76114798	76118855
chr12	76229098	76231650
chr12	76833193	76837194
chr12	78603785	78606771
chr12	80579612	80581638
chr12	80607202	80610823
chr12	82111950	82116422
chr12	82568914	82570934
chr12	83267152	83269732
chr12	84058700	84060802
chr12	84604189	84608173
chr12	90645394	90647484
chr12	94286056	94288468
chr12	94412361	94414957
chr12	94434815	94437157
chr12	94473303	94475753
chr12	96628118	96630201
chr12	96806114	96808618
chr12	96808667	96811322
chr12	96818837	96822146
chr12	102819883	102823151
chr12	103791197	103793956
chr12	104656039	104658901
chr12	108509153	108511281
chr12	109083020	109087898
chr12	109089347	109093365
chr12	109152535	109154991
chr12	109746540	109748602
chr12	110115345	110117706
chr12	110705775	110710515
chr12	110803556	110809303
chr12	110809401	110814894
chr12	120662014	120664097
chr12	120667263	120669538
chr12	122240879	122243582
chr12	122458886	122461854
chr12	122580618	122585928
chr12	124877839	124879870
chr12	124880029	124882464
chr12	125399531	125401817
chr12	125643647	125647358
chr12	131060994	131063159
chr12	131116120	131118565
chr12	131198315	131200849
chr13	31406199	31408628
chr13	45779895	45783324
chr13	48646688	48648894
chr13	48728260	48730780
chr13	48732802	48736913
chr13	50778055	50781469
chr13	50966645	50969345
chr13	51566659	51568878
chr13	52376531	52380110
chr13	52399186	52403801
chr13	52409285	52411497
chr13	53422835	53426747
chr13	53742065	53744143
chr13	53754411	53756991
chr13	53770291	53772921
chr13	56126108	56129696
chr13	56527677	56529768
chr13	60022120	60026461
chr13	60970614	60972711
chr13	67406045	67414890
chr13	67414913	67417274
chr13	71180082	71182569
chr13	72047598	72051242
chr13	72085184	72093959
chr13	72094021	72097165
chr13	72097215	72101724
chr13	72175534	72178425
chr13	72192255	72198161
chr13	72371838	72374122
chr13	72433668	72444485
chr13	74708653	74711114
chr13	76886309	76888426
chr13	77422940	77425411
chr13	78082104	78085826
chr13	78085961	78088447
chr13	79978812	79981263
chr13	94210750	94216105
chr13	97874575	97878744
chr13	100308581	100318492
chr13	100407507	100412588
chr13	100497599	100500450
chr13	100503823	100508940
chr13	100522014	100524534
chr13	100618803	100624124
chr13	100633025	100637780
chr13	100950948	100953145
chr13	100953206	100955386
chr13	100984474	100987335
chr13	103019735	103021814
chr13	103271525	103273901
chr13	104492055	104494332
chr13	114537173	114539212
chr13	114539690	114542182
chr14	21564206	21567583
chr14	21865913	21869333
chr14	23183559	23186087
chr14	23355086	23360181
chr14	23446231	23448575
chr14	23464821	23469759
chr14	23490215	23495856
chr14	23979083	23982304
chr14	23982378	23985036
chr14	29684188	29689421
chr14	29689562	29695165
chr14	29743387	29746480
chr14	32769469	32771548
chr14	32773788	32776246
chr14	34405545	34407652
chr14	35179035	35183874
chr14	36892243	36896171
chr14	42366366	42372642
chr14	50064180	50066399
chr14	55568350	55571960
chr14	55574125	55577057
chr14	55581976	55584127
chr14	55584224	55586755
chr14	57219528	57221734
chr14	57221840	57224743
chr14	57524751	57527559
chr14	57555612	57557673
chr14	58447633	58450045
chr14	60210182	60213085
chr14	60558612	60560778
chr14	66538557	66543978
chr14	67980610	67982671
chr14	68004601	68006925
chr14	74857028	74860413
chr14	75108293	75110406
chr14	75111972	75117125
chr14	75418567	75422370
chr14	75446447	75448885
chr14	75703138	75706370
chr14	77383235	77387049
chr14	77387128	77391153
chr14	77421773	77424264
chr14	77497425	77499670
chr14	77502755	77506660
chr14	77506929	77511920
chr14	77529449	77531798
chr14	77587581	77589969
chr14	79877819	79881982
chr14	79883594	79886894
chr14	79905270	79907811
chr14	80135068	80137362
chr14	81086415	81088768
chr14	81421273	81425928
chr14	81426103	81428883
chr14	81776911	81779928
chr14	81915239	81917412
chr14	90863410	90865574
chr14	90976836	90980097
chr14	91025803	91028229
chr14	91138768	91140784
chr14	91142037	91144547
chr14	91686989	91689055
chr14	99584634	99586941
chr14	99733854	99738583
chr14	100788583	100791097
chr14	100850237	100852999
chr14	100857329	100861102
chr14	100885493	100892297
chr14	100899327	100903165
chr14	100903263	100906643
chr14	100906727	100912267
chr14	100941720	100944273
chr14	100949546	100952747
chr14	100953083	100957225
chr14	100958668	100961003
chr14	100962324	100967257
chr14	100967676	100971498
chr14	100989187	100992024
chr14	101015458	101019814
chr14	101032654	101038070
chr14	101052002	101055582
chr14	101075837	101078824
chr14	101100619	101102825
chr14	101120831	101124834
chr14	101139671	101143455
chr14	101176781	101179000
chr14	101182040	101185135
chr14	101941397	101943468
chr14	103095439	103097566
chr14	103215102	103218038
chr14	104007707	104010806
chr14	104320700	104323156
chr14	105143093	105145671
chr14	105632699	105634825
chr14	105964583	105966619
chr15	38911870	38914980
chr15	39520464	39524008
chr15	39844676	39848815
chr15	40383870	40385987
chr15	40387400	40391100
chr15	41850274	41852833
chr15	43800565	43803020
chr15	45477094	45480188
chr15	46522557	46525638
chr15	46568385	46573512
chr15	46600813	46604511
chr15	46604549	46607651
chr15	46607779	46611159
chr15	46633673	46636519
chr15	46636549	46639225
chr15	46935483	46938831
chr15	47797090	47802625
chr15	47802739	47805883
chr15	49149435	49151627
chr15	51313795	51319286
chr15	56331668	56334120
chr15	57210843	57213128
chr15	57425824	57428807
chr15	57610564	57616463
chr15	60665226	60668378
chr15	60943463	60946427
chr15	67418080	67420652
chr15	68570086	68572609
chr15	69270498	69274441
chr15	69275204	69280795
chr15	69281497	69284216
chr15	69284287	69289079
chr15	69363351	69367814
chr15	69446543	69452748
chr15	70072793	70075743
chr15	70075751	70077808
chr15	70542240	70544817
chr15	70666775	70671175
chr15	72520046	72523550
chr15	73326752	73329040
chr15	74213535	74217130
chr15	74217199	74220785
chr15	74512792	74517332
chr15	74947098	74949553
chr15	75115894	75118162
chr15	75122383	75125903
chr15	75484013	75486348
chr15	75486506	75490287
chr15	76604553	76607029
chr15	77896984	77901977
chr15	78611720	78614757
chr15	78785540	78788924
chr15	79482755	79485212
chr15	81196644	81198891
chr15	85430993	85434003
chr15	89905723	89907726
chr15	90604610	90607657
chr15	93352590	93355712
chr15	93372906	93375045
chr15	93375284	93377790
chr15	93426019	93428350
chr15	99191773	99193811
chr15	99438419	99440438
chr15	100298710	100300763
chr15	101470177	101472223
chr16	642688	644794
chr16	715320	717986
chr16	765220	767594
chr16	767739	769831
chr16	1820678	1823138
chr16	2254692	2257326
chr16	2519062	2525024
chr16	3038092	3040498
chr16	11139795	11142934
chr16	11149471	11152817
chr16	11177518	11180575
chr16	11194245	11197282
chr16	11873061	11875751
chr16	11875810	11878266
chr16	11886802	11889201
chr16	12189847	12193313
chr16	12711524	12714817
chr16	19889882	19892454
chr16	23122343	23124674
chr16	23124726	23128691
chr16	26873777	26876690
chr16	27777474	27784694
chr16	27809160	27811766
chr16	27929894	27932048
chr16	29817661	29820658
chr16	29822693	29827312
chr16	29831731	29834107
chr16	29835317	29838048
chr16	30039643	30043155
chr16	30074536	30076914
chr16	34740967	34746436
chr16	35029985	35033353
chr16	48989445	48993235
chr16	49003281	49007467
chr16	49143194	49145815
chr16	49159980	49162636
chr16	49532759	49535178
chr16	49560980	49563913
chr16	49574745	49578455
chr16	49578945	49581676
chr16	49588112	49596294
chr16	49731744	49734544
chr16	49757045	49760849
chr16	49868133	49871289
chr16	49891731	49893924
chr16	50278596	50281289
chr16	50299349	50301818
chr16	52469747	52472269
chr16	53564253	53566803
chr16	56258634	56261171
chr16	56433624	56437410
chr16	57743055	57745462
chr16	57745501	57747800
chr16	64649816	64651827
chr16	67585095	67587605
chr16	68988147	68990440
chr16	70556632	70558646
chr16	70720066	70722367
chr16	70734766	70739211
chr16	71397018	71399961
chr16	72169828	72173786
chr16	75297952	75301916
chr16	78595694	78597933
chr16	81480714	81483139
chr16	82537651	82540464
chr16	84075227	84078183
chr16	84120188	84122376
chr16	84122517	84124954
chr16	84674732	84677544
chr16	84677554	84679557
chr16	85261239	85263792
chr16	85345613	85349465
chr16	85426914	85429199
chr16	85470733	85472995
chr16	85481177	85483834
chr16	85494049	85496286
chr16	85496297	85498615
chr16	85588413	85591916
chr16	86633464	86635744
chr16	87894356	87897099
chr16	88936773	88938800
chr17	1694381	1697374
chr17	1697558	1702165
chr17	2261113	2264138
chr17	2812341	2814791
chr17	3793551	3796369
chr17	4120318	4123744
chr17	4852334	4855447
chr17	7106734	7109065
chr17	7342458	7344692
chr17	16387553	16389945
chr17	17342438	17345103
chr17	17418530	17421765
chr17	17571507	17574448
chr17	17659656	17661876
chr17	17684055	17686681
chr17	17739670	17742245
chr17	17743621	17746232
chr17	17750163	17755193
chr17	18007735	18010845
chr17	18063518	18065581
chr17	18074864	18077076
chr17	18882808	18887255
chr17	18888387	18890683
chr17	18890846	18893789
chr17	18893950	18898740
chr17	19150959	19153430
chr17	19608450	19610457
chr17	19610667	19613054
chr17	21198855	21201259
chr17	25647030	25650098
chr17	25819025	25821386
chr17	26650234	26653210
chr17	26753293	26755505
chr17	26828224	26831157
chr17	26831716	26836093
chr17	27451918	27453928
chr17	27916755	27918802
chr17	27918890	27921929
chr17	29842596	29844738
chr17	32940429	32943191
chr17	32946919	32949434
chr17	37365378	37367407
chr17	37764294	37766389
chr17	37894116	37897433
chr17	38224208	38228712
chr17	38703871	38706520
chr17	39676097	39679115
chr17	40462933	40465892
chr17	41445397	41447588
chr17	42976018	42979995
chr17	43301693	43308693
chr17	46089841	46093958
chr17	47584238	47587019
chr17	48205727	48208091
chr17	48501372	48503571
chr17	54122432	54124785
chr17	55333816	55337874
chr17	55592931	55596115
chr17	55596287	55600456
chr17	55603565	55606684
chr17	55618647	55626560
chr17	55628999	55634608
chr17	55638132	55640273
chr17	55640327	55644868
chr17	55644873	55647380
chr17	55653272	55658370
chr17	55662464	55666664
chr17	55680394	55687070
chr17	55719003	55722556
chr17	55738174	55740460
chr17	55740592	55744277
chr17	55782984	55785400
chr17	55951091	55954252
chr17	55979006	55981308
chr17	55990636	55994617
chr17	56377121	56382711
chr17	57403999	57406017
chr17	57406168	57408441
chr17	57463576	57467371
chr17	57574955	57576955
chr17	57695030	57698718
chr17	59559418	59561716
chr17	59561784	59564304
chr17	60766452	60768810
chr17	60769110	60771110
chr17	60826104	60828145
chr17	60856603	60859362
chr17	61604019	61606245
chr17	61917421	61920075
chr17	67323430	67325619
chr17	67326477	67329273
chr17	70338978	70341106
chr17	70345084	70347336
chr17	70416398	70419265
chr17	70769795	70772152
chr17	70945508	70951547
chr17	72333321	72338367
chr17	72356623	72359348
chr17	72375792	72377836
chr17	72389187	72391212
chr17	72450393	72452634
chr17	73119321	73121642
chr17	73872340	73875184
chr17	74534784	74536891
chr17	74537158	74543560
chr17	74580458	74583147
chr17	75138543	75140545
chr17	75522104	75525409
chr17	75730940	75733264
chr17	75795663	75801966
chr17	75881762	75884900
chr17	76076647	76079211
chr17	76594824	76596872
chr17	77513488	77516266
chr17	77638486	77640493
chr17	77784141	77788338
chr17	77810186	77813217
chr17	78668453	78670584
chr17	78807194	78809359
chr17	78810209	78814080
chr17	79278931	79281171
chr17	79316846	79319858
chr17	79479970	79482621
chr17	79677148	79679298
chr17	79898230	79900574
chr18	983992	986283
chr18	5510713	5515133
chr18	5515234	5518167
chr18	8502212	8505748
chr18	8685614	8690306
chr18	8705286	8708098
chr18	11365069	11368726
chr18	12518494	12521511
chr18	22808047	22811894
chr18	24048521	24051228
chr18	29778502	29782912
chr18	31334438	31338901
chr18	31380154	31382982
chr18	31384483	31390009
chr18	31695835	31699106
chr18	34111248	34116525
chr18	34122498	34126514
chr18	38417632	38419646
chr18	40356899	40361475
chr18	42323222	42325842
chr18	42476269	42479080
chr18	43267481	43269543
chr18	47115590	47118791
chr18	49149383	49152548
chr18	52982327	52989091
chr18	52989661	52991816
chr18	53073352	53076199
chr18	53082989	53090901
chr18	53090919	53093229
chr18	53254219	53257030
chr18	57625489	57627953
chr18	58172432	58176854
chr18	60822992	60826023
chr18	63075304	63081898
chr18	63402676	63405780
chr18	66882562	66884771
chr19	484565	486637
chr19	919040	921093
chr19	3053594	3056146
chr19	3060691	3063215
chr19	3985564	3987911
chr19	6055629	6057648
chr19	6092639	6096577
chr19	6097777	6099793
chr19	6099940	6101964
chr19	9957953	9960991
chr19	10527952	10530910
chr19	12902317	12904374
chr19	14096148	14098757
chr19	14315132	14317648
chr19	18059180	18063039
chr19	18156011	18158036
chr19	29575035	29577194
chr19	29577331	29580533
chr19	29588451	29592221
chr19	29799284	29802438
chr19	29802536	29806543
chr19	30861412	30863536
chr19	31000405	31006302
chr19	31119425	31121982
chr19	31124225	31126621
chr19	31139065	31141065
chr19	35523547	35526172
chr19	35558962	35561301
chr19	35613343	35615543
chr19	36346156	36348483
chr19	38526285	38529085
chr19	38548888	38551212
chr19	38551525	38553539
chr19	38683193	38685212
chr19	38741140	38744968
chr19	40772270	40774494
chr19	41035313	41037373
chr19	41106818	41109870
chr19	42545451	42547516
chr19	42547617	42549633
chr19	42781152	42784659
chr19	42784674	42787933
chr19	45754526	45756779
chr19	47356067	47358935
chr19	47613361	47616413
chr19	47998936	48002596
chr19	48008346	48010376
chr19	48010594	48015089
chr19	48015147	48017147
chr19	48872488	48876262
chr19	48946437	48949225
chr19	49173696	49176412
chr19	49242334	49244563
chr19	49466069	49468395
chr19	50424237	50427695
chr19	51378927	51382002
chr19	56152359	56154894
chr2	1909815	1912876
chr2	2010613	2014924
chr2	2018390	2020802
chr2	2324077	2338061
chr2	2847863	2852556
chr2	2852606	2856029
chr2	3703868	3706201
chr2	6583399	6585596
chr2	6780198	6782890
chr2	7402857	7405008
chr2	7405162	7408567
chr2	8819061	8821837
chr2	10914340	10917947
chr2	11839234	11842130
chr2	12351275	12353457
chr2	12402336	12404673
chr2	17979814	17982036
chr2	17993417	17997768
chr2	18080487	18082610
chr2	19949056	19956577
chr2	19972892	19976235
chr2	20550809	20554161
chr2	20735966	20740680
chr2	20740788	20744587
chr2	20812274	20814771
chr2	20822742	20824917
chr2	22974402	22978800
chr2	23608055	23610136
chr2	23753368	23760529
chr2	23807165	23809392
chr2	25534110	25536276
chr2	25562817	25565827
chr2	25595217	25597488
chr2	26906928	26912795
chr2	28600276	28602617
chr2	28615723	28618597
chr2	28656474	28663027
chr2	29327926	29330287
chr2	30581971	30584387
chr2	34465734	34468011
chr2	43437005	43439095
chr2	46116433	46118955
chr2	47452874	47456165
chr2	47746164	47749538
chr2	48420992	48423454
chr2	48474708	48478402
chr2	50757944	50766228
chr2	50836265	50838607
chr2	50948030	50950704
chr2	50991270	51006490
chr2	51045353	51050495
chr2	51056403	51059267
chr2	51064940	51067687
chr2	51067699	51070505
chr2	51089998	51092738
chr2	51240495	51242954
chr2	51979263	51983189
chr2	53555882	53557957
chr2	53794715	53798303
chr2	55095511	55097894
chr2	55097896	55100748
chr2	55105270	55108685
chr2	55288547	55291640
chr2	55335211	55341372
chr2	56238925	56247795
chr2	56702114	56707302
chr2	56735415	56738975
chr2	59641388	59643443
chr2	60757613	60762489
chr2	60774719	60782301
chr2	67672298	67674742
chr2	70007701	70010375
chr2	70314596	70316943
chr2	70358035	70362724
chr2	70366504	70369716
chr2	72123822	72126011
chr2	74407547	74409792
chr2	74667744	74669859
chr2	80275556	80277572
chr2	80340079	80342376
chr2	80679713	80681873
chr2	85659758	85663052
chr2	85663724	85666578
chr2	85981178	85984939
chr2	86020407	86024855
chr2	86027009	86029062
chr2	86260473	86263213
chr2	86263597	86266296
chr2	95958604	95961894
chr2	95961987	95966312
chr2	98545323	98547904
chr2	100188151	100191708
chr2	100238675	100242833
chr2	100651731	100653949
chr2	103620605	103622847
chr2	103978400	103982097
chr2	105722697	105727526
chr2	106113126	106115631
chr2	106427597	106431800
chr2	107190118	107192474
chr2	107195860	107197910
chr2	108145933	108147994
chr2	109810068	109813598
chr2	109825883	109827964
chr2	112788631	112791319
chr2	113450305	113452501
chr2	119998459	120001397
chr2	120139710	120142706
chr2	120464034	120466167
chr2	120486711	120488726
chr2	121468729	121471528
chr2	124757099	124759474
chr2	132392121	132394618
chr2	132424131	132426591
chr2	132590756	132592860
chr2	135167742	135169763
chr2	135277528	135280478
chr2	135282808	135285835
chr2	135287348	135290276
chr2	135329759	135334634
chr2	135349943	135352761
chr2	135359032	135362591
chr2	135755361	135759611
chr2	136740512	136742648
chr2	136882692	136886399
chr2	137774033	137777192
chr2	144145871	144147940
chr2	145233257	145235638
chr2	145954839	145961550
chr2	146135197	146138411
chr2	154002416	154004490
chr2	154198466	154200603
chr2	155552768	155569495
chr2	155569500	155572681
chr2	155766799	155768919
chr2	155768966	155772058
chr2	156000788	156003861
chr2	157640776	157643628
chr2	161549957	161552315
chr2	165758961	165761637
chr2	165764291	165766813
chr2	165766817	165770384
chr2	168536584	168541347
chr2	168541424	168543761
chr2	169101021	169105219
chr2	172578700	172580858
chr2	172669162	172671580
chr2	172671642	172673933
chr2	173912642	173916203
chr2	174434549	174437137
chr2	174826897	174828980
chr2	174887367	174889519
chr2	174983479	174986443
chr2	175399148	175401215
chr2	175868115	175871757
chr2	177894767	177897522
chr2	178125927	178128287
chr2	178448424	178451963
chr2	178497997	178502029
chr2	178504721	178507420
chr2	181706234	181708891
chr2	182439351	182441683
chr2	182449373	182451448
chr2	182451527	182453595
chr2	182477754	182480954
chr2	182492501	182499114
chr2	182499127	182506080
chr2	182506109	182511008
chr2	182541105	182545306
chr2	182545628	182551515
chr2	185309195	185311399
chr2	186084002	186086020
chr2	195166936	195169912
chr2	195228291	195231390
chr2	195746071	195748579
chr2	197344222	197348560
chr2	197351877	197354193
chr2	197380061	197382341
chr2	197454457	197458994
chr2	202965125	202967527
chr2	205127262	205129614
chr2	205129704	205131813
chr2	205885743	205887801
chr2	205979476	205981663
chr2	206547189	206552188
chr2	206618298	206620390
chr2	207994739	207998399
chr2	208028024	208030776
chr2	208175280	208178006
chr2	216482907	216486411
chr2	217203473	217206083
chr2	217483057	217487119
chr2	219146059	219148701
chr2	219247248	219249413
chr2	219261006	219263294
chr2	219861833	219866646
chr2	220040855	220042901
chr2	220144207	220146217
chr2	220308733	220311133
chr2	220316711	220319534
chr2	220370443	220374591
chr2	222067701	222071545
chr2	222253848	222255912
chr2	223261783	223264316
chr2	223264339	223266623
chr2	223286538	223290885
chr2	232224162	232227722
chr2	232549232	232551788
chr2	235242322	235244541
chr2	235828660	235832080
chr2	235932801	235935622
chr2	236520205	236524199
chr2	237520952	237523383
chr2	240199854	240202128
chr20	825278	829068
chr20	853805	855998
chr20	3143190	3145242
chr20	3798678	3801446
chr20	5814178	5816206
chr20	5816308	5819089
chr20	5822814	5825190
chr20	5825215	5830449
chr20	5850108	5854895
chr20	5892067	5894196
chr20	7204658	7210927
chr20	9048461	9051664
chr20	9235551	9238698
chr20	10153045	10156180
chr20	10156967	10159115
chr20	11875716	11877906
chr20	12506310	12511815
chr20	12513819	12516135
chr20	14519686	14522606
chr20	15216361	15220271
chr20	16641245	16644843
chr20	16644883	16647132
chr20	17017389	17019871
chr20	17549096	17551920
chr20	19745730	19748134
chr20	20053041	20055738
chr20	20064660	20066874
chr20	20185141	20196865
chr20	20196888	20198990
chr20	20230430	20234612
chr20	20348748	20353886
chr20	20375927	20378203
chr20	20382540	20389230
chr20	20389250	20391459
chr20	20420082	20422833
chr20	20425937	20429707
chr20	20429756	20433068
chr20	20433215	20437304
chr20	20440188	20442351
chr20	20442404	20444782
chr20	20444857	20448330
chr20	20448414	20453172
chr20	20471994	20474514
chr20	20527307	20529422
chr20	20530123	20535744
chr20	20538941	20549416
chr20	20584264	20586936
chr20	20590389	20593426
chr20	21502031	21505019
chr20	21515379	21517581
chr20	23619608	23624478
chr20	24132695	24135598
chr20	24138208	24140537
chr20	24448584	24456137
chr20	24697448	24699512
chr20	24699534	24704617
chr20	24850981	24853228
chr20	24945343	24947770
chr20	25666780	25669658
chr20	25669902	25673892
chr20	30193073	30195109
chr20	30223822	30226292
chr20	30226403	30228937
chr20	30293120	30296339
chr20	30296368	30301722
chr20	30562172	30564219
chr20	30576321	30578920
chr20	30606037	30608169
chr20	30950518	30953571
chr20	31110615	31113542
chr20	31113939	31117976
chr20	31121863	31124221
chr20	31124887	31127380
chr20	31145973	31149260
chr20	31168926	31173073
chr20	31214331	31217536
chr20	31221641	31223768
chr20	34566862	34569923
chr20	35034844	35036851
chr20	35110559	35114976
chr20	36225251	36228454
chr20	37520610	37522789
chr20	44849714	44852318
chr20	44958881	44963472
chr20	45061844	45064315
chr20	45426696	45433218
chr20	45435778	45439915
chr20	45593098	45595130
chr20	45597164	45599188
chr20	45600155	45602598
chr20	45946219	45948908
chr20	45985577	45990913
chr20	46445027	46449015
chr20	46473709	46476730
chr20	46478290	46480830
chr20	46537695	46540947
chr20	46652417	46656525
chr20	47363032	47367110
chr20	47367671	47370926
chr20	47404812	47408712
chr20	48314823	48319618
chr20	49546162	49548829
chr20	49650449	49653707
chr20	52355243	52358419
chr20	56007553	56010759
chr20	56226009	56229087
chr20	56560843	56563664
chr20	57697093	57699479
chr20	57699554	57701937
chr20	59059032	59061165
chr20	61468539	61472730
chr20	62128857	62135946
chr20	62464894	62466946
chr21	18723052	18725498
chr21	19420299	19423413
chr21	19527566	19530953
chr21	32901471	32903579
chr21	33783409	33785656
chr21	33974016	33976830
chr21	34507495	34510262
chr21	34518075	34521666
chr21	34522824	34524902
chr21	34541515	34545831
chr21	35575256	35579923
chr21	36215320	36220352
chr21	39198658	39201427
chr21	39233867	39236559
chr21	39238551	39242560
chr21	39242760	39245135
chr21	39283838	39285933
chr21	43482968	43487170
chr21	43487213	43494231
chr21	43503961	43506456
chr21	43512268	43515280
chr21	43981172	43984131
chr21	45230843	45233875
chr21	45691801	45695041
chr21	45715362	45717521
chr21	45842982	45845609
chr21	46384561	46388775
chr21	46516962	46519981
chr21	46529366	46533039
chr21	46539850	46546302
chr21	46546443	46548706
chr21	47812329	47816472
chr22	18371822	18376140
chr22	18423169	18429606
chr22	18987955	18990021
chr22	20226233	20229080
chr22	22519260	22522362
chr22	24774148	24776328
chr22	25090355	25093716
chr22	25506883	25510074
chr22	26336338	26339054
chr22	27042869	27045624
chr22	27052819	27054918
chr22	28425259	28428122
chr22	28428259	28430798
chr22	29312159	29315483
chr22	29373044	29376031
chr22	29472825	29478128
chr22	29530781	29534416
chr22	29540042	29542186
chr22	30095955	30099152
chr22	30100359	30103126
chr22	30108860	30111347
chr22	30115126	30117860
chr22	30129560	30131720
chr22	30820225	30822603
chr22	33385795	33387868
chr22	36404241	36406265
chr22	36725687	36729813
chr22	37505852	37508556
chr22	37740187	37743027
chr22	37812634	37816112
chr22	37827544	37830800
chr22	37844988	37847225
chr22	37857643	37859713
chr22	37884188	37887620
chr22	38034974	38037140
chr22	38300352	38304984
chr22	38614274	38617479
chr22	38848651	38852152
chr22	39237504	39240014
chr22	39510009	39512476
chr22	39745924	39748423
chr22	39758436	39761662
chr22	39866345	39868659
chr22	40397585	40403270
chr22	40404023	40407225
chr22	40593710	40596283
chr22	41763358	41766255
chr22	41840604	41842852
chr22	42229098	42231159
chr22	42374142	42376857
chr22	42782268	42784565
chr22	42820395	42824505
chr22	42826613	42829913
chr22	43187854	43191342
chr22	43191450	43194125
chr22	43207750	43210485
chr22	44540621	44544483
chr22	44990037	44992155
chr22	44993752	44997153
chr22	45794616	45797308
chr22	45897715	45901710
chr22	46402417	46404575
chr22	46448485	46451307
chr22	46463379	46467021
chr22	46467176	46469389
chr22	47447874	47451150
chr22	49320937	49327151
chr22	49545057	49548002
chr22	50329357	50332079
chr3	9439306	9441551
chr3	10510118	10513160
chr3	10545889	10548473
chr3	10597756	10600590
chr3	11328952	11331179
chr3	11549758	11552471
chr3	12036948	12040500
chr3	16843431	16846667
chr3	16848139	16851607
chr3	16856507	16860386
chr3	16878935	16886345
chr3	17234435	17236772
chr3	18410536	18413748
chr3	46457811	46459923
chr3	46463121	46466328
chr3	50553697	50556020
chr3	52056136	52060241
chr3	52332941	52335187
chr3	59802292	59805106
chr3	62671394	62674475
chr3	66449393	66452214
chr3	66531844	66536192
chr3	66536329	66539155
chr3	69829782	69832357
chr3	69832411	69835419
chr3	78544031	78548892
chr3	78761200	78763586
chr3	97533477	97536984
chr3	97537069	97540824
chr3	106064820	106068628
chr3	112068150	112070708
chr3	112884375	112886950
chr3	114579562	114582025
chr3	114596501	114601314
chr3	114611545	114614049
chr3	115751608	115755173
chr3	118733118	118736550
chr3	119888269	119891454
chr3	122655576	122657603
chr3	124115073	124117458
chr3	126253504	126256550
chr3	126263513	126265850
chr3	127435925	127438331
chr3	127466721	127470992
chr3	127502769	127505323
chr3	127505388	127507802
chr3	127603220	127607899
chr3	128054070	128058788
chr3	128072854	128075868
chr3	128777410	128782764
chr3	129222106	129227104
chr3	129293562	129296427
chr3	129296579	129301150
chr3	129311189	129313564
chr3	130568336	130570741
chr3	133193264	133195855
chr3	134576702	134579141
chr3	136468602	136471235
chr3	138999317	139001433
chr3	139257513	139260477
chr3	139740140	139742605
chr3	139757912	139760106
chr3	139809220	139811703
chr3	139811802	139814642
chr3	139882625	139886746
chr3	139922598	139926490
chr3	140057247	140063849
chr3	140063876	140066734
chr3	142579771	142584038
chr3	145615629	145618018
chr3	156337276	156339477
chr3	157131082	157134076
chr3	157145293	157147559
chr3	159572449	159575567
chr3	160545341	160549362
chr3	164203998	164206729
chr3	170182729	170190118
chr3	170241438	170243963
chr3	170244139	170250447
chr3	170250606	170253979
chr3	174989670	174994118
chr3	176912695	176915142
chr3	183947377	183957023
chr3	184053697	184056484
chr3	192088487	192093298
chr3	193546449	193549450
chr4	788813	790977
chr4	5955577	5958202
chr4	8043098	8046519
chr4	10832467	10835005
chr4	24067388	24069455
chr4	26238943	26241812
chr4	41362788	41365385
chr4	55392933	55395248
chr4	56411560	56414537
chr4	67435187	67439968
chr4	67440088	67442800
chr4	80083280	80086081
chr4	80117675	80120257
chr4	80120265	80123654
chr4	80128373	80131533
chr4	80132866	80135674
chr4	80154714	80158617
chr4	80234973	80237208
chr4	80237263	80239653
chr4	80251864	80253904
chr4	80253937	80256933
chr4	80281720	80289069
chr4	80301492	80303692
chr4	80303974	80309901
chr4	80333067	80337511
chr4	80642299	80646421
chr4	81118638	81120866
chr4	94156928	94163111
chr4	99485154	99487796
chr4	99491305	99494030
chr4	99494129	99496845
chr4	103087505	103090295
chr4	127239787	127241914
chr4	128808367	128811963
chr4	129149557	129151617
chr4	131495170	131497514
chr4	131497651	131502012
chr4	132115344	132117459
chr4	132418321	132420371
chr4	132420814	132423039
chr4	132426655	132430097
chr4	141070366	141073004
chr4	141073014	141075301
chr4	141156959	141161532
chr4	141161611	141164526
chr4	141171243	141174496
chr4	166298992	166307527
chr4	174369452	174371849
chr5	190045	192984
chr5	370855	376000
chr5	398029	400147
chr5	400152	402402
chr5	3394192	3397193
chr5	3428057	3430279
chr5	3488735	3493222
chr5	10353826	10355920
chr5	10524317	10526528
chr5	10931578	10936931
chr5	11384007	11386240
chr5	11591094	11593112
chr5	11593156	11597102
chr5	14146115	14148438
chr5	14154896	14158349
chr5	14159819	14163419
chr5	14295286	14298101
chr5	14753531	14758178
chr5	14869799	14871956
chr5	17413607	17416225
chr5	18999729	19003098
chr5	19173119	19177735
chr5	22541495	22543616
chr5	22753447	22756523
chr5	35357560	35364438
chr5	35898390	35901508
chr5	37786777	37789469
chr5	38420990	38427999
chr5	38574227	38577568
chr5	43018912	43021510
chr5	50335509	50340459
chr5	53683371	53685957
chr5	53973238	53976342
chr5	54196021	54198789
chr5	54203921	54208014
chr5	54602673	54604912
chr5	71585057	71589356
chr5	71589565	71594303
chr5	72742243	72744620
chr5	73249118	73251388
chr5	73313970	73317547
chr5	73336094	73338504
chr5	73349274	73351375
chr5	73422285	73426140
chr5	79249569	79251817
chr5	79251875	79254139
chr5	81147886	81150500
chr5	90676925	90679166
chr5	107004941	107008176
chr5	107140788	107144614
chr5	111091723	111094621
chr5	112505596	112508289
chr5	116714469	116718026
chr5	122334195	122336618
chr5	122337659	122339725
chr5	124077488	124083135
chr5	124534500	124537305
chr5	126091937	126094337
chr5	127029066	127031214
chr5	130868755	130873321
chr5	134822261	134824574
chr5	134824775	134827351
chr5	136373707	136375990
chr5	136630414	136634575
chr5	136731407	136733920
chr5	136737239	136739765
chr5	137998907	138001359
chr5	138442972	138445308
chr5	138465462	138469072
chr5	139117913	139120008
chr5	139122229	139125891
chr5	139127002	139129045
chr5	142387343	142389946
chr5	142390080	142392098
chr5	142404095	142406268
chr5	142773662	142783335
chr5	148865488	148867889
chr5	149992901	149995675
chr5	149997156	149999900
chr5	154850858	154853194
chr5	158524563	158527359
chr5	163342874	163345628
chr5	167589716	167593379
chr5	169169831	169172278
chr5	172366083	172368142
chr5	175177853	175179987
chr5	178770313	178772479
chr5	178795915	178798852
chr5	178798991	178802147
chr5	179432440	179434692
chr5	180537251	180539685
chr6	3228065	3233093
chr6	6556116	6558789
chr6	6659249	6662037
chr6	6662308	6665418
chr6	6703180	6705439
chr6	6825639	6828077
chr6	7143529	7147433
chr6	9137724	9140515
chr6	13523539	13525542
chr6	14395880	14398529
chr6	14406628	14408914
chr6	14439563	14441705
chr6	14638191	14640496
chr6	15132341	15136077
chr6	15246254	15248969
chr6	15619510	15623943
chr6	16319385	16323092
chr6	17415952	17421775
chr6	17491161	17494869
chr6	18913867	18915914
chr6	19552512	19558210
chr6	19570017	19573941
chr6	19586693	19589606
chr6	19749560	19754250
chr6	19801777	19804917
chr6	19839466	19841576
chr6	19857134	19860356
chr6	19974483	19976662
chr6	19976875	19979113
chr6	20573488	20575609
chr6	20575642	20577737
chr6	20605966	20608793
chr6	20686690	20691556
chr6	20693354	20699799
chr6	20699882	20706984
chr6	20707148	20711197
chr6	21187301	21190641
chr6	21587440	21589649
chr6	21593993	21598021
chr6	23178697	23180880
chr6	23181081	23183089
chr6	23521823	23525945
chr6	23629379	23634316
chr6	23634328	23636412
chr6	25217678	25220388
chr6	25278278	25281246
chr6	25619032	25621147
chr6	25621266	25623455
chr6	25627839	25630763
chr6	26124363	26126481
chr6	26204861	26207175
chr6	26222159	26224293
chr6	26249577	26251766
chr6	26383273	26385460
chr6	27803514	27806143
chr6	33712147	33720151
chr6	33788394	33790484
chr6	33924516	33926902
chr6	34504669	34507584
chr6	34567827	34570656
chr6	35009469	35017841
chr6	35420093	35423104
chr6	35458100	35460828
chr6	35541218	35543338
chr6	35693880	35695914
chr6	36841274	36843383
chr6	37111033	37113836
chr6	37671771	37674107
chr6	37745831	37748641
chr6	40268852	40270978
chr6	40660676	40663051
chr6	40672118	40674531
chr6	41020979	41023158
chr6	41286787	41289816
chr6	41640529	41643277
chr6	42206349	42208813
chr6	42217215	42219848
chr6	42748815	42752378
chr6	43774186	43783150
chr6	43783200	43785628
chr6	43798507	43801598
chr6	43803305	43805594
chr6	43857798	43859883
chr6	43867746	43870081
chr6	44020413	44024735
chr6	44041291	44044307
chr6	47214091	47216570
chr6	47255397	47257398
chr6	47647178	47650207
chr6	52455055	52459223
chr6	52459270	52461655
chr6	65088044	65090649
chr6	66380455	66382781
chr6	66415087	66418836
chr6	82781189	82783344
chr6	84759867	84767215
chr6	84782429	84784940
chr6	84844664	84846907
chr6	84858231	84862130
chr6	88589513	88592489
chr6	88654547	88657697
chr6	89854710	89857309
chr6	91149252	91152243
chr6	97139026	97142363
chr6	101744342	101746588
chr6	107434766	107438576
chr6	108421436	108425038
chr6	110950596	110953191
chr6	111799173	111804961
chr6	111805021	111807134
chr6	111870428	111873675
chr6	111885046	111887240
chr6	111887279	111890547
chr6	111893204	111895720
chr6	111910524	111912752
chr6	111912813	111915109
chr6	111945760	111948426
chr6	111971489	111975336
chr6	111980638	111984609
chr6	112192426	112194615
chr6	112242569	112245918
chr6	112463827	112466407
chr6	112466413	112469122
chr6	112469522	112475560
chr6	114176422	114178479
chr6	114749965	114754441
chr6	114759528	114762549
chr6	119068834	119070979
chr6	119215318	119217867
chr6	123054664	123059209
chr6	124284026	124286498
chr6	125013888	125017229
chr6	125588204	125590749
chr6	126144285	126148014
chr6	127717408	127720157
chr6	134786038	134789975
chr6	138482231	138485058
chr6	141529909	141532227
chr6	141784673	141787532
chr6	157098927	157101566
chr6	158249775	158255312
chr6	159017074	159019737
chr6	161379269	161383355
chr6	166872998	166876318
chr6	168096842	168099159
chr7	788047	790215
chr7	1323998	1330136
chr7	1330182	1332604
chr7	1335224	1338653
chr7	1447122	1449743
chr7	1450515	1452521
chr7	3218397	3221189
chr7	3227064	3229868
chr7	3562903	3565639
chr7	5463834	5468389
chr7	5516747	5520051
chr7	6207074	6209374
chr7	7757922	7760579
chr7	13449313	13455353
chr7	17824828	17827038
chr7	22230643	22235900
chr7	25008247	25011069
chr7	25011111	25013757
chr7	25532361	25535002
chr7	25535012	25537657
chr7	25763858	25769355
chr7	26437197	26439766
chr7	26696372	26699938
chr7	28153879	28156088
chr7	29329127	29331300
chr7	29367314	29369364
chr7	31065576	31068430
chr7	31347723	31350665
chr7	31714963	31723708
chr7	31723746	31732229
chr7	33429674	33431943
chr7	34766314	34769095
chr7	36083919	36091148
chr7	36166181	36169015
chr7	36229868	36231963
chr7	36982886	36985717
chr7	37037752	37041708
chr7	37107878	37110168
chr7	37796963	37799297
chr7	44257013	44260275
chr7	44262546	44264949
chr7	45259629	45261877
chr7	47803471	47806437
chr7	47817901	47820937
chr7	51346741	51349104
chr7	51766334	51768565
chr7	64711203	64713412
chr7	68194656	68196710
chr7	69126454	69129871
chr7	69248159	69250274
chr7	69785501	69790827
chr7	69818837	69821226
chr7	69838117	69840325
chr7	69969772	69972366
chr7	70159021	70163061
chr7	71088775	71092037
chr7	73154240	73157368
chr7	73245347	73248320
chr7	78397999	78401279
chr7	78528483	78531934
chr7	79449995	79454602
chr7	80786490	80790390
chr7	81892008	81895946
chr7	82003699	82007390
chr7	82188990	82191323
chr7	82221843	82225309
chr7	84122250	84124360
chr7	84141278	84143915
chr7	87720147	87724121
chr7	91063854	91066107
chr7	92396509	92399881
chr7	95662573	95666928
chr7	104654615	104657351
chr7	105412774	105414835
chr7	105704903	105707043
chr7	105778909	105781908
chr7	106208228	106210242
chr7	107710527	107713524
chr7	108100569	108104458
chr7	109723992	109725993
chr7	110160313	110162628
chr7	110480165	110482415
chr7	118221818	118223878
chr7	121977355	121979531
chr7	121987507	121990921
chr7	122018062	122020514
chr7	124917236	124920216
chr7	126216521	126218595
chr7	126245267	126247322
chr7	127449646	127453716
chr7	127468309	127471505
chr7	127471586	127475165
chr7	127479391	127482967
chr7	127483632	127486897
chr7	127522013	127529479
chr7	128470943	128473283
chr7	129911188	129913225
chr7	129913386	129916237
chr7	130578115	130582333
chr7	131780028	131782478
chr7	131890524	131892875
chr7	131959440	131962168
chr7	139929017	139931174
chr7	140901837	140904132
chr7	144779972	144782686
chr7	144801287	144803940
chr7	145241847	145244562
chr7	147741619	147743909
chr7	147752893	147755306
chr7	147755483	147757507
chr7	148319347	148321673
chr7	148636793	148639113
chr7	149574575	149577029
chr7	150064349	150066761
chr7	151504055	151506184
chr7	152914286	152916331
chr7	155016475	155019782
[truncated: 280 more rows]
