# Supplementary material for: Bromodomain protein 4 discriminates tissue-specific super-enhancers containing disease-specific susceptibility loci in prostate and breast cancer
Source: BMC Genomics. 2017 Mar 31;18:270. doi: 10.1186/s12864-017-3620-y (PMC5374680; doi:10.1186/s12864-017-3620-y)
Supplement: Supplementary file 16 — SE_Schwann_BRD4_H3K27Ac. (BED 153 kb) [file 12864_2017_3620_MOESM16_ESM.bed]

chr1	934871	937678
chr1	948224	950528
chr1	980432	987373
chr1	988742	991655
chr1	1293217	1296543
chr1	1716544	1719022
chr1	2125051	2127141
chr1	2221037	2223655
chr1	2238848	2241070
chr1	2381184	2385346
chr1	3228558	3232757
chr1	3816139	3818172
chr1	6548631	6552834
chr1	6650868	6653467
chr1	6672762	6674799
chr1	7279507	7282105
chr1	7357245	7362751
chr1	7839573	7841574
chr1	8072199	8074509
chr1	8085236	8089479
chr1	8106003	8109211
chr1	8136809	8139717
chr1	8142310	8145012
chr1	8146889	8159514
chr1	8176012	8179085
chr1	8192680	8200441
chr1	8202284	8204884
chr1	8213843	8216564
chr1	8270443	8274167
chr1	8412447	8415282
chr1	8453830	8458668
chr1	8760455	8763745
chr1	8875892	8878938
chr1	8937024	8941058
chr1	9459553	9462954
chr1	9745996	9752200
chr1	9788808	9792224
chr1	9908272	9911076
chr1	9949655	9954754
chr1	10092100	10094146
chr1	10269711	10271863
chr1	10569284	10572384
chr1	11082117	11084336
chr1	11114466	11117055
chr1	11864893	11867071
chr1	12016682	12018885
chr1	12065532	12067545
chr1	12071602	12073767
chr1	12465447	12469456
chr1	12482334	12487024
chr1	12490560	12500293
chr1	12506232	12511756
chr1	12512283	12519270
chr1	12519896	12527173
chr1	12532051	12542715
chr1	12607826	12611464
chr1	12632939	12634997
chr1	12655691	12658014
chr1	12661884	12665562
chr1	12674683	12681095
chr1	15742247	15744476
chr1	15942995	15945189
chr1	16110954	16113234
chr1	16125492	16128048
chr1	16159203	16163377
chr1	16173321	16175468
chr1	16278400	16280495
chr1	16470414	16475677
chr1	16478140	16483310
chr1	16499385	16504024
chr1	16506808	16509563
chr1	16721449	16724632
chr1	17305141	17309273
chr1	17393238	17396067
chr1	17453565	17457145
chr1	17493698	17498118
chr1	17515560	17517697
chr1	17538079	17540767
chr1	17558437	17563696
chr1	17733399	17735988
chr1	17764302	17766983
chr1	19230651	19235238
chr1	19252291	19255444
chr1	19335627	19339162
chr1	19773902	19778533
chr1	19810989	19813328
chr1	20091126	20093277
chr1	20125523	20127579
chr1	20736629	20739175
chr1	20752494	20754582
chr1	20820320	20823999
chr1	20976622	20982830
chr1	21069136	21071796
chr1	21112261	21115411
chr1	21502023	21504236
chr1	21647248	21653604
chr1	22350379	22352863
chr1	23072034	23075097
chr1	23075919	23078304
chr1	23519696	23526513
chr1	23669570	23672262
chr1	23694232	23697103
chr1	23879431	23891824
chr1	23901946	23905639
chr1	24020041	24023084
chr1	24125822	24129176
chr1	24285159	24287541
chr1	24305413	24307969
chr1	24967978	24970668
chr1	25071615	25073876
chr1	25167214	25170974
chr1	25226108	25228274
chr1	25255436	25257588
chr1	25273236	25278425
chr1	25280677	25282679
chr1	25292421	25294594
chr1	25346717	25351383
chr1	26141769	26144949
chr1	26229812	26233267
chr1	26605757	26608291
chr1	26946299	26948740
chr1	27018728	27024685
chr1	27113290	27115954
chr1	27189696	27192367
chr1	27730771	27734899
chr1	28562187	28564763
chr1	28831853	28836529
chr1	30041819	30045360
chr1	30062929	30066214
chr1	30112202	30114269
chr1	30160115	30163133
chr1	30180311	30186497
chr1	30555826	30558939
chr1	30850704	30853403
chr1	31342990	31346259
chr1	32050084	32053590
chr1	32154345	32156664
chr1	32372004	32374848
chr1	32419673	32422670
chr1	32639861	32642131
chr1	32661406	32663560
chr1	32798503	32802045
chr1	33167280	33170795
chr1	33238462	33242168
chr1	33262632	33265344
chr1	33281797	33284623
chr1	33563111	33566610
chr1	33608350	33610684
chr1	33627093	33630555
chr1	33810882	33816356
chr1	33897460	33903085
chr1	35656131	35659749
chr1	36620696	36622752
chr1	36805209	36807643
chr1	36815182	36819028
chr1	36838355	36841140
chr1	36850945	36853169
chr1	38039924	38043167
chr1	39856816	39859593
chr1	39860170	39866123
chr1	40504944	40507266
chr1	40537124	40540031
chr1	40757955	40759971
chr1	41340411	41344355
chr1	41432476	41434780
chr1	42178364	42180775
chr1	42203888	42209207
chr1	42326874	42329781
chr1	42365300	42368872
chr1	42418546	42423647
chr1	42500137	42502497
chr1	43394935	43397037
chr1	43405285	43408627
chr1	43670466	43673956
chr1	43823544	43826986
chr1	43828390	43831479
chr1	43936644	43942806
chr1	44070582	44072809
chr1	44084311	44087095
chr1	44299004	44303102
chr1	44394377	44396825
chr1	45240960	45244747
chr1	45272343	45275485
chr1	46151642	46154472
chr1	46505824	46509771
chr1	46596575	46599852
chr1	46646976	46650031
chr1	46767281	46769441
chr1	47842359	47844665
chr1	51433654	51435877
chr1	51441515	51445493
chr1	51736669	51738911
chr1	52362475	52365678
chr1	52520239	52522641
chr1	53511890	53517310
chr1	53611237	53613550
chr1	54196687	54201270
chr1	54691006	54693048
chr1	55315452	55318251
chr1	55774920	55778312
chr1	55893196	55897155
chr1	59040924	59043174
chr1	59219633	59223348
chr1	59227060	59231814
chr1	59246180	59251851
chr1	59280112	59284760
chr1	59312920	59316699
chr1	59348232	59350579
chr1	59480439	59482671
chr1	59490269	59493121
chr1	59606681	59610795
chr1	59615447	59618922
chr1	59620672	59623639
chr1	59761483	59763488
chr1	60137719	60140238
chr1	60167395	60170146
chr1	60171385	60173766
chr1	60194939	60199706
chr1	60202693	60205181
chr1	62416148	62420380
chr1	62455661	62460787
chr1	62901083	62903644
chr1	64210902	64213336
chr1	65897258	65899711
chr1	66735922	66738677
chr1	66795726	66800252
chr1	66815086	66817414
chr1	66902140	66905826
chr1	67027838	67031977
chr1	67089067	67091231
chr1	67876478	67879225
chr1	68149628	68153749
chr1	68256339	68260322
chr1	68297035	68299851
chr1	68347639	68350414
chr1	68353632	68357424
chr1	68434776	68437080
chr1	68847630	68851986
chr1	68874157	68876454
chr1	70715857	70717991
chr1	72748818	72752056
chr1	75116396	75119920
chr1	75809655	75813790
chr1	77835212	77838660
chr1	77974506	77982443
chr1	77998854	78007885
chr1	78147824	78150025
chr1	78353572	78355675
chr1	78566570	78568688
chr1	78718360	78722135
chr1	78741327	78746564
chr1	78804546	78807441
chr1	79295912	79300283
chr1	84609170	84612164
chr1	84712154	84714223
chr1	84763916	84769619
chr1	85063911	85066256
chr1	85762394	85765057
chr1	85777263	85781510
chr1	85783926	85789600
chr1	85790179	85798719
chr1	85799312	85802248
chr1	85803579	85811256
chr1	86041603	86050220
chr1	86071449	86074913
chr1	86076007	86079498
chr1	86093496	86096612
chr1	90371134	90375164
chr1	94017532	94020035
chr1	94144253	94148353
chr1	94156648	94160596
chr1	94165777	94169088
chr1	94218745	94220795
chr1	94244028	94246902
chr1	94267664	94272346
chr1	94557067	94560670
chr1	94637966	94640573
chr1	94723690	94726576
chr1	94735269	94739796
chr1	94760768	94763066
chr1	94787202	94793662
chr1	95219007	95222667
chr1	95391193	95394051
chr1	96825955	96832098
chr1	96834975	96837406
chr1	97849083	97851695
chr1	98495073	98497520
chr1	98518537	98521168
chr1	98549858	98553641
chr1	98674911	98676941
chr1	98787397	98794124
chr1	98852991	98855340
chr1	100055040	100057843
chr1	100064268	100066462
chr1	109756089	109758194
chr1	109816553	109818719
chr1	109852310	109857079
chr1	110161798	110163806
chr1	110564185	110566413
chr1	110880226	110882916
chr1	112935751	112939806
chr1	113069831	113072165
chr1	113085913	113088568
chr1	113161056	113163275
chr1	113454747	113457118
chr1	115247407	115250859
chr1	117117113	117120380
chr1	117685966	117688281
chr1	117688803	117690864
chr1	118363354	118365647
chr1	120454651	120459491
chr1	144538372	144542816
chr1	144890438	144894223
chr1	144905934	144911322
chr1	144930551	144933110
chr1	145089436	145093484
chr1	145096539	145098543
chr1	145128181	145130840
chr1	145158317	145161855
chr1	145394525	145397877
chr1	145437148	145439189
chr1	145453811	145457598
chr1	145541256	145543907
chr1	146637986	146640281
chr1	146642508	146645641
chr1	147009782	147014377
chr1	147070474	147072827
chr1	147146461	147150257
chr1	147750275	147753207
chr1	148928132	148932517
chr1	149855814	149861067
chr1	149897540	149900588
chr1	149981278	149983399
chr1	150134356	150136435
chr1	150190905	150193181
chr1	150206549	150209865
chr1	150237657	150241734
chr1	150253601	150255763
chr1	150335771	150339163
chr1	150533220	150535964
chr1	150546970	150553279
chr1	150575628	150578458
chr1	150583459	150588668
chr1	150735933	150739002
chr1	150937534	150941812
chr1	151023427	151025970
chr1	151031155	151034228
chr1	151253538	151255864
chr1	151263101	151265916
chr1	151318616	151320643
chr1	151429983	151432669
chr1	151508740	151511262
chr1	151554072	151556183
chr1	151964003	151967406
chr1	152007424	152010258
chr1	152019270	152021869
chr1	153505501	153509781
chr1	153520723	153523019
chr1	153535901	153541841
chr1	153579013	153583198
chr1	153602539	153604793
chr1	153642572	153645283
chr1	153930405	153933576
chr1	153934293	153937197
chr1	153938975	153940996
chr1	153957202	153959452
chr1	154154502	154156606
chr1	154192068	154194617
chr1	154521070	154524022
chr1	154554601	154558782
chr1	154573166	154575293
chr1	154579607	154581691
chr1	154908686	154910724
chr1	154916359	154918704
chr1	154933510	154936802
chr1	154942472	154948350
chr1	154987675	154991060
chr1	155028239	155031300
chr1	155105745	155109023
chr1	155144836	155146971
chr1	155224266	155226610
chr1	155231398	155233413
chr1	155277696	155280226
chr1	155861997	155864479
chr1	155945278	155949864
chr1	155952233	155954384
chr1	156083128	156086373
chr1	156095634	156100761
chr1	156180053	156183391
chr1	156218743	156220813
chr1	156261254	156263417
chr1	156433522	156437229
chr1	156469775	156475880
chr1	156563130	156565847
chr1	156630236	156632551
chr1	156696781	156699344
chr1	156711501	156715383
chr1	156716277	156719499
chr1	156720166	156722429
chr1	156736361	156738386
chr1	157978809	157982257
chr1	157987322	157991107
chr1	158978130	158981083
chr1	159893198	159895627
chr1	160061089	160065283
chr1	160182755	160187830
chr1	160231033	160233107
chr1	160258754	160262610
chr1	160325111	160327168
chr1	160964995	160971414
chr1	161007392	161010232
chr1	161040829	161043059
chr1	161101564	161103804
chr1	161127944	161130094
chr1	161923371	161928983
chr1	161930574	161933932
chr1	162494001	162499662
chr1	162507152	162509954
chr1	162598730	162603909
chr1	162659347	162662478
chr1	162824364	162828728
chr1	162842628	162844936
chr1	163004494	163007110
chr1	163136094	163138938
chr1	163139958	163143467
chr1	164739557	164743023
chr1	164815587	164821122
chr1	165796655	165798709
chr1	166244810	166246985
chr1	166821515	166823897
chr1	167188706	167190788
chr1	167682764	167685512
chr1	167756794	167760268
chr1	167904578	167907114
chr1	168211708	168214245
chr1	168217278	168222275
chr1	168269985	168272241
chr1	168435510	168440812
chr1	170500135	170502370
chr1	170531382	170533412
chr1	170587637	170590273
chr1	170630658	170634720
chr1	170675652	170681911
chr1	171509029	171511503
chr1	171560494	171562575
chr1	171710316	171712638
chr1	172110455	172116062
chr1	172222835	172225939
chr1	172289438	172293307
chr1	172311056	172314739
chr1	172319179	172322493
chr1	172324931	172330568
chr1	172365990	172370024
chr1	172501239	172503247
chr1	172556777	172559500
chr1	172578775	172581092
chr1	172606147	172610438
chr1	172611586	172613618
chr1	172870581	172880437
chr1	172883412	172889012
chr1	172900587	172904588
chr1	173792465	173794852
chr1	173836057	173838220
chr1	174967991	174970058
chr1	177224555	177226803
chr1	178206146	178210345
chr1	178579230	178583239
chr1	179041035	179045799
chr1	179109733	179113759
chr1	179886502	179889165
chr1	180165394	180169230
chr1	180942232	180945963
chr1	181057468	181060293
chr1	181068027	181071996
chr1	182154602	182156718
chr1	182352019	182354055
chr1	182359881	182362081
chr1	182990820	182995799
chr1	183007236	183010784
chr1	183111468	183114770
chr1	183131192	183134995
chr1	183148763	183151056
chr1	183201947	183205231
chr1	183238962	183243254
chr1	183246894	183249794
chr1	183439821	183442215
chr1	183521283	183523512
chr1	183603077	183605238
chr1	183810838	183813433
chr1	184759950	184764107
chr1	184835439	184837487
chr1	184941608	184943922
chr1	186155807	186159442
chr1	186731220	186733600
chr1	186761233	186763810
chr1	192484879	192487029
chr1	192497768	192500706
chr1	192507616	192511020
chr1	192518660	192521114
chr1	192525981	192530405
chr1	198124525	198126885
chr1	198636232	198639592
chr1	198744759	198747631
chr1	198903556	198906516
chr1	199752140	199754622
chr1	199823166	199826725
chr1	200384198	200386673
chr1	200707257	200709323
chr1	201299253	201302066
chr1	201452654	201454980
chr1	201507218	201512606
chr1	201570874	201573900
chr1	201681311	201685582
chr1	201716760	201718794
chr1	201978902	201983557
chr1	201984177	201986424
chr1	202249017	202253441
chr1	202544619	202550123
chr1	202554971	202559965
chr1	202583761	202585886
chr1	202696557	202698575
chr1	203147912	203150724
chr1	203480930	203483643
chr1	203524755	203528689
chr1	203708436	203713297
chr1	204099583	204101655
chr1	204372614	204375643
chr1	204378383	204381892
chr1	204586369	204589433
chr1	204985372	204991971
chr1	205112474	205114684
chr1	205252657	205257777
chr1	205262281	205271943
chr1	205626821	205629126
chr1	205630832	205634271
chr1	205682289	205687896
chr1	206807224	206809709
chr1	206903031	206907809
chr1	206938495	206940621
chr1	207966573	207968895
chr1	208373256	208382618
chr1	208392066	208394568
chr1	209821339	209825073
chr1	209941220	209943810
chr1	209958767	209962262
chr1	210056244	210059023
chr1	210067818	210070121
chr1	210405672	210408271
chr1	210417697	210419910
chr1	210434925	210436990
chr1	210565942	210569517
chr1	210610580	210615246
chr1	211431301	211433483
chr1	211687479	211689811
chr1	211918275	211922690
chr1	212791282	212794211
chr1	214594769	214596972
chr1	214599364	214602694
chr1	214612278	214615624
chr1	214616696	214621990
chr1	214625819	214629223
chr1	214686845	214689062
chr1	214723184	214726481
chr1	214775540	214777838
chr1	214818240	214820757
chr1	215129582	215132678
chr1	218518411	218521443
chr1	218652393	218655130
chr1	218670871	218673863
chr1	218832058	218835227
chr1	218878222	218881322
chr1	218889907	218893432
chr1	219046675	219049073
chr1	219496967	219499423
chr1	219678497	219680645
chr1	219823238	219825647
chr1	219831717	219835098
chr1	219883226	219885932
chr1	219942977	219946711
chr1	219963621	219966538
chr1	219970912	219973173
chr1	220151719	220153827
chr1	221610429	221615035
chr1	222002037	222004384
chr1	222542769	222545905
chr1	222884881	222887006
chr1	222905852	222908626
chr1	223887209	223891257
chr1	223892481	223896345
chr1	223899965	223903954
chr1	223957258	223961028
chr1	224572999	224577774
chr1	224685008	224687438
chr1	224689677	224692273
chr1	224711198	224714553
chr1	224715510	224718290
chr1	224726904	224733568
chr1	224751980	224754265
chr1	224803661	224806485
chr1	224809883	224812813
chr1	225614601	225617246
chr1	225631673	225634037
chr1	225682135	225685915
chr1	225839725	225842715
chr1	226028417	226035048
chr1	226107478	226110549
chr1	226249132	226251862
chr1	226332530	226334729
chr1	227505074	227507106
chr1	227919001	227921522
chr1	228284516	228287057
chr1	228334193	228336832
chr1	228680536	228683038
chr1	229728864	229731063
chr1	230414995	230417905
chr1	230972791	230975920
chr1	230991218	230994674
chr1	231556718	231558895
chr1	231962289	231965151
chr1	232283565	232287892
chr1	233247847	233250539
chr1	234634582	234637245
chr1	234737779	234750797
chr1	234752585	234758656
chr1	234763321	234769532
chr1	234790889	234796518
chr1	234856717	234863831
chr1	234866283	234868487
chr1	234906631	234909201
chr1	235060167	235063682
chr1	235068966	235071019
chr1	235090232	235101817
chr1	235104268	235124308
chr1	235132092	235134685
chr1	235146508	235148933
chr1	235245704	235247852
chr1	235272705	235275696
chr1	235490569	235493155
chr1	236071304	236075322
chr1	236079928	236084966
chr1	238224605	238227710
chr1	238647602	238650016
chr1	238843729	238845913
chr1	240306064	240308678
chr1	243416434	243420050
chr1	243426918	243434511
chr1	243448988	243452528
chr1	243664266	243668854
chr1	244012512	244014834
chr1	244217139	244219753
chr1	244325521	244329002
chr1	244375661	244379290
chr1	244388648	244390867
chr1	244485225	244488705
chr1	244868793	244872418
chr1	244996511	244999642
chr1	245025598	245028787
chr1	245132409	245135440
chr1	245848796	245851456
chr1	246149111	246151545
chr1	247494428	247496473
chr1	247903948	247906537
chr1	249151838	249154015
chr10	179662	182374
chr10	297903	300738
chr10	855548	859244
chr10	1093985	1096121
chr10	2153218	2155302
chr10	3136195	3139671
chr10	3268547	3271250
chr10	3465667	3470707
chr10	3476571	3479420
chr10	3483789	3485939
chr10	3492863	3498972
chr10	3508981	3512503
chr10	3817707	3829592
chr10	3846156	3850376
chr10	3851536	3854794
chr10	3892659	3896238
chr10	3928075	3932267
chr10	4172379	4175415
chr10	4282273	4290316
chr10	4321534	4324715
chr10	4357590	4359647
chr10	4385726	4388189
chr10	4394278	4397685
chr10	4412459	4416899
chr10	4703174	4708537
chr10	4711280	4722665
chr10	4725127	4731086
chr10	4744920	4748968
chr10	4766981	4769050
chr10	4804156	4819353
chr10	4822251	4824690
chr10	4846051	4857763
chr10	5332942	5336813
chr10	5488287	5492320
chr10	5498279	5500458
chr10	5579688	5582132
chr10	5586479	5596894
chr10	5599318	5603493
chr10	5605056	5608832
chr10	5625196	5641149
chr10	5789545	5791998
chr10	5854275	5856693
chr10	6198768	6201057
chr10	6243455	6246056
chr10	6762649	6765562
chr10	8743388	8745882
chr10	12374526	12377346
chr10	12460068	12462562
chr10	12488582	12492077
chr10	12744971	12747415
chr10	12747853	12753491
chr10	13388348	13391305
chr10	13753008	13761026
chr10	13907377	13909624
chr10	13922119	13926176
chr10	13931689	13937188
chr10	13965106	13968850
chr10	14001416	14004983
chr10	14024931	14033532
chr10	14046640	14054039
chr10	14114056	14117564
chr10	14126397	14128753
chr10	14628940	14631594
chr10	14698491	14702305
chr10	15237764	15245990
chr10	15252281	15254835
chr10	16633537	16635697
chr10	17006759	17012488
chr10	17026601	17031164
chr10	17063753	17074393
chr10	17082747	17085283
chr10	17097991	17106713
chr10	17116390	17120125
chr10	17240943	17244387
chr10	17254395	17261101
chr10	17268823	17273109
chr10	17552782	17556790
chr10	17567967	17571703
chr10	21069837	21071889
chr10	21580329	21583966
chr10	21622706	21627297
chr10	21638111	21640600
chr10	21650807	21655530
chr10	21687022	21690303
chr10	21783362	21786508
chr10	21807501	21809573
chr10	21813572	21817828
chr10	21821675	21824126
chr10	22540161	22543316
chr10	22608544	22611642
chr10	22725383	22727551
chr10	25010365	25014426
chr10	25145563	25148726
chr10	25154399	25156779
chr10	25246040	25248439
chr10	27442633	27445303
chr10	27530362	27532673
chr10	28342331	28344372
chr10	28376411	28379508
chr10	28488564	28490960
chr10	28820663	28823362
chr10	29428813	29432202
chr10	29823271	29825382
chr10	29921441	29926350
chr10	29933266	29938905
chr10	29945878	29950250
chr10	30022492	30026566
chr10	30071320	30075787
chr10	30090833	30096550
chr10	30137614	30140892
chr10	30146130	30153039
chr10	30235331	30241256
chr10	30932277	30935012
chr10	31024643	31027516
chr10	31070992	31075540
chr10	31100897	31112367
chr10	31146745	31148941
chr10	31150701	31153194
chr10	31272977	31275852
chr10	31292206	31297307
chr10	31322546	31326151
chr10	31386763	31393006
chr10	31421566	31426620
chr10	31429959	31433551
chr10	31434040	31437368
chr10	31531112	31533155
chr10	31606698	31610663
chr10	32033414	32035623
chr10	32217081	32219332
chr10	32297816	32300600
chr10	32666763	32668997
chr10	32734208	32736580
chr10	33245560	33248759
chr10	33268609	33275633
chr10	33293312	33295996
chr10	33466563	33468847
chr10	33482228	33485691
chr10	33503410	33508190
chr10	33517860	33519915
chr10	33521923	33530751
chr10	33536112	33555843
chr10	33560188	33563495
chr10	33619770	33627029
chr10	33652465	33656436
chr10	34568242	34571183
chr10	34814741	34818461
chr10	35414917	35417257
chr10	35483594	35486201
chr10	35624637	35626640
chr10	35862310	35865971
chr10	35894054	35896669
chr10	35929670	35933326
chr10	36198037	36203554
chr10	36459668	36463382
chr10	36623977	36626532
chr10	36633001	36635205
chr10	36777163	36785009
chr10	36821855	36829546
chr10	36865826	36870099
chr10	37013206	37016311
chr10	37777156	37780395
chr10	43881306	43883626
chr10	43902364	43905541
chr10	44301196	44307333
chr10	44310301	44313885
chr10	44351322	44355485
chr10	44357281	44365695
chr10	44382211	44386912
chr10	44424651	44428169
chr10	44688877	44692281
chr10	45471643	45478465
chr10	48572438	48575220
chr10	48599671	48604113
chr10	49813304	49816961
chr10	49863092	49865172
chr10	52383461	52386063
chr10	54072883	54081119
chr10	54201618	54205676
chr10	54210263	54213372
chr10	54244968	54248964
chr10	60383815	60386487
chr10	60399194	60403870
chr10	60419513	60422837
chr10	63594925	63596952
chr10	64142738	64147878
chr10	64191635	64194126
chr10	64322749	64325495
chr10	64341256	64344072
chr10	65388128	65391349
chr10	69894718	69897465
chr10	69912623	69914697
chr10	70090912	70093070
chr10	71560790	71563844
chr10	71620596	71627769
chr10	71910109	71912562
chr10	72181276	72183797
chr10	72335891	72340268
chr10	72415563	72417678
chr10	73619236	73621598
chr10	74018488	74021796
chr10	74032205	74035984
chr10	74056056	74058780
chr10	74079632	74082393
chr10	74090889	74093786
chr10	75010251	75012823
chr10	75528642	75532827
chr10	75645959	75649866
chr10	75651035	75655310
chr10	75657602	75662529
chr10	75664169	75673705
chr10	75724842	75728305
chr10	75757538	75759866
chr10	75877592	75880048
chr10	78919139	78925706
chr10	79049365	79054144
chr10	79079487	79082068
chr10	79108569	79113350
chr10	79113948	79118811
chr10	79145346	79154437
chr10	79174762	79177599
chr10	79260070	79262447
chr10	79264362	79267070
chr10	79290459	79292673
chr10	79388005	79390742
chr10	80014092	80017088
chr10	80514472	80518191
chr10	80690715	80692974
chr10	80731822	80735640
chr10	80909334	80913134
chr10	80916361	80919554
chr10	81075072	81078670
chr10	81914105	81916264
chr10	81917081	81919460
chr10	81964316	81967860
chr10	82264720	82267612
chr10	82268086	82270474
chr10	88514975	88517252
chr10	88729573	88732307
chr10	88853920	88856151
chr10	90639628	90642758
chr10	92346305	92348410
chr10	92617251	92620420
chr10	92689212	92692124
chr10	93168831	93170999
chr10	93370539	93374476
chr10	94580760	94583012
chr10	95195623	95198236
chr10	95217694	95220295
chr10	95220842	95227037
chr10	95227627	95232468
chr10	95240222	95242472
chr10	95942241	95944627
chr10	95952508	95954583
chr10	98280184	98282296
chr10	98345786	98348247
chr10	99301364	99304145
chr10	99446281	99448456
chr10	101154917	101157677
chr10	101538329	101540962
chr10	101764052	101770436
chr10	102105540	102108400
chr10	102120281	102125379
chr10	102130242	102135174
chr10	102640583	102644124
chr10	102647955	102652304
chr10	102671391	102673500
chr10	102819793	102822521
chr10	103544204	103546539
chr10	103866314	103868401
chr10	103921538	103923683
chr10	104238783	104240924
chr10	104386640	104391335
chr10	104391974	104394031
chr10	104401301	104406463
chr10	104847659	104849937
chr10	105653225	105656923
chr10	105666459	105669406
chr10	105879330	105882743
chr10	106696317	106698403
chr10	106776077	106778361
chr10	108317039	108320447
chr10	111720681	111729442
chr10	111833844	111838603
chr10	112157600	112160515
chr10	112167522	112171859
chr10	112256654	112258704
chr10	112630700	112633587
chr10	114710063	114713328
chr10	114815379	114819712
chr10	114925252	114927437
chr10	115141001	115143078
chr10	121073891	121077927
chr10	121129124	121131597
chr10	121410107	121412322
chr10	124066540	124068896
chr10	127747130	127753073
chr10	127778842	127780879
chr10	127859065	127861323
chr10	127886094	127889249
chr10	127931267	127937531
chr10	127940694	127943407
chr10	128072263	128077735
chr10	128085098	128088423
chr10	128109038	128112394
chr10	128350557	128353471
chr10	131908059	131910130
chr10	133759205	133761626
chr10	134479543	134482442
chr10	135070753	135073843
chr11	202770	205732
chr11	207329	210231
chr11	319382	321483
chr11	497780	500922
chr11	532188	534386
chr11	561789	564147
chr11	694385	696665
chr11	763079	765160
chr11	835741	838979
chr11	842286	845935
chr11	1296424	1298659
chr11	1792675	1795007
chr11	1883514	1886463
chr11	1897080	1899553
chr11	2918901	2921315
chr11	2949323	2952269
chr11	4112482	4114582
chr11	6339991	6344114
chr11	6502007	6504556
chr11	6630310	6637021
chr11	8738497	8742698
chr11	9159724	9161768
chr11	9384679	9386869
chr11	9466607	9468990
chr11	9481097	9483671
chr11	9586381	9591741
chr11	9593443	9597781
chr11	9634066	9636544
chr11	9771796	9774516
chr11	9779221	9783692
chr11	9784799	9789159
chr11	9873018	9875607
chr11	9879272	9886436
chr11	9920830	9923531
chr11	9925392	9929696
chr11	10001849	10005600
chr11	10323536	10330416
chr11	10349153	10353004
chr11	10678265	10682391
chr11	10829290	10831570
chr11	10878384	10881139
chr11	10919407	10923280
chr11	10951946	10953957
chr11	11997634	12000114
chr11	12003736	12011214
chr11	12063069	12066965
chr11	12095768	12102603
chr11	12105093	12112573
chr11	12179103	12193532
chr11	12194918	12212506
chr11	12244695	12247143
chr11	12253535	12256100
chr11	12303537	12310560
chr11	12694848	12698566
chr11	12713272	12717186
chr11	13138726	13143204
chr11	13147287	13149358
chr11	13235904	13239753
chr11	13359498	13361682
chr11	14442789	14446461
chr11	17002479	17004502
chr11	18368339	18370414
chr11	18415221	18417518
chr11	19732754	19735820
chr11	19939819	19942268
chr11	27229464	27236116
chr11	27236557	27241544
chr11	27254199	27257388
chr11	27261672	27264975
chr11	27302364	27305307
chr11	27720715	27723133
chr11	27946889	27949803
chr11	27953624	27957688
chr11	28777677	28782245
chr11	28853459	28861389
chr11	28881481	28884072
chr11	29039492	29042088
chr11	29113011	29116631
chr11	29139353	29143580
chr11	29181207	29183704
chr11	29192348	29197684
chr11	29205496	29209166
chr11	29301137	29304899
chr11	29320847	29323562
chr11	29330568	29335492
chr11	29342233	29344544
chr11	29348579	29352033
chr11	32913508	32915721
chr11	33181885	33184052
chr11	33392244	33395411
chr11	33709654	33715412
chr11	33721345	33723370
chr11	33726497	33732098
chr11	34072009	34075094
chr11	34120416	34122730
chr11	34620292	34623266
chr11	34674116	34677937
chr11	34996482	35001169
chr11	35030396	35032555
chr11	35056530	35059092
chr11	35061006	35063042
chr11	35103423	35106727
chr11	35160021	35163568
chr11	35186568	35189950
chr11	35235257	35237377
chr11	35250243	35254121
chr11	35601175	35604244
chr11	35638604	35643678
chr11	35827921	35832672
chr11	36170232	36172902
chr11	36250727	36253932
chr11	36474597	36479062
chr11	36490334	36492885
chr11	43363880	43365995
chr11	44589346	44591907
chr11	44639380	44641965
chr11	45420742	45423677
chr11	46698692	46700991
chr11	47289671	47291954
chr11	47429001	47431034
chr11	47445468	47448349
chr11	47488113	47490808
chr11	47967706	47969919
chr11	48076049	48078620
chr11	48084460	48087135
chr11	57075727	57079107
chr11	57099012	57101073
chr11	57192610	57195311
chr11	57404966	57408138
chr11	57466083	57468795
chr11	57507500	57510641
chr11	57583527	57586128
chr11	58342873	58347438
chr11	58384598	58388378
chr11	59316658	59319397
chr11	59341824	59344552
chr11	59568124	59570316
chr11	60694273	60696688
chr11	60702428	60704801
chr11	61170143	61172226
chr11	61282705	61285866
chr11	61559132	61561248
chr11	61562747	61564856
chr11	61582007	61585178
chr11	61738390	61741791
chr11	62193363	62196895
chr11	62197318	62200240
chr11	62228511	62230655
chr11	62283160	62300266
chr11	62309702	62315640
chr11	62319154	62325131
chr11	62339637	62343180
chr11	62367906	62370687
chr11	62382497	62385085
chr11	62396150	62399007
chr11	62413100	62415800
chr11	62445032	62447315
chr11	62493812	62496919
chr11	62556356	62559813
chr11	62647630	62650827
chr11	63676051	63678101
chr11	63763821	63766107
chr11	63952307	63954371
chr11	64007909	64010316
chr11	64011719	64014483
chr11	64051564	64054212
chr11	64083164	64089409
chr11	64125381	64127446
chr11	64619960	64625140
chr11	64892910	64896053
chr11	64948381	64950747
chr11	65148736	65151546
chr11	65185097	65194369
chr11	65238632	65240727
chr11	65243830	65245948
chr11	65254070	65262366
chr11	65263604	65273861
chr11	65324135	65329217
chr11	65339847	65344890
chr11	65380494	65383844
chr11	65419824	65422329
chr11	65428799	65431480
chr11	65562225	65564817
chr11	65622061	65628997
chr11	65639234	65641438
chr11	65657988	65660840
chr11	65665562	65668202
chr11	65668786	65672347
chr11	65676336	65689166
chr11	65769079	65771795
chr11	65879184	65883276
chr11	66034169	66037142
chr11	66043000	66045148
chr11	66055051	66057487
chr11	66093328	66096004
chr11	66102565	66105653
chr11	66615866	66618042
chr11	66623049	66627890
chr11	66737259	66739645
chr11	66885350	66887891
chr11	67021471	67025501
chr11	67055195	67057749
chr11	67118818	67125243
chr11	67139721	67142861
chr11	67165382	67167435
chr11	67167855	67170205
chr11	67207337	67211708
chr11	67273980	67276858
chr11	67375470	67380182
chr11	67779992	67782519
chr11	67794641	67798827
chr11	67980139	67982250
chr11	69061360	69071035
chr11	69078346	69080569
chr11	69084073	69090046
chr11	69165253	69169884
chr11	69178797	69180908
chr11	69257127	69259280
chr11	69451365	69458312
chr11	69465689	69469569
chr11	69794257	69797259
chr11	69850477	69853453
chr11	69861229	69867260
chr11	70048710	70050962
chr11	70243687	70246260
chr11	71009420	71012024
chr11	71723770	71727662
chr11	71933526	71936420
chr11	73018982	73021814
chr11	73386873	73389253
chr11	73845439	73851125
chr11	74029332	74032666
chr11	74128407	74131182
chr11	75110361	75113756
chr11	75272519	75276668
chr11	75293373	75295711
chr11	76493167	76495928
chr11	76534381	76536666
chr11	78504747	78514621
chr11	78637104	78639648
chr11	78667883	78670178
chr11	78724172	78733237
chr11	78763251	78772563
chr11	78788117	78795563
chr11	78796356	78801221
chr11	78803097	78805184
chr11	78945324	78950436
chr11	78953422	78956941
chr11	79147948	79152717
chr11	82761780	82765585
chr11	82781173	82784200
chr11	82867169	82869759
chr11	85374479	85376524
chr11	85428609	85431638
chr11	85435471	85438605
chr11	85525073	85528150
chr11	85537545	85539998
chr11	85778626	85782032
chr11	86166196	86173350
chr11	86182959	86190528
chr11	86191054	86198670
chr11	86224000	86237316
chr11	86285582	86290939
chr11	86301058	86307107
chr11	86316295	86322305
chr11	86340033	86352017
chr11	86404660	86408892
chr11	86429368	86433529
chr11	86444088	86458468
chr11	86509306	86515190
chr11	86525076	86530270
chr11	86625190	86631122
chr11	86641828	86644312
chr11	88267966	88272289
chr11	88286244	88290358
chr11	89112098	89116379
chr11	89221190	89231030
chr11	89252453	89255861
chr11	89338519	89342494
chr11	91603472	91606644
chr11	92732535	92735277
chr11	92787058	92789480
chr11	93473247	93475565
chr11	94500637	94503342
chr11	94526027	94529245
chr11	94607623	94611281
chr11	94665334	94669076
chr11	94799639	94801888
chr11	95521958	95524426
chr11	95563795	95566918
chr11	95609436	95611827
chr11	95656099	95658702
chr11	95710042	95713072
chr11	95745311	95749305
chr11	95784640	95791627
chr11	95793396	95797119
chr11	95886939	95892544
chr11	95892996	95897249
chr11	95960838	95963349
chr11	95974330	95977890
chr11	95978783	95981511
chr11	96039059	96048804
chr11	96071802	96077352
chr11	97834092	97838256
chr11	100745970	100750501
chr11	100798283	100801315
chr11	101980210	101983975
chr11	102094104	102098518
chr11	102215387	102218981
chr11	102266946	102269913
chr11	102322225	102324756
chr11	102469134	102475257
chr11	102865657	102868017
chr11	103399013	103404885
chr11	103495284	103497574
chr11	104838060	104840505
chr11	106268072	106271414
chr11	106352902	106355173
chr11	114166163	114168191
chr11	114236420	114238937
chr11	114270063	114272090
chr11	116731468	116733501
chr11	117150483	117153606
chr11	118471377	118473709
chr11	118618461	118622975
chr11	118660840	118662929
chr11	118767042	118770039
chr11	118779863	118783864
chr11	118964284	118967210
chr11	119205020	119207676
chr11	119531749	119534721
chr11	120205856	120208384
chr11	120357610	120359730
chr11	121525750	121527901
chr11	121698633	121701151
chr11	121966830	121972798
chr11	122006784	122012415
chr11	122045227	122053790
chr11	122057195	122069761
chr11	122070263	122074384
chr11	122511955	122515179
chr11	122720066	122722130
chr11	123043489	123046326
chr11	126134827	126137231
chr11	128049359	128051622
chr11	128077100	128081768
chr11	128329144	128332679
chr11	128390377	128396325
chr11	128562490	128565487
chr11	128577197	128582137
chr11	129011627	129016560
chr11	129507693	129511097
chr11	129871249	129874560
chr11	130078105	130080340
chr11	130606822	130608886
chr11	131614243	131616506
chr11	131618187	131620885
chr11	131624534	131631904
chr11	131757249	131760678
chr11	131778918	131783974
chr11	131920742	131939866
chr11	131941300	131945276
chr12	860496	863289
chr12	1458524	1460585
chr12	1580987	1587217
chr12	1895078	1897879
chr12	3225342	3227632
chr12	3333616	3336077
chr12	6387105	6390140
chr12	6444023	6446814
chr12	6449295	6451957
chr12	6479246	6482858
chr12	6492369	6494750
chr12	6601222	6604245
chr12	6641790	6647740
chr12	6690112	6692750
chr12	6721580	6723956
chr12	6857162	6859779
chr12	6872336	6876404
chr12	7044618	7048428
chr12	7052499	7055263
chr12	9799797	9801948
chr12	10365116	10367278
chr12	11512153	11514808
chr12	11801197	11806476
chr12	11870744	11873965
chr12	11897389	11900873
chr12	11948176	11953299
chr12	12160098	12164884
chr12	12868396	12872355
chr12	12876084	12880100
chr12	12955705	12959289
chr12	12959759	12962785
chr12	13022675	13028254
chr12	13249684	13255252
chr12	13324802	13327443
chr12	13349471	13352921
chr12	13357021	13362323
chr12	13367217	13369904
chr12	13879676	13882731
chr12	14408364	14414611
chr12	14536853	14539347
chr12	15066629	15068857
chr12	15780197	15784307
chr12	15788994	15791620
chr12	15940904	15943544
chr12	24349741	24353082
chr12	24713441	24716869
chr12	24752776	24755120
chr12	24768414	24772290
chr12	24871387	24873921
chr12	24907274	24909714
chr12	25098492	25102768
chr12	25537855	25540157
chr12	25981551	25983598
chr12	26426327	26429289
chr12	26782192	26786564
chr12	26799815	26802461
chr12	27723704	27729901
chr12	27771270	27773742
chr12	30945488	30950319
chr12	31476473	31479171
chr12	31883749	31887835
chr12	31901621	31903939
chr12	32259087	32261315
chr12	45608646	45611328
chr12	45625033	45630063
chr12	46119835	46124760
chr12	46383392	46386203
chr12	46576770	46582991
chr12	46660993	46663205
chr12	46752007	46755319
chr12	46764137	46766964
chr12	46776226	46783477
chr12	46796639	46798979
chr12	46823274	46826589
chr12	46866362	46868842
chr12	46885325	46889222
chr12	46916455	46919156
chr12	46942075	46945210
chr12	46947414	46952609
chr12	46954896	46957972
chr12	47052712	47056135
chr12	47335363	47337669
chr12	47472226	47475542
chr12	47476803	47481159
chr12	47488418	47491975
chr12	47664192	47666662
chr12	48212530	48215599
chr12	49329845	49333105
chr12	49657780	49660229
chr12	50096621	50101338
chr12	50156406	50158870
chr12	50578787	50582459
chr12	50613896	50617090
chr12	51156995	51159052
chr12	51632415	51635153
chr12	52448030	52451462
chr12	52540085	52542737
chr12	52562482	52565505
chr12	52574367	52581394
chr12	52582071	52588289
chr12	52623320	52625650
chr12	52630768	52632914
chr12	52634997	52639759
chr12	52653486	52655960
chr12	52672366	52675870
chr12	52910173	52913120
chr12	53342546	53346369
chr12	53433812	53435948
chr12	53490647	53493656
chr12	53893900	53895985
chr12	54331665	54334050
chr12	54366788	54369095
chr12	54378735	54381078
chr12	54388302	54390350
chr12	54409697	54413940
chr12	54651137	54654408
chr12	54672543	54675505
chr12	56119012	56124606
chr12	56385713	56388550
chr12	56495150	56497391
chr12	56665535	56667815
chr12	56708318	56710550
chr12	57036162	57040114
chr12	57080926	57083061
chr12	57480293	57483557
chr12	57488323	57490782
chr12	57623018	57626654
chr12	58213876	58217915
chr12	58238941	58241112
chr12	58703195	58708750
chr12	58757807	58760214
chr12	58817911	58820874
chr12	58922072	58925518
chr12	59433735	59436843
chr12	62995549	62998521
chr12	63095323	63098410
chr12	63178797	63181062
chr12	64237590	64239632
chr12	64309228	64312842
chr12	64574215	64577050
chr12	65107144	65110862
chr12	65823532	65826745
chr12	65917742	65920788
chr12	65925814	65932553
chr12	65958399	65960905
chr12	65996298	65999476
chr12	66002073	66006851
chr12	66023828	66028833
chr12	66041163	66044765
chr12	66048615	66052447
chr12	66216760	66221386
chr12	66284505	66288282
chr12	66562093	66564371
chr12	69201106	69203503
chr12	69445848	69448232
chr12	69947394	69950593
chr12	70636023	70638076
chr12	71038481	71043022
chr12	72056823	72058879
chr12	72665229	72668078
chr12	72688129	72692574
chr12	74931318	74935348
chr12	76027837	76030882
chr12	76032953	76036088
chr12	76049601	76056795
chr12	76077374	76079899
chr12	76097847	76105691
chr12	76114426	76120327
chr12	76140248	76142493
chr12	76143780	76145990
chr12	76158979	76161976
chr12	76173995	76177052
chr12	76218227	76220714
chr12	76243893	76246775
chr12	76255792	76259263
chr12	76337258	76340267
chr12	76369144	76377713
chr12	76411747	76427336
chr12	76439895	76442514
chr12	77455981	77460580
chr12	77512741	77517348
chr12	78332933	78335706
chr12	79449223	79452239
chr12	80327820	80329961
chr12	80972804	80975480
chr12	88202749	88208706
chr12	88701559	88704855
chr12	88717951	88721472
chr12	89459768	89462496
chr12	89742981	89749365
chr12	89763742	89770758
chr12	89844191	89846622
chr12	92470845	92474211
chr12	92527852	92532448
chr12	92536564	92540700
chr12	92986659	92992823
chr12	93138835	93141561
chr12	94177712	94181483
chr12	94183337	94185547
chr12	95375821	95378443
chr12	95496075	95498222
chr12	96182713	96185642
chr12	96198341	96201426
chr12	96587370	96593568
chr12	96792590	96796004
chr12	96818168	96824272
chr12	96825960	96833012
chr12	96838317	96843251
chr12	96877648	96883184
chr12	98908259	98910930
chr12	98941790	98944049
chr12	99037371	99039786
chr12	99145060	99150112
chr12	101410797	101415795
chr12	101443668	101447495
chr12	104251730	104254644
chr12	104672959	104676707
chr12	104679447	104681887
chr12	104741862	104744004
chr12	104890503	104894071
chr12	105954934	105957554
chr12	106099632	106101662
chr12	106327110	106330672
chr12	106422899	106426701
chr12	106476371	106478842
chr12	106531605	106534361
chr12	106631662	106634385
chr12	106640195	106643014
chr12	106681328	106683699
chr12	107628235	107632771
chr12	109038902	109041503
chr12	109084426	109086483
chr12	109218234	109221888
chr12	109225796	109228183
chr12	109230593	109234751
chr12	109886502	109889715
chr12	109898431	109902411
chr12	110475452	110477962
chr12	110718151	110720332
chr12	110783766	110785773
chr12	111834224	111838423
chr12	111842665	111851292
chr12	112943808	112947371
chr12	113275549	113282063
chr12	113678416	113681105
chr12	115106197	115108904
chr12	115118738	115123680
chr12	115271255	115273806
chr12	115370702	115372771
chr12	115591704	115596003
chr12	116818349	116822135
chr12	116827041	116829150
chr12	116863356	116865502
chr12	116962584	116967428
chr12	117151223	117155876
chr12	118121503	118126895
chr12	118744061	118746832
chr12	118852932	118855445
chr12	120533244	120535365
chr12	120634313	120637752
chr12	120648294	120650620
chr12	120666457	120673731
chr12	120729433	120731578
chr12	121134052	121139784
chr12	121200760	121203065
chr12	121675513	121677567
chr12	122240141	122242962
chr12	122626515	122628943
chr12	122629760	122631926
chr12	122906070	122908209
chr12	123349609	123352475
chr12	123464296	123467765
chr12	124495830	124500181
chr12	124996450	124998556
chr12	125229832	125232207
chr12	125396083	125403265
chr12	127535758	127538621
chr12	127592117	127594193
chr12	127609906	127611949
chr12	127714217	127717525
chr12	127754929	127759947
chr12	127765408	127773116
chr12	127882676	127886703
chr12	127970261	127973496
chr12	127992877	127995744
chr12	128033192	128036894
chr12	128040518	128046517
chr12	128071114	128074829
chr12	128134043	128136599
chr12	128139267	128141874
chr12	128159992	128163287
chr12	128412327	128414555
chr13	23951094	23953905
chr13	24246790	24251027
chr13	24252553	24254762
chr13	24274835	24277162
chr13	24322382	24327971
chr13	24721820	24724626
chr13	25084730	25087585
chr13	26474777	26476977
chr13	26592235	26595747
chr13	26623975	26626236
chr13	30083901	30088609
chr13	30093849	30097895
chr13	31189593	31192714
chr13	31316604	31319161
chr13	31419497	31423132
chr13	31438014	31440748
chr13	31471874	31474799
chr13	31618756	31621037
chr13	33802773	33805936
chr13	33808973	33811331
chr13	33822442	33827037
chr13	33852602	33860786
chr13	34115858	34117897
chr13	34617915	34620031
chr13	36410983	36414132
chr13	37700628	37703208
chr13	37879919	37882200
chr13	41633497	41636352
chr13	42138115	42140690
chr13	42187305	42189639
chr13	42218261	42224055
chr13	42401014	42403186
chr13	43317923	43322687
chr13	43394175	43396487
chr13	44542723	44545169
chr13	44817452	44819524
chr13	44879411	44882715
chr13	44886022	44888900
chr13	45007444	45011773
chr13	45150001	45152638
chr13	45283993	45286169
chr13	45332236	45334583
chr13	45778664	45782526
chr13	49549237	49551290
chr13	50654885	50657085
chr13	50697494	50700632
chr13	51161831	51165174
chr13	51190218	51193074
chr13	51199114	51201390
chr13	52025760	52028427
chr13	52157425	52160181
chr13	52217470	52219941
chr13	60969802	60972506
chr13	64008292	64011259
chr13	66485880	66489837
chr13	74707465	74710724
chr13	76194195	76196479
chr13	76209644	76212058
chr13	77781089	77783779
chr13	80508919	80512719
chr13	80610666	80616526
chr13	80621484	80624796
chr13	80656097	80658765
chr13	80912646	80917216
chr13	94961635	94963800
chr13	94979359	94983303
chr13	95750967	95754796
chr13	95906077	95909323
chr13	95919012	95925230
chr13	96443196	96447355
chr13	98084586	98087102
chr13	98116828	98120266
chr13	99126906	99129718
chr13	101043913	101047955
chr13	102103074	102109539
chr13	106755513	106758094
chr13	106802762	106805002
chr13	106807736	106810055
chr13	107008657	107010817
chr13	107024210	107031075
chr13	107142292	107145965
chr13	107209208	107212229
chr13	108101898	108105013
chr13	109806866	109809751
chr13	110406229	110408819
chr13	110662689	110666310
chr13	110667824	110671075
chr13	110958761	110961598
chr13	111048230	111051089
chr13	111061419	111065509
chr13	111070847	111074085
chr13	111076729	111078804
chr13	111363818	111366263
chr13	111545213	111547315
chr13	111955214	111958208
chr13	113831639	113833849
chr13	113840544	113843506
chr13	114523200	114525608
chr13	114598974	114601757
chr13	114609205	114611921
chr13	114829200	114833193
chr13	114893659	114898160
chr14	20810349	20812446
chr14	20922302	20926104
chr14	21149778	21152951
chr14	21536895	21540816
chr14	22651545	22655044
chr14	22656696	22660486
chr14	22855701	22861262
chr14	22941922	22945693
chr14	23003445	23009491
chr14	23012884	23028626
chr14	23157781	23161413
chr14	23305640	23308410
chr14	23316989	23322953
chr14	23339965	23342118
chr14	23344274	23347518
chr14	23449043	23452699
chr14	23502482	23504806
chr14	23526693	23528931
chr14	23769725	23772252
chr14	23790551	23795505
chr14	24605327	24608507
chr14	24614588	24617280
chr14	24834933	24838491
chr14	24898233	24900450
chr14	28776670	28779150
chr14	29045862	29049342
chr14	29120013	29123657
chr14	29128816	29131770
chr14	29233565	29239163
chr14	29703841	29712105
chr14	31494229	31497073
chr14	31675884	31678202
chr14	32395522	32398169
chr14	32544645	32547731
chr14	32978233	32980568
chr14	33407710	33409922
chr14	34024416	34026634
chr14	34032048	34040573
chr14	34113782	34119681
chr14	34144137	34157484
chr14	34160748	34163583
chr14	34260488	34262822
chr14	35117811	35121161
chr14	35590414	35592797
chr14	35871751	35874889
chr14	36694708	36698418
chr14	39735001	39737239
chr14	42609124	42611542
chr14	42660763	42664079
chr14	42683331	42685394
chr14	50064347	50066610
chr14	50085343	50088183
chr14	50327818	50330454
chr14	50358925	50363009
chr14	50448385	50452038
chr14	50452969	50455762
chr14	50465360	50470908
chr14	50489696	50492135
chr14	50526332	50530251
chr14	50994807	50999548
chr14	51750159	51752399
chr14	51770542	51772789
chr14	51832510	51838336
chr14	51860146	51866740
chr14	51895879	51898882
chr14	51907478	51911966
chr14	51999059	52002412
chr14	52005133	52008842
chr14	52011290	52016472
chr14	52016931	52023834
chr14	52072534	52078602
chr14	52082679	52084908
chr14	52116296	52120822
chr14	52349780	52352665
chr14	52820551	52823112
chr14	52923928	52926562
chr14	53416864	53419219
chr14	53855211	53859544
chr14	54573479	54577940
chr14	54718081	54721666
chr14	55031799	55035193
chr14	55116939	55121804
chr14	55238775	55241441
chr14	55517436	55519686
chr14	55573608	55575773
chr14	55912938	55916139
chr14	56737210	56740398
chr14	56799619	56802000
chr14	59196828	59200235
chr14	59364459	59366994
chr14	59768655	59775609
chr14	59948824	59951882
chr14	60557739	60559891
chr14	60714973	60717323
chr14	61113612	61117482
chr14	61122270	61125322
chr14	61187477	61191230
chr14	61491728	61495042
chr14	61546583	61549179
chr14	61567185	61572306
chr14	61606683	61608787
chr14	61610556	61621715
chr14	61643165	61647895
chr14	61648407	61653052
chr14	61653699	61658251
chr14	61851092	61857185
chr14	61935491	61947243
chr14	61988880	61996293
chr14	62003264	62005737
chr14	62012521	62015346
chr14	62017660	62038314
chr14	62050858	62057211
chr14	62060175	62062634
chr14	62068441	62070746
chr14	62161293	62164861
chr14	62392788	62397084
chr14	62399965	62402883
chr14	62467675	62471132
chr14	63669865	63673513
chr14	64969582	64972367
chr14	65005827	65010100
chr14	65111266	65113495
chr14	65271596	65275025
chr14	65675838	65679126
chr14	65702965	65707006
chr14	65709426	65711608
chr14	65720333	65728706
chr14	65748257	65750472
chr14	65756415	65759425
chr14	65768578	65772563
chr14	65798692	65803869
chr14	65819787	65825052
chr14	65877747	65881145
chr14	68406712	68409532
chr14	68409979	68412384
chr14	68464916	68468179
chr14	68477608	68479952
chr14	68603735	68614690
chr14	68647396	68649539
chr14	68676702	68679167
chr14	68695544	68701636
chr14	68712300	68718316
chr14	68815616	68818525
chr14	68825495	68834857
chr14	69012870	69018185
chr14	69020712	69023031
chr14	69042367	69046289
chr14	69059701	69067841
chr14	69147937	69157339
chr14	69159650	69163846
chr14	69245387	69249626
chr14	69250556	69253014
chr14	69254152	69263346
chr14	69280407	69283739
chr14	69443117	69446923
chr14	69617971	69620674
chr14	70233163	70238794
chr14	70459992	70468920
chr14	71245662	71257701
chr14	71322572	71324938
chr14	71373580	71376161
chr14	71596505	71599430
chr14	71606566	71611896
chr14	71786362	71789023
chr14	73073296	73078236
chr14	73101244	73105771
chr14	73107808	73121326
chr14	73129034	73134732
chr14	73372435	73376573
chr14	73741909	73744333
chr14	74178421	74181262
chr14	74225360	74227981
chr14	74252641	74254788
chr14	75036084	75043005
chr14	75077498	75079769
chr14	75081559	75089865
chr14	75201334	75203366
chr14	75598286	75602885
chr14	76333194	76336219
chr14	77370208	77372588
chr14	77383379	77387767
chr14	77419612	77429489
chr14	77490855	77496113
chr14	77498522	77501382
chr14	77504186	77510745
chr14	80048050	80053117
chr14	80523038	80526784
chr14	80561143	80563273
chr14	80776637	80778713
chr14	81103740	81106462
chr14	81685571	81688424
chr14	81939298	81943602
chr14	89891498	89893736
chr14	89973208	89977598
chr14	90005287	90008673
chr14	90420289	90423668
chr14	90870401	90876729
chr14	91693776	91697590
chr14	91975442	91977705
chr14	92976916	92981073
chr14	93406085	93408284
chr14	93648603	93653403
chr14	93693504	93695654
chr14	94422874	94427412
chr14	94810515	94814149
chr14	95064484	95069120
chr14	95648391	95650526
chr14	95730124	95733509
chr14	95985229	95987231
chr14	95999664	96002111
chr14	96569825	96572283
chr14	96611021	96613423
chr14	96733027	96737354
chr14	97031207	97033547
chr14	100210439	100214139
chr14	100216974	100226235
chr14	100496896	100499321
chr14	100704050	100706321
chr14	100771664	100773861
chr14	100841198	100843392
chr14	100941453	100944178
chr14	101158170	101162073
chr14	101538437	101541304
chr14	102391383	102393967
chr14	102498375	102500901
chr14	102504653	102507152
chr14	102513919	102517338
chr14	102700466	102703082
chr14	102726666	102732095
chr14	102737179	102740368
chr14	102741693	102751212
chr14	102779965	102784437
chr14	103192786	103197019
chr14	103799455	103803577
chr14	103804373	103809746
chr14	103827341	103829570
chr14	103985785	103989079
chr14	104023186	104027664
chr14	104094248	104096694
chr14	104198682	104201446
chr14	105143459	105145465
chr14	105146264	105149031
chr14	105436238	105441303
chr14	105486280	105495422
chr14	105863191	105865759
chr14	105944580	105948414
chr14	105955974	105958120
chr15	27698723	27700956
chr15	29449073	29451949
chr15	29569587	29571934
chr15	29961589	29969766
chr15	30225550	30228691
chr15	31315405	31317772
chr15	31617210	31621047
chr15	31664720	31667036
chr15	31667767	31669970
chr15	31725783	31728487
chr15	33065334	33067515
chr15	33115883	33118848
chr15	33152996	33155293
chr15	33356781	33361643
chr15	33388189	33393221
chr15	33393738	33401336
chr15	33402186	33404234
chr15	33417657	33420583
chr15	33422960	33425225
chr15	33570416	33572588
chr15	34339098	34342134
chr15	35837169	35839169
chr15	36648726	36658629
chr15	36661469	36664837
chr15	36698166	36701446
[truncated: 4,580 more rows]
