# Supplementary material for: Bromodomain protein 4 discriminates tissue-specific super-enhancers containing disease-specific susceptibility loci in prostate and breast cancer
Source: BMC Genomics. 2017 Mar 31;18:270. doi: 10.1186/s12864-017-3620-y (PMC5374680; doi:10.1186/s12864-017-3620-y)
Supplement: Supplementary file 17 — SE_Schwann_BRD4. (BED 916 kb) [file 12864_2017_3620_MOESM17_ESM.bed]

chrM	4432	12388	+	127729.7
chr17	79476806	79480595	+	54134.7
chrM	1413	3197	+	22502.6
chr2	89156704	89157584	+	15887.8
chr14	106173413	106175354	+	15587.2
chr1	91852706	91853331	+	14594.9
chr7	99564156	99569944	+	11258.9
chr21	27252799	27254361	+	10822.9
chrY	21152670	21155041	+	9897.1
chr5	170232625	170241232	+	9461.6
chr8	146015013	146018276	+	8737.8
chr11	85194856	85195356	+	7685.9
chr2	38294145	38298848	+	7230.0
chr8	70602182	70602807	+	6944.0
chr21	9826620	9827931	+	6464.8
chrX	23801062	23804507	+	5775.4
chr5	71146394	71147087	+	5447.9
chr17	33477987	33478612	+	5381.4
chr7	94292403	94299102	+	5380.2
chr19	57321407	57330335	+	5259.4
chr19	3976197	3978632	+	5254.7
chr8	144102062	144104147	+	5157.2
chr17	62494205	62501261	+	5028.2
chr8	117954446	117961109	+	4951.7
chr1	228284605	228287147	+	4801.1
chr8	101930489	101933231	+	4696.1
chr11	65186020	65194322	+	4689.7
chrX	71492264	71496470	+	4682.6
chr11	65264469	65273878	+	4454.4
chr1	150546888	150552826	+	4411.8
chr17	76848868	76852327	+	4089.6
chr6	7582813	7586958	+	3899.3
chr15	39884721	39891219	+	3838.6
chr11	62283103	62301689	+	3773.2
chr21	27394018	27394644	+	3764.4
chr1	8925223	8928550	+	3728.3
chrX	153576980	153583912	+	3674.0
chr17	73772458	73776228	+	3648.3
chr7	73243031	73247190	+	3574.2
chr2	47387191	47390063	+	3211.7
chr17	70116799	70122919	+	3131.7
chr19	38780588	38783354	+	3080.3
chr1	152004769	152006456	+	3055.8
chr20	43953870	43956344	+	3038.9
chr19	39217430	39221394	+	3012.0
chr17	79825345	79828618	+	3003.3
chr8	41119561	41123247	+	2968.2
chr3	49568079	49573193	+	2964.7
chr1	201452518	201459916	+	2926.8
chr8	116420441	116427576	+	2923.9
chr9	127997273	128004455	+	2901.7
chr16	2811278	2822325	+	2870.2
chr19	54962207	54973460	+	2833.4
chr5	179040938	179051093	+	2800.7
chr19	13054045	13055484	+	2791.4
chr3	23960395	23962555	+	2765.7
chr1	8920860	8921801	+	2679.9
chr2	133011864	133013504	+	2611.0
chr19	55899051	55903608	+	2600.5
chr5	179155410	179158270	+	2574.8
chr8	144989275	145002633	+	2565.5
chr1	160182679	160192754	+	2562.6
chr19	3538198	3548448	+	2548.0
chr19	14625477	14629599	+	2535.1
chr21	46269601	46271748	+	2526.4
chr11	33726497	33732160	+	2488.4
chr3	195776069	195779270	+	2470.9
chr12	120634364	120637679	+	2446.4
chrX	12992253	12995656	+	2425.4
chr10	3818588	3829178	+	2414.3
chr12	50156455	50158808	+	2407.9
chr13	45910934	45911941	+	2404.9
chr7	129470486	129475348	+	2390.9
chr11	835804	840710	+	2277.1
chr1	45240938	45244825	+	2274.2
chr5	149826212	149827580	+	2232.8
chr1	225681875	225685879	+	2227.5
chr19	10753838	10755565	+	2202.4
chr20	17639131	17641434	+	2187.8
chr1	160965052	160971361	+	2175.0
chr17	74728770	74734737	+	2170.3
chr20	34633530	34639401	+	2128.3
chr1	234738273	234750045	+	2123.0
chr1	153602488	153604869	+	2116.6
chr1	205682180	205687968	+	2088.6
chrX	153585513	153591451	+	2065.8
chr7	75956111	75959776	+	2064.1
chr21	27347243	27348559	+	2060.6
chr1	59040968	59043144	+	2047.7
chr12	52635069	52639745	+	2041.3
chr8	99053790	99055496	+	2036.6
chr16	84599291	84600847	+	2031.9
chr2	20400641	20404340	+	2017.4
chr7	128408935	128413408	+	2016.2
chr1	59246333	59251492	+	2015.6
chr5	40834114	40835869	+	1981.2
chr19	579294	583640	+	1972.4
chr17	16341964	16345695	+	1940.9
chr12	76418327	76426772	+	1924.0
chr6	159186698	159188996	+	1917.5
chr11	809192	813051	+	1914.6
chr17	80036318	80049780	+	1901.2
chr1	32796065	32802094	+	1880.2
chr8	117858090	117860322	+	1870.8
chr20	49975078	49986756	+	1860.3
chr16	31194912	31203217	+	1859.8
chrX	48433117	48439593	+	1855.7
chr3	12876341	12878100	+	1849.2
chr3	184037204	184047051	+	1841.1
chr16	4929767	4936321	+	1803.7
chr1	245014368	245024098	+	1801.4
chr17	7123087	7131390	+	1795.5
chr1	25166215	25170956	+	1788.5
chr3	58155146	58158128	+	1783.3
chr14	90869964	90874901	+	1770.4
chr6	31591335	31605670	+	1762.9
chr1	235272548	235275644	+	1761.7
chr19	36640573	36641455	+	1756.4
chr8	124510050	124516040	+	1741.8
chr10	73575984	73577412	+	1731.3
chr1	980444	991630	+	1720.2
chr16	68866952	68869693	+	1716.2
chr7	100274110	100284739	+	1708.6
chr17	79523807	79532992	+	1703.9
chr3	149086494	149088111	+	1703.3
chr5	179262759	179265352	+	1694.6
chr6	132268960	132273351	+	1690.5
chr5	137801099	137805123	+	1686.4
chr17	57913652	57924895	+	1682.9
chr17	66524789	66529243	+	1647.9
chr21	34921673	34927793	+	1647.9
chr19	13260016	13267291	+	1642.0
chr16	87863387	87866928	+	1640.3
chr1	150237498	150241962	+	1635.0
chr1	156712028	156715473	+	1627.4
chrX	118602274	118605388	+	1624.5
chr7	26229595	26233719	+	1614.6
chr1	226026182	226035291	+	1610.5
chr18	11851005	11854664	+	1609.9
chr19	2269104	2273780	+	1608.7
chr20	55211280	55214531	+	1605.8
chr2	38299555	38304038	+	1598.8
chr20	43532381	43537240	+	1597.7
chr20	42086137	42092444	+	1591.8
chr3	12880726	12883352	+	1590.7
chr1	24020064	24023126	+	1588.9
chr2	65495558	65498529	+	1577.2
chr5	154193120	154197266	+	1574.9
chr7	135611396	135615077	+	1565.0
chr6	30707712	30713058	+	1564.4
chr3	127788066	127790677	+	1563.2
chr1	206901925	206907921	+	1562.0
chr5	171760580	171767183	+	1556.2
chr6	138411671	138413712	+	1545.7
chr19	5558100	5562516	+	1545.7
chr20	60881002	60892932	+	1532.9
chr11	62648207	62653468	+	1529.9
chr20	49505478	49511295	+	1514.2
chr8	134249343	134251679	+	1498.4
chr19	49466705	49470387	+	1489.1
chr1	203147846	203150790	+	1485.0
chr16	18802776	18804935	+	1483.2
chr2	70313221	70316565	+	1466.9
chr9	140134892	140138348	+	1465.7
chr19	10745209	10749125	+	1462.8
chr19	49995008	49995896	+	1456.4
chr16	57415702	57419070	+	1455.8
chr20	17587481	17589176	+	1452.3
chr1	86042230	86050695	+	1451.7
chr1	168211686	168222361	+	1442.4
chr17	80009752	80021207	+	1435.4
chr1	9786977	9792135	+	1431.9
chr19	11556024	11561984	+	1422.0
chr22	30634282	30650171	+	1420.8
chr20	25272623	25278939	+	1413.8
chr1	230972862	230975894	+	1402.7
chr5	135346471	135357340	+	1402.7
chr16	30078332	30079249	+	1393.9
chr12	124495950	124500106	+	1391.6
chr3	183897758	183901999	+	1389.9
chr14	103804457	103811498	+	1383.4
chr5	140890369	140896931	+	1378.2
chr20	4679728	4682329	+	1367.7
chr1	154554535	154559147	+	1364.2
chr20	35175609	35179814	+	1364.2
chr19	35757073	35759298	+	1360.7
chr20	62513656	62523052	+	1357.2
chr5	32124608	32127008	+	1340.8
chr14	75598294	75602795	+	1337.9
chr4	154255747	154260683	+	1332.6
chr19	18390359	18392711	+	1325.6
chr12	118582232	118583536	+	1325.1
chr20	62152199	62153868	+	1319.2
chr6	11607367	11617163	+	1314.0
chr18	43349537	43361684	+	1312.2
chr20	33889948	33897165	+	1312.2
chr8	144668130	144679628	+	1309.9
chr11	35250471	35254182	+	1309.3
chr8	144806039	144815453	+	1307.5
chr3	10167054	10168949	+	1306.4
chr19	6413047	6420624	+	1306.4
chr1	40535175	40540113	+	1302.3
chr8	145064949	145067773	+	1301.7
chr8	144915712	144922797	+	1301.1
chr10	102120519	102124912	+	1295.9
chr5	149932763	149937962	+	1290.6
chr11	18428535	18429694	+	1290.6
chr17	76165951	76169083	+	1285.9
chr15	39871628	39878052	+	1279.5
chr17	74076917	74080597	+	1278.4
chr17	75494421	75496771	+	1274.9
chr20	60961744	60966560	+	1273.1
chr3	49396357	49398091	+	1263.2
chr5	151183114	151191073	+	1260.3
chr1	201984274	201986378	+	1253.8
chr6	7880413	7884929	+	1249.8
chr7	158523677	158527233	+	1241.0
chr12	57036066	57040152	+	1241.0
chr4	185676832	185679487	+	1236.3
chr8	144898256	144901196	+	1234.6
chr8	101733143	101734628	+	1231.7
chr19	13205421	13209762	+	1227.6
chr1	201978975	201983474	+	1222.3
chr13	111545101	111558686	+	1217.1
chr22	38878489	38882709	+	1214.1
chr1	228680592	228684084	+	1213.6
chr17	7214267	7219726	+	1213.0
chrX	102930185	102932343	+	1211.8
chr20	50213063	50218146	+	1211.2
chr15	63362780	63364428	+	1210.1
chr10	17275330	17279857	+	1207.7
chr19	10220287	10231042	+	1205.4
chr8	103838560	103842430	+	1201.9
chr11	6628842	6639195	+	1201.3
chr15	69744714	69746431	+	1201.3
chr1	1716792	1719179	+	1200.7
chr19	36726395	36729749	+	1200.1
chr19	49375495	49379563	+	1199.0
chr3	11597387	11601370	+	1197.2
chr16	70695078	70699478	+	1197.2
chr1	204985113	204992089	+	1183.8
chr9	136228034	136230925	+	1180.9
chr20	62562007	62567373	+	1180.9
chr6	30457019	30462146	+	1176.2
chr17	70025817	70037456	+	1175.0
chr17	73841746	73845997	+	1172.7
chr11	62392032	62394955	+	1171.5
chr17	40554532	40557656	+	1169.8
chr12	124081118	124082897	+	1169.2
chr20	2632723	2641845	+	1166.3
chr8	145137249	145141335	+	1160.4
chr17	61666149	61671773	+	1157.5
chr1	20974647	20982940	+	1154.0
chr8	71485379	71487573	+	1154.0
chr12	46577046	46583126	+	1151.7
chr22	39916166	39918940	+	1150.5
chr17	63005641	63011408	+	1149.9
chr6	160100296	160103975	+	1146.4
chr20	33296601	33301442	+	1144.7
chr3	128532047	128533862	+	1144.1
chr4	83344179	83352005	+	1142.4
chr3	133305208	133309276	+	1141.2
chr3	186500780	186508063	+	1140.0
chr6	31497859	31504675	+	1137.7
chr5	177022082	177023506	+	1135.9
chr7	137557796	137565633	+	1133.6
chrX	153666603	153671962	+	1129.5
chr9	33110736	33114111	+	1128.3
chr1	109852295	109857637	+	1127.2
chr19	54709909	54711683	+	1125.4
chr1	120454515	120459581	+	1123.7
chr5	140698204	140700661	+	1123.7
chr19	34889979	34893503	+	1123.7
chr11	102267089	102269860	+	1121.3
chr20	3846313	3856400	+	1121.3
chr4	57896849	57899899	+	1117.8
chr16	57697153	57699270	+	1117.8
chr2	238126474	238133626	+	1116.1
chr8	145578887	145585194	+	1116.1
chrX	70519706	70521274	+	1111.4
chr17	56080555	56085031	+	1110.8
chr1	224572841	224577885	+	1110.2
chr19	10789401	10796749	+	1107.9
chr21	35888685	35890949	+	1107.3
chrX	119570170	119573385	+	1100.9
chr11	75110419	75113860	+	1100.3
chr8	103660822	103664858	+	1095.1
chr1	154179247	154180408	+	1094.5
chr3	149088796	149094028	+	1094.5
chr6	11649060	11656574	+	1092.2
chr6	109687543	109690510	+	1091.6
chr17	42426315	42430619	+	1091.6
chr22	30597842	30607424	+	1090.4
chr16	3070126	3074414	+	1084.6
chr20	57476330	57479080	+	1084.6
chr2	29022039	29025843	+	1084.0
chr3	128888308	128890878	+	1084.0
chr6	33167716	33172301	+	1081.6
chr2	65313823	65316514	+	1077.6
chr1	149855957	149860622	+	1076.4
chr2	220403566	220407179	+	1076.4
chr6	29910073	29913882	+	1075.2
chr1	162492149	162499582	+	1072.9
chr5	32786278	32792027	+	1069.4
chr11	64531891	64538712	+	1068.2
chr1	155978723	155979687	+	1063.0
chr1	160258520	160263546	+	1053.6
chr16	28854079	28858039	+	1050.1
chr7	150770891	150780396	+	1047.8
chr9	133995716	133998591	+	1045.5
chr11	131923735	131936491	+	1044.3
chr1	180165409	180169739	+	1042.5
chr19	10797717	10803267	+	1042.5
chr4	77968158	77970154	+	1042.0
chr8	141530238	141542968	+	1042.0
chr21	46225591	46227220	+	1040.8
chr19	42372922	42374035	+	1039.6
chr12	52628784	52632964	+	1037.9
chrX	153661805	153665973	+	1037.3
chr1	17393283	17395903	+	1036.7
chr6	30866744	30868843	+	1035.5
chr19	14588537	14591909	+	1033.8
chr2	232324686	232326989	+	1032.6
chr7	150065463	150071159	+	1032.0
chr18	29125491	29129168	+	1032.0
chr20	49965129	49973932	+	1032.0
chr7	99630944	99639472	+	1031.4
chr12	121133918	121139743	+	1029.7
chr8	98863421	98864882	+	1025.0
chr2	20646560	20649386	+	1022.7
chr16	89626488	89630192	+	1022.7
chr8	98736601	98742656	+	1022.1
chr17	8285316	8287085	+	1016.3
chr1	12532847	12541770	+	1015.7
chr18	28644105	28649266	+	1015.1
chr17	72764015	72765647	+	1013.9
chr1	55315476	55318198	+	1011.0
chr1	153586539	153588734	+	1007.5
chr1	207966662	207968988	+	1004.0
chr8	61532981	61535796	+	996.4
chr12	92536544	92540079	+	994.7
chr20	49197376	49201439	+	992.9
chr1	151023209	151028679	+	991.7
chr6	64288499	64293666	+	991.2
chr11	57582660	57586711	+	980.1
chr19	16212079	16214054	+	978.9
chr1	155105513	155108791	+	977.7
chr4	6641916	6644832	+	977.2
chr15	41147917	41150457	+	974.2
chr20	57019095	57026236	+	963.7
chr14	23014147	23022022	+	959.6
chr1	228331553	228336773	+	955.6
chr20	54941170	54943911	+	955.6
chr16	71762982	71767272	+	953.2
chr16	88781545	88789890	+	953.2
chrX	51637887	51641395	+	953.2
chr3	49048871	49053704	+	952.6
chr10	75877809	75880182	+	950.9
chr6	36566333	36571378	+	950.3
chr1	153578762	153581916	+	949.7
chr2	235401316	235405945	+	948.0
chr16	66648771	66656253	+	946.8
chr1	164815768	164821220	+	943.9
chr19	39326887	39335191	+	943.9
chrX	48758219	48764034	+	943.9
chr1	117685994	117688212	+	941.0
chr3	196657644	196664727	+	937.5
chrX	118377103	118378622	+	934.0
chr4	187538039	187543183	+	932.8
chr20	33864042	33868964	+	931.0
chr1	167756969	167760305	+	927.0
chr1	150937804	150941887	+	925.8
chr8	143852433	143857859	+	924.0
chr17	61509504	61513584	+	924.0
chr7	75612707	75618055	+	922.3
chr1	179068659	179078791	+	921.1
chr1	44087585	44089446	+	920.0
chr5	139945985	139948765	+	920.0
chr17	79875951	79881321	+	918.2
chr20	57563686	57570869	+	917.6
chr3	14984439	14989951	+	916.4
chr6	32935672	32941022	+	915.9
chr3	49158276	49163997	+	912.9
chr6	32941778	32946496	+	912.4
chr17	37074666	37078211	+	911.2
chr16	31141219	31145123	+	910.0
chr3	47036341	47051428	+	907.1
chr2	238187164	238192898	+	905.9
chr2	28634607	28640198	+	905.4
chr6	133134893	133136630	+	903.6
chr15	72500619	72503046	+	903.6
chr17	57771038	57772719	+	903.6
chr5	64492345	64501702	+	900.7
chr8	145149744	145152552	+	900.1
chr19	3052773	3054462	+	899.5
chr5	167975474	167984909	+	897.2
chr17	1247924	1248980	+	897.2
chr4	186506500	186509079	+	896.6
chr8	74234621	74237741	+	895.4
chr2	242166645	242170524	+	892.5
chr12	112943602	112947739	+	891.3
chr1	151955260	151956145	+	890.2
chr12	65107057	65110778	+	889.6
chr22	31370817	31375137	+	887.8
chr1	33235338	33241950	+	883.8
chr10	5804875	5808986	+	883.8
chr14	62024532	62033309	+	882.6
chr1	156213043	156221354	+	880.8
chr16	11641394	11643907	+	879.1
chr20	48697613	48699769	+	877.9
chr5	179224468	179232612	+	876.8
chr5	14034893	14040955	+	875.0
chr6	21593729	21599149	+	875.0
chr1	182351883	182354013	+	874.4
chr11	64619975	64623397	+	869.2
chr7	23312867	23314929	+	868.6
chr8	57870299	57876781	+	868.6
chr17	41149751	41152397	+	859.8
chr8	87570495	87573910	+	859.2
chr9	74969048	74972165	+	857.5
chr12	110782699	110788955	+	856.9
chr17	61906468	61913082	+	856.3
chr1	167510017	167512002	+	855.2
chr10	17268958	17273118	+	854.6
chr1	203708658	203713401	+	852.8
chr2	85767928	85772487	+	852.8
chr4	103716123	103718821	+	852.2
chr2	64319872	64324022	+	850.5
chr1	154128832	154130477	+	848.7
chr1	150594281	150598551	+	846.4
chr3	149682607	149684750	+	846.4
chr16	66754694	66757902	+	846.4
chr17	37005071	37006926	+	846.4
chr17	17713562	17724041	+	844.7
chr1	153931250	153933449	+	843.5
chr3	47887446	47895064	+	841.7
chr5	180217457	180220358	+	839.4
chrX	47052803	47059105	+	839.4
chr1	12492745	12499215	+	838.8
chr11	78506617	78513868	+	838.2
chr17	61893986	61899827	+	837.1
chr19	12902033	12905300	+	836.5
chr17	77905899	77914955	+	833.6
chr2	231741301	231744135	+	833.0
chr6	34210242	34214986	+	833.0
chrX	150155437	150159390	+	828.9
chr7	99686326	99694000	+	828.3
chr2	238112933	238119175	+	824.8
chr10	43881243	43883647	+	823.6
chr16	29817883	29822887	+	823.6
chr7	127228840	127231963	+	822.5
chr2	242291199	242293612	+	821.9
chr14	70233436	70238866	+	821.9
chr3	32522667	32525875	+	819.0
chr12	52447982	52451668	+	817.8
chr14	103986001	103989246	+	817.8
chr2	74753550	74758492	+	817.2
chr19	48981206	48985775	+	816.0
chr1	44083086	44087033	+	811.4
chr1	43827545	43831416	+	810.8
chr20	57606822	57610406	+	810.8
chr7	134652895	134655509	+	810.2
chr11	67374156	67380124	+	809.0
chr19	14516356	14524449	+	809.0
chr20	48249663	48254200	+	808.5
chr11	60702467	60704724	+	807.9
chr17	80200355	80203136	+	806.7
chr1	35643520	35651073	+	806.1
chr12	123745711	123746608	+	805.5
chr17	57758040	57761625	+	803.8
chr18	43666050	43668437	+	800.9
chr20	55982559	55984466	+	800.9
chr15	99669567	99675952	+	799.7
chr15	64447979	64449513	+	798.5
chr18	43404515	43409541	+	798.5
chr19	33869798	33873682	+	798.5
chrX	153275769	153280208	+	798.5
chr1	156669264	156671039	+	798.0
chr10	73578342	73580395	+	798.0
chr12	6977659	6980329	+	798.0
chr11	66043297	66045282	+	796.2
chr2	238105073	238112246	+	795.6
chr17	78090546	78093817	+	793.9
chr20	57251201	57254714	+	793.9
chr17	65026586	65029706	+	792.1
chr17	20903082	20906637	+	787.4
chr5	179247399	179252606	+	786.9
chr5	172880898	172886451	+	784.5
chr12	46751863	46755360	+	782.8
chr17	66121570	66128015	+	782.8
chr1	12034676	12035857	+	781.0
chr7	143085065	143089009	+	780.4
chr1	225974302	225978292	+	779.3
chr7	6500595	6503143	+	778.1
chr1	46505741	46509754	+	777.5
chr19	1270494	1275934	+	775.8
chr5	172461358	172462110	+	774.6
chr13	111531040	111536449	+	774.0
chr7	20448983	20455415	+	772.9
chr20	25201652	25207540	+	772.3
chr14	97031250	97033626	+	771.7
chr14	35870599	35874323	+	771.1
chr17	37358357	37359532	+	769.9
chr19	36032484	36038528	+	769.4
chr2	20232327	20233272	+	768.8
chr2	74684415	74690767	+	768.2
chr19	38872467	38874599	+	768.2
chr21	33038597	33041447	+	764.7
chr12	51636005	51637652	+	763.5
chr2	131805276	131810333	+	760.6
chr9	130267432	130272785	+	760.6
chr3	41280582	41282144	+	758.8
chr5	149823466	149825541	+	758.3
chr13	114293051	114295916	+	754.8
chr3	12623244	12628485	+	753.6
chr16	28843264	28848647	+	752.4
chrX	73040336	73048066	+	752.4
chr19	13245787	13252003	+	748.9
chr11	65682360	65689110	+	747.2
chr11	126131972	126139050	+	747.2
chr8	145160296	145162716	+	746.0
chrX	47082553	47087209	+	745.4
chr7	6441275	6443749	+	744.8
chr17	15133024	15134694	+	744.8
chr21	45175614	45182212	+	744.8
chr3	197676861	197678589	+	744.3
chr6	33266693	33269954	+	742.5
chr1	244868674	244872529	+	741.9
chr1	151258673	151267420	+	741.3
chr8	37716547	37720906	+	739.6
chr17	71279480	71283095	+	739.0
chr17	76669941	76677621	+	737.8
chr17	57859520	57865148	+	736.7
chr19	59058412	59062160	+	735.5
chr17	4925431	4931775	+	734.9
chr17	39910815	39912317	+	734.3
chr18	12324911	12326760	+	734.3
chr1	23880692	23887453	+	733.2
chr5	172377503	172379918	+	733.2
chr5	179259738	179261349	+	733.2
chr6	26054582	26057198	+	733.2
chr10	104847722	104851058	+	733.2
chr3	15083965	15095196	+	728.5
chr20	62587324	62591674	+	728.5
chrX	10413726	10418042	+	728.5
chr16	69730214	69738625	+	727.9
chr6	160198111	160202415	+	727.3
chr11	118618271	118623036	+	727.3
chr5	137087342	137091093	+	725.6
chr5	177635934	177638515	+	724.4
chr8	145743652	145752400	+	724.4
chr20	43125802	43130393	+	724.4
chr3	9847465	9849074	+	723.8
chr8	127564700	127570896	+	723.8
chr19	12778917	12780848	+	723.8
chr13	100214761	100215925	+	723.2
chr14	69254016	69257583	+	722.7
chr1	45980225	45981691	+	722.1
chr3	37364959	37370393	+	722.1
chr10	4808404	4815292	+	722.1
chr6	33380067	33385995	+	720.9
chr4	15969950	15971227	+	720.3
chr11	63525635	63530155	+	719.7
chr12	6878526	6880419	+	717.4
chr7	75931761	75933740	+	716.8
chr3	150259750	150262588	+	715.6
chr4	95585013	95589509	+	715.1
chr6	31694782	31699009	+	715.1
chr17	7747980	7758328	+	715.1
chr21	45743436	45752389	+	714.5
chr17	79780159	79782674	+	713.9
chr2	238204471	238209937	+	713.3
chr7	47821250	47827898	+	712.7
chr6	116597778	116601410	+	712.1
chr5	148873620	148877394	+	711.6
chr8	124025436	124028083	+	711.6
chr22	38610366	38612813	+	711.6
chr19	810253	812465	+	710.4
chr8	97242805	97244452	+	708.1
chr11	64892811	64900948	+	708.1
chr11	67019908	67025678	+	706.9
chr21	47420750	47425168	+	706.3
chr4	100868962	100871747	+	705.7
chr6	19837309	19842585	+	705.7
chr14	104023039	104027789	+	705.7
chr6	122764446	122766551	+	703.4
chr22	30590134	30594782	+	703.4
chrX	40464857	40466062	+	702.8
chr6	24718566	24722223	+	702.2
chr16	71961467	71963174	+	701.6
chr8	145618029	145627121	+	701.1
chr17	73230587	73238966	+	701.1
chr13	99103848	99105648	+	699.9
chr4	187508785	187510607	+	698.7
chr5	35055989	35066461	+	698.7
chr20	55204066	55209560	+	698.7
chr14	61611737	61616179	+	695.2
chr17	34050610	34053611	+	695.2
chr17	57830746	57835852	+	694.6
chr1	183595228	183596873	+	692.9
chr6	31826814	31831851	+	692.9
chr1	181057391	181060231	+	690.0
chr11	62655454	62656531	+	690.0
chr12	49329797	49334063	+	688.8
chr14	102513987	102517416	+	688.8
chr20	62372370	62378321	+	684.1
chr7	140152917	140156893	+	682.4
chr12	58213734	58218260	+	682.4
chr4	55092733	55095807	+	680.6
chr14	95648415	95658223	+	680.0
chr10	98277807	98282338	+	679.5
chr17	76791446	76795323	+	679.5
chr20	57465665	57471076	+	679.5
chrX	134166013	134167865	+	678.3
chr15	52839233	52844466	+	677.1
chr16	28548613	28550436	+	677.1
chr12	7044666	7048498	+	676.5
chr3	193851943	193860010	+	675.4
chr1	212791189	212794298	+	674.8
chr19	6466447	6470310	+	674.2
chr19	50985017	50987010	+	674.2
chr1	223962240	223963838	+	670.7
chr5	175815021	175816985	+	669.5
chrX	77081664	77085012	+	668.9
chr9	134370966	134375741	+	668.4
chr1	16721508	16724708	+	667.2
chr11	64977143	64979735	+	666.6
chr5	175772743	175775643	+	665.4
chrX	70764404	70768000	+	665.4
chr3	107762029	107766466	+	664.3
chr2	238084604	238091706	+	663.7
chr17	46135422	46138788	+	661.4
chr19	15270065	15273622	+	660.8
chr20	31020887	31027241	+	660.2
chr7	143076533	143080624	+	659.0
chr15	56364729	56366279	+	659.0
chr1	166818249	166823771	+	658.4
chr11	64081004	64086203	+	658.4
chrX	54840888	54842663	+	657.9
chr6	114177678	114184570	+	657.3
chr10	72181468	72188452	+	656.7
chr17	48939310	48941872	+	655.5
chr4	174252963	174256915	+	654.4
chr8	117949855	117951509	+	652.0
chr7	139246326	139255818	+	651.4
chr19	17690189	17694036	+	651.4
chr1	205626692	205629070	+	650.9
chr1	11081832	11085657	+	648.5
chr7	100478880	100486627	+	648.5
chr10	75665092	75673925	+	647.9
chr17	18146992	18152560	+	647.4
chr9	14081635	14088623	+	646.8
chr11	61734317	61735797	+	646.8
chr17	17087940	17095972	+	646.8
chr17	7414273	7418120	+	646.2
chr8	43054475	43058019	+	644.4
chr16	67910865	67918559	+	644.4
chr20	48568585	48570547	+	644.4
chrX	100666780	100669211	+	644.4
chr11	118471332	118473868	+	643.3
chr4	2929583	2935973	+	642.7
chr7	98991425	98995845	+	642.7
chr8	80948609	80950764	+	642.7
chr9	114980978	114986578	+	642.7
chr7	44617616	44622167	+	642.1
chr17	48458402	48460896	+	642.1
chr5	132211161	132217197	+	641.5
chr20	48806857	48809601	+	641.5
chrX	53221159	53228578	+	640.3
chr9	86582941	86586134	+	639.8
chr1	211917412	211923678	+	639.2
chr16	71883359	71891336	+	639.2
chr19	39897303	39900177	+	639.2
chr19	54376809	54379621	+	639.2
chr17	56166579	56168925	+	638.6
chr19	5912508	5918117	+	638.6
chr5	176882010	176886617	+	637.4
chr3	14183066	14185387	+	636.8
chr7	56125485	56132009	+	636.8
chr1	214522181	214531413	+	636.3
chr10	5635821	5639702	+	636.3
chr13	107209398	107212192	+	636.3
chr8	95938080	95943093	+	635.7
chr14	102504709	102509179	+	635.7
chr14	103192529	103196998	+	635.1
chr20	3781099	3787066	+	633.9
chr2	113634257	113639951	+	633.3
chr2	74651646	74657868	+	632.8
chr4	56813746	56815729	+	632.8
chr19	16660587	16664965	+	632.8
chr2	85545348	85550111	+	632.2
chr2	233546274	233547699	+	631.6
chr7	73608826	73611363	+	630.4
chr12	56385652	56388602	+	630.4
chr11	67164706	67167401	+	629.8
chr3	50293406	50296944	+	628.7
chr22	24236396	24237785	+	628.7
chr1	151553165	151556234	+	628.1
chr12	123349605	123352540	+	627.5
chr15	31664140	31670117	+	627.5
chr7	25162067	25163899	+	626.9
chr14	105235636	105237625	+	626.9
chr12	74931277	74935306	+	625.2
chr18	13759762	13764647	+	625.2
chr1	243662934	243668773	+	624.6
chr22	38200838	38203737	+	624.0
chr3	5220197	5222813	+	623.4
chr8	145697272	145699657	+	622.8
chr17	6915603	6920899	+	622.8
chr8	97621573	97624079	+	622.3
chr1	156433580	156439092	+	621.1
chr3	149094971	149095996	+	619.9
chr1	156083652	156085410	+	619.3
chr1	32048489	32053662	+	618.7
chr3	184023422	184026936	+	618.7
chr1	153598711	153601111	+	617.0
chr17	79667268	79671967	+	617.0
chr17	27074544	27077367	+	615.8
chr19	35660325	35660950	+	614.7
chr14	23344315	23349086	+	612.3
chr19	34718110	34720256	+	611.7
chr17	73314114	73316878	+	610.0
chr5	56729372	56735197	+	609.4
chr7	135358812	135361224	+	609.4
chr16	15129721	15132442	+	609.4
chr19	39207562	39208976	+	609.4
chr16	30454922	30457598	+	608.8
chr17	41843256	41847385	+	608.2
chr3	156257821	156261338	+	607.7
chr1	21069061	21072543	+	606.5
chr1	45976403	45977459	+	606.5
chr1	8930279	8932329	+	605.9
chr1	156561436	156565961	+	605.9
chr13	45007807	45009420	+	605.9
chr4	7843703	7848240	+	605.3
chr17	39765837	39769320	+	605.3
chr2	62449307	62452013	+	604.7
chr16	11961755	11967198	+	604.2
chr19	55737922	55743786	+	604.2
chr1	113212416	113214496	+	603.6
chr16	69151826	69154829	+	603.6
chr2	27293249	27294736	+	603.0
chr8	116852339	116860627	+	603.0
chrX	47087788	47089544	+	603.0
chr17	4840435	4844674	+	601.8
chr20	31436274	31438394	+	601.8
chr6	86317797	86322962	+	600.1
chr1	12071543	12073742	+	599.5
chr2	47613631	47614256	+	598.9
chr17	79890010	79893598	+	598.9
chr17	40465484	40467931	+	598.3
chr6	36936011	36938638	+	597.7
chr6	1609894	1614293	+	597.2
chr12	120897683	120902333	+	597.2
chr14	100742572	100749301	+	596.6
chr14	50359015	50363819	+	595.4
chr19	2426154	2431968	+	595.4
chr8	128746969	128751720	+	593.6
chr17	8062440	8065357	+	593.6
chr11	118766804	118773655	+	593.1
chr20	61576144	61579944	+	591.9
chr1	203151484	203154906	+	591.3
chr14	102743637	102748318	+	591.3
chr4	76567969	76571172	+	590.1
chr2	36775470	36778463	+	589.6
chr2	71213212	71216466	+	589.0
chr9	114801823	114806358	+	589.0
chr7	1579316	1582981	+	588.4
chr17	17746846	17751323	+	587.2
chr19	47111229	47114300	+	587.2
chrX	16859597	16864297	+	587.2
chrX	118715098	118718495	+	587.2
chr2	26357531	26360440	+	586.6
chr12	52562851	52566499	+	586.6
chr20	55092883	55094270	+	586.6
chr12	106631665	106634337	+	586.1
chr8	126447023	126450721	+	585.5
chr10	46966482	46973119	+	585.5
chr9	113504024	113508648	+	584.9
chr11	62339881	62343445	+	583.7
chrX	64958686	64961932	+	583.7
chr1	156280200	156282319	+	583.1
chr8	101269234	101272487	+	583.1
chr9	101911413	101916223	+	580.2
chr9	131394056	131399575	+	580.2
chr12	6857205	6859891	+	579.6
chr17	43224370	43229602	+	579.6
chr17	79993625	79995790	+	579.6
chr21	45402006	45407118	+	578.5
chr19	13063339	13065552	+	577.9
chr19	3577813	3579125	+	577.3
chr22	31363649	31369900	+	577.3
chr2	219138859	219140757	+	576.7
chr7	44915999	44925831	+	576.7
chr8	145674936	145682849	+	576.7
chr7	105730896	105732609	+	576.1
chr1	179040835	179046006	+	575.6
chr7	130144657	130146820	+	575.6
chr1	19230873	19235323	+	575.0
chr4	53578348	53580511	+	575.0
chr5	137890670	137894588	+	575.0
chr22	41920689	41925583	+	575.0
chr6	33239028	33240883	+	574.4
chr2	86730452	86733238	+	573.2
chr11	94603816	94609978	+	573.2
chr8	145649022	145651529	+	572.6
chr3	123210433	123214098	+	571.5
chr13	30083423	30088839	+	570.9
chr17	78083579	78087401	+	570.9
chr8	104080680	104085539	+	570.3
chr6	75962477	75966277	+	569.7
chr8	145733574	145742381	+	569.7
chr20	36030599	36033942	+	569.7
chr20	61918632	61921373	+	569.7
chr15	67397234	67402852	+	569.1
chr6	27098895	27102770	+	568.5
chr6	31606814	31611032	+	568.5
chr19	17430171	17436470	+	568.5
chr2	43449208	43454431	+	568.0
chr9	35058890	35063278	+	568.0
chr20	1349587	1351118	+	568.0
chr20	49950119	49954313	+	568.0
chr16	54963066	54968471	+	567.4
chr14	20922588	20927144	+	566.8
chr9	91089872	91093711	+	566.2
chr16	18799183	18800806	+	566.2
chr9	131909529	131911398	+	565.6
chr2	10923285	10925407	+	564.5
chr19	14258638	14263956	+	563.9
chr21	46710312	46717205	+	563.9
chr17	79816849	79818788	+	562.7
chr19	15532669	15539462	+	562.7
chr11	34120434	34123347	+	562.1
chr1	52251175	52256931	+	561.5
chr1	173456650	173458033	+	561.5
chr20	35405927	35415190	+	561.0
chr2	131903978	131907531	+	559.8
chr16	30362234	30366994	+	559.8
chr1	160061157	160065373	+	559.2
chr12	76439775	76444641	+	559.2
chr13	113534851	113541310	+	559.2
chr6	111213376	111217277	+	558.6
chr19	33695311	33699875	+	558.6
chr4	10075889	10077277	+	558.0
chr9	21330943	21335687	+	558.0
chr12	120648044	120650786	+	556.9
chr8	41786828	41792476	+	556.3
chr11	86192107	86196701	+	556.3
chr18	9953850	9956838	+	555.7
chr1	65897205	65901800	+	554.5
chr2	64858742	64864102	+	554.5
chr10	18964106	18970712	+	554.5
chr17	26670990	26675539	+	554.5
chr19	49424230	49426826	+	554.5
chr3	57557241	57558265	+	553.4
chr1	154520879	154525888	+	552.2
chr5	137841972	137844782	+	552.2
chr8	120255598	120258044	+	552.2
chr2	216391768	216396758	+	551.6
chr6	30864148	30866182	+	551.6
chrX	67751703	67757041	+	550.5
chr2	101622180	101624858	+	549.9
chr11	71723979	71727654	+	549.9
chr16	68731733	68733247	+	549.9
chr14	23790379	23795459	+	549.3
chr3	41265845	41267563	+	548.7
chr3	113437576	113441047	+	548.7
chr11	62608143	62609744	+	548.7
chr2	74379587	74384052	+	548.1
chr17	37882797	37887192	+	548.1
chr17	39108996	39114627	+	548.1
chr1	154573248	154575342	+	547.5
chr9	112930519	112934873	+	547.5
chr11	62396210	62398808	+	547.5
chr19	1009756	1013560	+	547.0
chr19	1037510	1039291	+	547.0
chr19	12841162	12842613	+	547.0
chr9	97221476	97223293	+	546.4
chr11	86166771	86172549	+	545.8
chr7	44251647	44254009	+	544.0
chr13	96443103	96447341	+	544.0
chr17	42397021	42401342	+	544.0
chr18	43381137	43384869	+	543.4
chr5	10679406	10681468	+	542.9
chr14	105238418	105243484	+	542.9
chr17	39683900	39684682	+	542.3
chr1	17733230	17735955	+	541.7
chr1	35655957	35659133	+	541.7
chr5	175933787	175937196	+	541.7
chr6	32947210	32949339	+	541.7
chr9	113512485	113517588	+	541.7
chr12	117150892	117155968	+	541.7
chr3	49061526	49068181	+	541.1
chr5	172194933	172200190	+	540.5
chrX	62854947	62858337	+	539.4
chr7	150932111	150936605	+	538.8
chr1	245025533	245028540	+	538.2
chr6	26156091	26159557	+	537.6
chr8	75515561	75516652	+	537.6
chr19	10505750	10507151	+	537.6
chr4	7649214	7655011	+	537.0
chr1	32508127	32509715	+	536.4
chrX	153287258	153297004	+	535.9
chr3	13679030	13680037	+	535.3
chr12	13367463	13370667	+	535.3
chr2	238163000	238167813	+	534.7
chr4	7858659	7864915	+	534.7
chr7	149576390	149577871	+	534.7
chr15	91421128	91426846	+	534.7
chr1	202696399	202699391	+	533.5
chr3	31677460	31679207	+	533.5
chr9	96326520	96329546	+	533.5
chr16	56463185	56466897	+	533.5
chr19	5894476	5897216	+	533.5
chr3	33907681	33911221	+	532.9
chr3	149235213	149238967	+	532.9
chr18	721938	724906	+	532.4
chr19	33469391	33471446	+	532.4
chr5	77080564	77081775	+	531.8
chr18	12328765	12331545	+	531.8
chr5	473670	481126	+	530.6
chr2	96850734	96853126	+	530.0
chr1	230415050	230418009	+	529.4
chr8	64122008	64125529	+	528.9
chr6	139693367	139697132	+	528.3
chr9	86586718	86588296	+	528.3
chr13	99100244	99102184	+	527.7
chr19	8326272	8331465	+	527.7
chr3	119540131	119545906	+	527.1
chr5	32600865	32604293	+	527.1
chr6	34555158	34558665	+	527.1
chr11	70280932	70282793	+	527.1
chr16	69357763	69360998	+	527.1
chr14	75368940	75370508	+	526.5
chr20	34239687	34243455	+	526.5
chr11	3844921	3849650	+	525.4
chrX	148560419	148565008	+	525.4
chr7	97920305	97923254	+	524.2
chr7	100025980	100029543	+	523.6
chr7	142964470	142967390	+	523.6
chr11	35827896	35832738	+	523.6
chr15	91043077	91045566	+	523.6
chr17	73034854	73036718	+	523.6
chrX	47068700	47070828	+	523.6
chr2	30381501	30383608	+	523.0
chr12	122626065	122632064	+	522.4
chr17	78111006	78114292	+	522.4
chr16	75610887	75611914	+	521.9
chr1	12675513	12680447	+	521.3
chr15	40623542	40628360	+	521.3
chr8	125497936	125500406	+	520.7
chr14	73115641	73120327	+	520.7
chr11	4112358	4114512	+	518.3
chr19	8466836	8469512	+	518.3
chr1	202910104	202911523	+	517.8
chr11	119179206	119183814	+	517.8
chr20	461735	464861	+	517.8
chr3	128338734	128339605	+	517.2
chr16	30748442	30752125	+	517.2
chr4	57507225	57508702	+	516.6
chr11	28854561	28860605	+	516.6
chr20	52183640	52186109	+	516.6
chr8	59494065	59496845	+	516.0
chr14	81939239	81943713	+	516.0
chr2	47129114	47132999	+	515.4
chr11	69063883	69070216	+	515.4
chrX	2821908	2825954	+	515.4
chrX	152965865	152966638	+	515.4
chr16	30093801	30096726	+	514.8
chr19	11241826	11244664	+	514.3
chr1	220320763	220325229	+	513.7
chr17	9142861	9147400	+	513.1
chr19	14202322	14204804	+	513.1
chr6	90036774	90039845	+	512.5
chr11	65561216	65564822	+	512.5
chr19	16301395	16303015	+	512.5
chr21	46189081	46191688	+	512.5
chr8	22877339	22880775	+	511.9
chr12	127767178	127771197	+	511.9
chr1	161007416	161012719	+	511.3
chr19	4791526	4795824	+	511.3
chr19	35740972	35741868	+	511.3
chr13	111955278	111958229	+	510.2
chr5	177574567	177578445	+	509.6
chr1	183111544	183114821	+	509.0
chr3	156865690	156871346	+	509.0
chr5	137682156	137685501	+	509.0
chrX	3522505	3527209	+	508.4
chr8	116630916	116632600	+	507.8
chr1	226332381	226334799	+	507.3
chr7	55272766	55279399	+	507.3
chr11	64008712	64014024	+	507.3
chr16	67470663	67473460	+	507.3
chr6	128289983	128291578	+	506.7
chr16	89710505	89713942	+	506.7
chr9	139388822	139392233	+	506.1
chr6	30568020	30572971	+	505.5
chr8	11700517	11703627	+	505.5
chr10	21069523	21074977	+	505.5
chr16	1748610	1752247	+	504.9
chr8	116616154	116617491	+	504.3
chr10	103918846	103923721	+	504.3
chr17	2074824	2079801	+	504.3
chr22	22114489	22118725	+	504.3
chr1	235113426	235117599	+	503.8
chr3	197508635	197511349	+	503.8
chr6	26031154	26034489	+	503.8
chr12	109038969	109041582	+	503.8
chr17	76987849	76990330	+	503.8
chr1	115247292	115251508	+	503.2
chr11	47487382	47494124	+	503.2
chr1	161126665	161131024	+	502.6
chr2	178095003	178097506	+	502.0
chr1	116946328	116947675	+	501.4
chr6	36891112	36896826	+	501.4
chr6	158459425	158463893	+	501.4
chr1	9908396	9911154	+	500.3
chr1	156260866	156265102	+	500.3
chr2	26611961	26618781	+	500.3
chr15	41164237	41166130	+	500.3
chr20	47729731	47732611	+	500.3
chrX	10109144	10112686	+	499.7
chr10	126086066	126086946	+	499.1
chr7	44835875	44839751	+	498.5
chr20	33590322	33596707	+	498.5
chrX	128937380	128940732	+	498.5
chr2	61412394	61418382	+	497.9
chr9	19049000	19051131	+	497.9
chr17	7833479	7836720	+	497.9
chr17	62675280	62680575	+	497.9
chr3	10191526	10195530	+	497.3
chr7	99694847	99699388	+	497.3
chrX	73805210	73812904	+	497.3
chr20	34326481	34331135	+	496.8
chr3	9515979	9519859	+	495.6
chr12	57488222	57491049	+	495.6
chr12	123464722	123467726	+	495.0
chr19	35769429	35770799	+	495.0
chr5	177631281	177634592	+	494.4
chr7	98625145	98628587	+	494.4
chr9	132897006	132902545	+	494.4
chr16	3076990	3086101	+	494.4
chr2	85808457	85809386	+	493.8
chr5	135333773	135338094	+	493.8
chr11	128328453	128332756	+	493.2
chr14	100757549	100763080	+	492.7
chr15	67438319	67443590	+	492.7
chr17	54965170	54969694	+	492.1
chr17	75117590	75122723	+	492.1
chr11	44639666	44641923	+	491.5
chr5	139905508	139909521	+	490.9
chr8	146277615	146281546	+	490.9
chr9	86274960	86277026	+	490.9
chr18	32912392	32917997	+	490.9
chr16	4430887	4433735	+	490.3
chr11	202839	205784	+	489.7
chr3	120113046	120116060	+	489.2
chr1	70715409	70718428	+	488.6
chr5	132201823	132203575	+	488.6
chr11	57465843	57468860	+	488.6
chr2	33579141	33583291	+	488.0
chr1	149223238	149225022	+	485.7
chr20	56934257	56938121	+	485.7
chr16	70190349	70196492	+	485.1
chr2	61148627	61155430	+	484.5
chr11	57507377	57510721	+	483.9
chr22	32352046	32353712	+	483.9
chr20	32867908	32869241	+	483.3
chr20	61508940	61513913	+	482.2
chrX	19376813	19379956	+	482.2
chr19	12910486	12912571	+	481.6
chr3	169710409	169714313	+	481.0
chr13	107142316	107145980	+	481.0
chr14	104198703	104201677	+	481.0
chr1	180942133	180945985	+	480.4
chr2	55276535	55278819	+	480.4
chr4	57947037	57948424	+	480.4
chr11	57075645	57078324	+	480.4
chr11	61282480	61286528	+	479.2
chr19	30164495	30166544	+	479.2
chr19	46190637	46192141	+	479.2
chrX	3237806	3243098	+	479.2
chr1	204586233	204589426	+	478.7
chr12	111157724	111160681	+	478.7
chr17	70399426	70401662	+	478.7
chr1	156179919	156183368	+	478.1
chr2	47605887	47607235	+	478.1
chr4	57521072	57522771	+	478.1
chr20	3764367	3767411	+	478.1
chr6	10626631	10629810	+	477.5
chr16	2568819	2570640	+	477.5
chr16	23475343	23479149	+	477.5
chr16	87436544	87438649	+	477.5
chr17	57838482	57842860	+	477.5
chr19	39369125	39371869	+	477.5
chr17	4636076	4639005	+	476.9
chr20	61833459	61835339	+	476.9
chr1	161040895	161043018	+	476.3
chr16	4853005	4855444	+	476.3
chr17	1420873	1423987	+	476.3
chr5	176763918	176765815	+	475.7
chr11	12958662	12966334	+	475.7
chr11	73386832	73389220	+	475.2
chr4	57975667	57977504	+	474.6
chr5	141531122	141534188	+	474.6
chr10	5587306	5592032	+	474.0
chr13	98116293	98120311	+	474.0
chr1	209958715	209962258	+	473.4
chr4	77079567	77083076	+	473.4
chr9	112002242	112004396	+	473.4
chr12	54744010	54745737	+	472.8
chr9	95883546	95884938	+	472.2
chr16	24579829	24584237	+	472.2
chr3	183887632	183891513	+	471.7
chr6	163991702	163995173	+	471.7
chr8	98285546	98290687	+	471.7
chr5	179288987	179291379	+	471.1
chr5	150646086	150650131	+	469.9
chr6	33254600	33261981	+	469.9
chr9	33038500	33040148	+	469.9
chr11	69465545	69469611	+	469.3
chr19	33317017	33320529	+	469.3
chr1	27730524	27735105	+	468.7
chr7	26251488	26253203	+	468.7
chr1	202930925	202936426	+	468.1
chr3	195961144	195966813	+	467.0
chr19	8024173	8028859	+	467.0
chr10	75528437	75532212	+	466.4
chr17	2584945	2588980	+	466.4
chr5	81573368	81574426	+	465.8
chr13	48835117	48836382	+	465.8
chrX	48779222	48781540	+	465.8
chr4	38793232	38800652	+	465.2
chr5	73923166	73927178	+	465.2
chr16	68260075	68266734	+	465.2
chr16	90000906	90002668	+	464.6
chr17	74558926	74562510	+	464.6
chr1	93297423	93299493	+	464.1
chr2	74440841	74444063	+	464.1
chr9	117359780	117360910	+	464.1
chr14	61643910	61647321	+	464.1
chr16	29708050	29710171	+	464.1
chr4	56411900	56413743	+	463.5
chr20	2442220	2444988	+	463.5
chr1	94638004	94640539	+	462.9
chr2	38521885	38526003	+	462.9
chr6	30858515	30861397	+	462.9
chr1	151375166	151379206	+	462.3
chr6	38643861	38645313	+	462.3
chr16	30535452	30538832	+	462.3
chr6	26122537	26125282	+	461.7
chr14	24906109	24912426	+	461.7
chr1	179886675	179889345	+	460.6
chr16	23678092	23681525	+	460.6
chr17	66417252	66422626	+	460.6
chrX	119560105	119565774	+	460.6
chr7	56147227	56148697	+	460.0
chr19	17003895	17006605	+	460.0
chr19	54662906	54669644	+	460.0
chr18	56995026	56998837	+	459.4
chr19	16628789	16632657	+	459.4
chr19	56151853	56157213	+	459.4
chr3	38294039	38297123	+	458.8
chr14	23023790	23026636	+	458.8
chr6	7287428	7290316	+	458.2
chr17	7473568	7478905	+	458.2
chrX	54470240	54474499	+	458.2
chr1	47842397	47844647	+	457.6
chr2	231682260	231685893	+	457.6
chr3	13611842	13613236	+	457.6
chr6	24704835	24706799	+	457.6
chr1	67876044	67879164	+	457.1
chr1	205630904	205634233	+	457.1
chr3	121412632	121417829	+	457.1
chr9	110091681	110094406	+	457.1
chr20	52192128	52194011	+	457.1
chr7	75695506	75697057	+	456.5
chr4	169847275	169849652	+	455.9
chr1	51736569	51739023	+	455.3
chr14	93406244	93408495	+	455.3
chr20	32441043	32442235	+	455.3
chr20	34213794	34215756	+	455.3
chr1	224344858	224349756	+	454.1
chr6	31635405	31638172	+	454.1
chr19	7583878	7586053	+	454.1
chr1	201103974	201105088	+	453.6
chr2	27603694	27609111	+	453.6
chr4	7760713	7765691	+	453.6
chr12	123343260	123347485	+	453.6
chr6	26214843	26218106	+	452.4
chr8	38960868	38962624	+	452.4
chr11	497838	500978	+	452.4
chr19	12907241	12908341	+	451.8
chr1	236711148	236715848	+	451.2
chr11	9466543	9469113	+	451.2
chr12	98991304	98992598	+	451.2
chr17	79218707	79221181	+	451.2
chr19	4444933	4448831	+	451.2
chr9	100777380	100778307	+	450.1
chr14	74178387	74181236	+	450.1
chr15	41570737	41574326	+	450.1
chr16	57502892	57506283	+	450.1
chr20	56223546	56227858	+	450.1
chr3	129033551	129035473	+	448.9
chr1	26142028	26145032	+	448.3
chr19	54946410	54948142	+	448.3
chr2	238135334	238137752	+	447.1
chrX	70793371	70795797	+	447.1
chr1	155028206	155031395	+	446.6
chr6	43752058	43754161	+	446.6
chr9	102625835	102629259	+	446.6
chr14	75745169	75749099	+	446.6
chr17	78181755	78186373	+	446.6
chr22	38883855	38888170	+	445.4
chr6	144415785	144417521	+	444.8
chr12	57057272	57058575	+	444.8
chr20	416200	420206	+	444.8
chr5	135328652	135332881	+	444.2
chr6	108532327	108533693	+	444.2
chr6	136579626	136582971	+	444.2
chr3	184019108	184022247	+	443.6
chr16	67132321	67135121	+	443.0
chr1	87328449	87329468	+	442.5
chr1	204378542	204381419	+	442.5
chr3	24018456	24022269	+	442.5
chr12	56665241	56667765	+	441.9
chr1	154916433	154919502	+	441.3
chr12	109886579	109889939	+	441.3
chr11	130078156	130080298	+	440.7
chr14	69259321	69263222	+	440.7
chr3	48509148	48511468	+	440.1
chr6	36653281	36655169	+	440.1
chr16	58741066	58742457	+	440.1
chr17	75209669	75213235	+	440.1
chr20	44518751	44524043	+	439.5
chr17	57928571	57933843	+	439.0
chr5	112211904	112214742	+	438.4
chr7	148700197	148701548	+	438.4
chr8	145532114	145536270	+	438.4
chr10	70742211	70744880	+	438.4
chr11	63970329	63972246	+	438.4
chr22	37964137	37965564	+	438.4
chr4	13919528	13923871	+	437.8
chr8	37611101	37615276	+	437.8
chr10	5787984	5792091	+	437.2
chr1	117116856	117120318	+	436.6
chr17	57904814	57908313	+	436.6
chr17	70018004	70025315	+	436.6
chr5	138704233	138705516	+	435.5
chr22	42069712	42071494	+	435.5
chr7	141356369	141362809	+	434.3
chr2	134574526	134579315	+	433.7
chr15	41145292	41147115	+	433.7
chr10	4703968	4707802	+	433.1
chr17	55182740	55185428	+	433.1
chr19	803286	805623	+	433.1
chr19	41281093	41283709	+	433.1
chr10	298103	300634	+	432.5
chr15	67416721	67421099	+	432.5
chr18	43669388	43670276	+	432.5
chr20	47862522	47866465	+	432.5
chr3	196555232	196559470	+	432.0
chr7	128505151	128506123	+	432.0
chr12	56989689	56996176	+	432.0
chr6	3722991	3724247	+	431.4
chr7	134845985	134852000	+	431.4
chr17	73700761	73704173	+	431.4
chr20	50245139	50248978	+	430.8
chr1	108113077	108116163	+	429.6
chr5	135339629	135343491	+	429.6
chr15	63334062	63336662	+	429.6
chr19	12809737	12813110	+	429.6
chr11	73111931	73117897	+	429.0
chr12	52452181	52453370	+	429.0
chr5	32227019	32230801	+	428.5
chr17	40669223	40674735	+	428.5
chr20	17599116	17602892	+	428.5
chr20	34218202	34221172	+	428.5
chrX	20142482	20146507	+	428.5
chr2	62099087	62100665	+	427.9
chr15	63186275	63190141	+	427.9
chr17	73870183	73872924	+	427.9
chr19	3630300	3633286	+	426.7
chr22	29190343	29192141	+	426.7
chr1	203764462	203772036	+	426.1
chr16	88875653	88878656	+	426.1
chr3	49165867	49171492	+	425.5
chr3	52288374	52291765	+	425.5
chr6	143090709	143096283	+	425.5
chr8	124265053	124268643	+	425.5
chr10	1085955	1087711	+	425.5
chr1	235096370	235100486	+	425.0
chr5	150088117	150091172	+	425.0
chr6	26204070	26207009	+	425.0
chr11	58384440	58388536	+	425.0
chr16	11927972	11932373	+	424.4
chr1	87207725	87213907	+	423.8
chr16	70285886	70288821	+	423.8
chr9	113411507	113414966	+	423.2
chr1	225706853	225707606	+	422.6
chr5	157213305	157215281	+	422.6
chr8	144694626	144697393	+	422.6
chr17	79648067	79654507	+	422.6
chr17	79660313	79664319	+	422.6
chr2	238408262	238411653	+	422.0
chr4	187627854	187631257	+	422.0
chr11	78763449	78768123	+	422.0
chr19	11030787	11035123	+	422.0
chr4	25677716	25680420	+	421.4
chr14	77490733	77495692	+	421.4
chr16	29869479	29871085	+	421.4
chrX	48886336	48888309	+	421.4
chr3	194123516	194127131	+	420.9
chr4	187523954	187525910	+	420.9
chr6	126248621	126252590	+	420.9
chr9	130702813	130705771	+	420.9
chr10	73587621	73589016	+	420.9
chr20	34817135	34820925	+	420.9
chr12	57623389	57628729	+	420.3
chr20	3907921	3914895	+	420.3
chr11	119531797	119536206	+	419.7
chr11	118279617	118280678	+	419.1
chr2	151324649	151327020	+	418.5
chr8	23209842	23214543	+	418.5
chr11	122048826	122052907	+	418.5
chr19	6730015	6734532	+	418.5
chrX	47494678	47498952	+	418.5
chr2	11964745	11967668	+	417.9
chr22	39130417	39132805	+	417.9
chr1	165696110	165697513	+	417.4
chr3	51428958	51432900	+	417.4
chr11	71145548	71147062	+	417.4
chr12	53432774	53436065	+	417.4
chr6	43145819	43149419	+	416.8
chrX	53559701	53562676	+	416.8
chrX	53573366	53576724	+	416.2
chr16	69352468	69356894	+	415.6
chr20	34286925	34289131	+	415.6
chr15	89738724	89745682	+	415.0
chr17	73131415	73132655	+	415.0
chr8	124824540	124827776	+	414.4
chr11	62360534	62366307	+	414.4
chr12	131360356	131362304	+	413.9
chr15	93567429	93571270	+	413.9
chr3	37029141	37034567	+	413.3
chr9	139756504	139758366	+	413.3
chr10	75556195	75562383	+	413.3
chr19	30190763	30194254	+	413.3
chr21	43407758	43414244	+	413.3
chr10	120801459	120802490	+	412.7
chr11	67205296	67210419	+	412.7
chr12	58113844	58115543	+	412.7
chr15	74688092	74693294	+	412.7
chr17	40993493	40995695	+	412.7
chr1	110134419	110136839	+	412.1
chr2	74592285	74599200	+	412.1
chr7	29959911	29963905	+	412.1
chr20	44525111	44527823	+	412.1
chrX	47064966	47066215	+	412.1
chr1	32827847	32833298	+	411.5
chr6	42853686	42858770	+	411.5
chr11	65337375	65341963	+	411.5
chr19	19101597	19106384	+	411.5
chr4	57519221	57520366	+	410.9
chr15	45009380	45010512	+	410.9
chr19	38755140	38755765	+	410.9
chr1	12513916	12518461	+	410.4
chr11	102100259	102104164	+	410.4
chr17	1324174	1327075	+	410.4
chr19	55493294	55495289	+	409.8
chr12	56631704	56637119	+	409.2
chr19	36234770	36238245	+	408.6
chr22	38614379	38618132	+	408.6
chr3	15296394	15299383	+	408.0
chr17	49039425	49043962	+	408.0
chr21	38573468	38575515	+	408.0
chr1	110562963	110566482	+	406.9
chr14	21677461	21680384	+	406.9
chr21	35471593	35478596	+	406.9
chr21	45564218	45565667	+	406.9
chr1	240306119	240308761	+	406.3
chr2	64118030	64120794	+	406.3
chr16	23581757	23585891	+	406.3
chr19	18975910	18979137	+	406.3
chr22	29694569	29696618	+	406.3
chr22	41751456	41756132	+	406.3
chr17	80558984	80562589	+	405.7
chr1	204372567	204375697	+	405.1
chr17	74265999	74267516	+	405.1
chr20	57225565	57227953	+	405.1
chr5	176938526	176944613	+	404.5
chr2	33586664	33592350	+	403.9
chr2	216324645	216327876	+	403.9
chr5	149011427	149014703	+	403.9
chr7	129962070	129964117	+	403.9
chr15	49169954	49172136	+	403.9
chr9	101979294	101981472	+	403.4
chr12	76370669	76374037	+	403.4
chrX	119004349	119006429	+	403.4
chr14	102391451	102394209	+	402.2
chr19	19616148	19619753	+	402.2
chr1	68167264	68171440	+	401.6
chr1	231468340	231473986	+	401.6
chr2	114714887	114716414	+	401.6
chr2	238063535	238067091	+	401.6
chr7	129770378	129775624	+	401.6
chr8	96166064	96169072	+	401.6
chr16	74337949	74340558	+	401.6
chr6	38119787	38122427	+	401.0
chr8	109228473	109230031	+	401.0
chr8	117669102	117671489	+	401.0
chr10	103866385	103871055	+	400.4
chr11	819345	822688	+	400.4
chr4	122589029	122590126	+	399.9
chr9	133376231	133377684	+	399.9
chr17	73261736	73264414	+	399.9
chr1	8412495	8415319	+	399.3
chr1	26606373	26608405	+	399.3
chr6	35392069	35396805	+	399.3
chr11	62556217	62560467	+	399.3
chr21	30432684	30436202	+	399.3
chrX	51644570	51645619	+	399.3
chr12	112459737	112460870	+	398.7
chr14	99976171	99981783	+	398.7
chr8	144731996	144738522	+	398.1
chr11	63763888	63766237	+	398.1
chr17	80572582	80574074	+	398.1
chr19	56184990	56187002	+	398.1
chr1	173832788	173835566	+	397.5
chr5	56735886	56739377	+	397.5
chr10	71909754	71912629	+	397.5
chr1	151220204	151222017	+	396.9
chr1	208195544	208200851	+	396.9
chr1	227918753	227923350	+	396.9
chr17	42267868	42272219	+	396.9
chr19	6210183	6213541	+	396.9
chr1	151507851	151511259	+	396.3
chr8	101962277	101965702	+	396.3
chr10	14049201	14053079	+	396.3
chr1	32371906	32374765	+	395.8
chr5	135391837	135395164	+	395.8
chr6	27860060	27863856	+	395.8
chr16	54317054	54321054	+	395.8
chr19	9270531	9274221	+	395.8
chr1	47140948	47144472	+	395.2
chr2	70503873	70508589	+	395.2
chr2	242194535	242196380	+	395.2
chr6	159057510	159059237	+	395.2
chr14	105359043	105363244	+	395.2
chr19	9964471	9965723	+	395.2
chr2	210594612	210598921	+	394.6
chr2	220045491	220048682	+	394.6
chr12	7074314	7078212	+	394.6
chr17	72831915	72835908	+	394.6
chr17	78078385	78079920	+	394.6
chr1	183520927	183523472	+	394.0
chr5	114949186	114952274	+	394.0
chr6	131160355	131162014	+	394.0
chr11	6497511	6502006	+	394.0
chrX	141289951	141293201	+	394.0
chr2	20448360	20451775	+	393.4
chr3	12938780	12943179	+	393.4
chr6	43479603	43481511	+	393.4
chr9	125606763	125612284	+	393.4
chr11	59342011	59344786	+	393.4
chr1	94016330	94020382	+	392.8
chr1	244216832	244220872	+	392.8
chr10	116190975	116196304	+	392.8
chr17	61822695	61824628	+	392.8
chr18	11320629	11326581	+	392.8
chr2	40323108	40328916	+	392.3
chr3	20025192	20026889	+	392.3
chr6	31611737	31614494	+	392.3
chr7	73183415	73184884	+	392.3
chr11	61066789	61068623	+	392.3
chr3	49760883	49765231	+	391.7
chr14	105487102	105493294	+	391.7
chr17	70386758	70391522	+	391.7
chr19	19466167	19469585	+	391.1
chr5	14709448	14711746	+	390.5
chr10	16632627	16635652	+	390.5
chr11	763145	765264	+	389.9
chr19	6440073	6442338	+	389.9
chr11	12305492	12310584	+	389.3
chr19	54608945	54612203	+	389.3
chrX	48931248	48935837	+	389.3
chr19	13888598	13889404	+	388.8
chr22	50354720	50357801	+	388.8
chr5	140085146	140086422	+	388.2
chr14	105944361	105947854	+	388.2
chr22	42979789	42982112	+	388.2
chr11	823446	825507	+	387.6
chr16	8946751	8949401	+	387.6
chr16	74483098	74487376	+	387.6
chr3	176738459	176743444	+	387.0
chr19	54676845	54678523	+	387.0
chr1	155224398	155227835	+	386.4
chr4	120218284	120220227	+	386.4
chr14	39649505	39651936	+	386.4
chr16	30789869	30795141	+	386.4
chr1	153777593	153782914	+	385.8
chr12	53804712	53810113	+	385.8
chr1	23635928	23638076	+	385.3
chr7	112098689	112102695	+	385.3
chr14	68604117	68608894	+	385.3
chr2	54855036	54858828	+	384.1
chr1	54497226	54498271	+	383.5
chr11	1295517	1298632	+	383.5
chr19	56179655	56181404	+	383.5
chr19	45164761	45167162	+	382.9
chr21	38884213	38887561	+	382.9
chr8	38123471	38132491	+	382.3
chr16	58193656	58198276	+	382.3
chr2	96915897	96919981	+	381.8
chr20	35155127	35157097	+	381.8
chr1	6650653	6654051	+	381.2
chr1	116935259	116936466	+	381.2
chr3	17198765	17202935	+	381.2
chr15	65868738	65872120	+	381.2
chr1	153537486	153541624	+	380.6
chr10	104238819	104240961	+	380.6
chr19	56205893	56207331	+	380.6
chrX	102631194	102633158	+	380.6
chr1	32636309	32642179	+	380.0
chr7	100865679	100867680	+	380.0
chr7	127220642	127225692	+	380.0
chr6	159191745	159192767	+	379.4
chr8	145005613	145012542	+	379.4
chr17	18225874	18232241	+	379.4
chr19	13164151	13167523	+	379.4
chr20	52197845	52200018	+	379.4
chr6	150569936	150571676	+	378.8
chr8	145536859	145538688	+	378.8
chr12	14927207	14928578	+	378.8
chr3	113528168	113531029	+	378.3
chr8	100887468	100890718	+	377.7
chr17	78762288	78766928	+	377.7
chr1	149897496	149900379	+	377.1
chr19	3120928	3124126	+	377.1
chr1	43391720	43393648	+	376.5
chr1	172578765	172581098	+	375.9
chr3	138121008	138124445	+	375.9
chr10	855650	859405	+	375.9
chr10	74032309	74035956	+	375.9
chr17	40125460	40127490	+	375.9
chr20	1144746	1148223	+	375.9
chrX	140269785	140271583	+	375.9
chrX	153693063	153700183	+	375.9
chr1	182856179	182857059	+	375.3
chr1	210414693	210419776	+	375.3
chr5	131722531	131726155	+	375.3
chr11	86226087	86231252	+	375.3
chr16	57286162	57287697	+	375.3
chr19	17836421	17839197	+	375.3
chr20	4833053	4838027	+	375.3
chr22	29949526	29952216	+	375.3
chr2	27262570	27264707	+	374.8
chr6	136332485	136337372	+	374.8
chr8	128752381	128753726	+	374.8
chr9	111777411	111782890	+	374.8
chr12	120533033	120535345	+	374.8
chr15	101260591	101263330	+	374.8
chr2	198264596	198268674	+	374.2
chr3	100466827	100467973	+	373.6
chr2	178083907	178088304	+	373.0
chr22	43014759	43016233	+	373.0
chr1	113454879	113457067	+	372.4
chr4	177249296	177253420	+	372.4
chr7	142982073	142985297	+	372.4
chr17	5335504	5337511	+	372.4
chr17	65334229	65337333	+	372.4
chr20	61441499	61445463	+	372.4
chr6	83072586	83076942	+	371.8
chr18	210064	215000	+	371.8
chr3	39183171	39186990	+	371.2
chr4	141302146	141303819	+	371.2
chr11	131941401	131944175	+	371.2
chr14	103799630	103803835	+	371.2
chr19	13273408	13276477	+	371.2
chr7	75517257	75518437	+	370.7
chr7	156473689	156477071	+	370.7
chr9	131669187	131671685	+	370.7
chr16	30679701	30682251	+	370.7
chrX	48689437	48690927	+	370.7
chr11	78728470	78732588	+	370.1
chr16	4940041	4945899	+	370.1
chr16	68855739	68857733	+	369.5
chr17	43180088	43186462	+	369.5
chr17	60019941	60024397	+	369.5
chrX	24094718	24097132	+	369.5
chr1	153617103	153618945	+	368.9
chr6	36454723	36459016	+	368.9
chr10	5494160	5500700	+	368.9
chr12	1016829	1020736	+	368.9
chr12	57484609	57487682	+	368.3
chr1	154241118	154244160	+	367.7
chr1	234857073	234860963	+	367.7
chr19	18642634	18644348	+	367.7
chr3	10342258	10343522	+	367.2
chr4	170907853	170913551	+	367.2
chr8	22276842	22280213	+	367.2
chr1	1287735	1290678	+	366.6
chr1	28562387	28564742	+	366.6
chr1	44068836	44070070	+	366.6
chr12	118470513	118473341	+	366.6
chr14	73741789	73744178	+	366.6
chr3	47449840	47456872	+	366.0
chr3	170467974	170472144	+	365.4
chr4	26432134	26436757	+	365.4
chr8	133022739	133025942	+	365.4
chr11	75282575	75283999	+	365.4
chr16	29996296	30003669	+	365.4
chr16	69496113	69498056	+	365.4
chr17	7362794	7367329	+	365.4
chr20	61826842	61828394	+	365.4
chr1	29474328	29476892	+	364.8
chr5	135364110	135368745	+	364.8
chr6	168369442	168372751	+	364.8
chrX	119387372	119392351	+	364.8
chr1	8071775	8074774	+	364.2
chr1	32660473	32664080	+	364.2
chr13	111289078	111292404	+	364.2
chr8	37917374	37917999	+	363.7
chr12	15066650	15068796	+	363.7
chr19	56165115	56167226	+	363.7
chr1	10478652	10480702	+	362.5
chrX	102841234	102842869	+	362.5
chr6	41756743	41757924	+	361.9
chr12	100732281	100735568	+	361.9
chr16	11769914	11773897	+	361.9
chr20	33095299	33098470	+	361.9
chr2	54895432	54896964	+	361.3
chr20	30753001	30755045	+	361.3
chr4	89442037	89443413	+	360.7
chr7	157060103	157062009	+	360.7
chr11	47434904	47438152	+	360.7
chr11	130013184	130014830	+	360.7
chr14	34902092	34904660	+	360.7
chr17	77757481	77761672	+	360.7
chr20	60868839	60871346	+	360.7
chr1	28835092	28836510	+	360.2
chr1	153946149	153947539	+	360.2
chr17	1561378	1565585	+	360.2
chr2	65537843	65541524	+	359.6
chr2	242177786	242179811	+	359.6
chr6	160525708	160527882	+	359.6
chr2	73475933	73478679	+	359.0
chr7	912830	914771	+	359.0
chr18	10925661	10929606	+	359.0
chr19	39873802	39877363	+	359.0
chr3	152878736	152882762	+	358.4
chr1	14104933	14109486	+	357.8
chr1	153948159	153950559	+	357.8
chr3	127785387	127787259	+	357.8
chr12	54624640	54631608	+	357.8
chr12	107364851	107367948	+	357.8
chr14	54941243	54945003	+	357.8
chr17	74083782	74089113	+	357.8
chr19	48244140	48247318	+	357.8
chr1	95367107	95369351	+	357.2
chr2	136540293	136542670	+	357.2
chr3	177075003	177078453	+	357.2
chr17	76219306	76221747	+	357.2
chr20	24943533	24945041	+	357.2
chr5	171636572	171639507	+	356.7
chr9	16028956	16033522	+	356.7
chr12	1895139	1898004	+	356.7
chr14	75127898	75130997	+	356.7
chr17	79845692	79847631	+	356.7
chr5	134670017	134670966	+	356.1
chr5	138664794	138666463	+	356.1
chr10	103544171	103546615	+	356.1
chr3	9934413	9935824	+	355.5
chr3	38181502	38184582	+	355.5
chr3	126752724	126756342	+	355.5
chrX	3226447	3229788	+	355.5
chr3	156422304	156424773	+	354.9
chr5	43289365	43291592	+	354.9
chr5	130727608	130730331	+	354.9
chr22	24967812	24971234	+	354.3
chr3	69153306	69155470	+	353.7
chr14	69340749	69342011	+	353.7
chr16	730996	733322	+	353.7
chr16	75267620	75271487	+	353.7
chr19	1085149	1088953	+	353.7
chr2	8868950	8872232	+	353.2
chr3	88101209	88105379	+	353.2
chr3	188604200	188608578	+	353.2
chr4	129190407	129192860	+	353.2
chr6	127607462	127611624	+	353.2
chr13	100037369	100038788	+	353.2
chr17	4172430	4176025	+	353.2
chr13	108881372	108885774	+	352.6
chr16	10622532	10627116	+	352.6
chr1	11114333	11117021	+	352.0
chr2	113568653	113572627	+	352.0
chr6	43128449	43129436	+	352.0
chr16	83844863	83846650	+	352.0
chr18	12985069	12987728	+	352.0
chr20	33128149	33129045	+	352.0
chr20	35239978	35241120	+	352.0
chr20	56704669	56708572	+	352.0
chrX	56589723	56593525	+	352.0
chr5	180001024	180005286	+	351.4
chr8	145692258	145695213	+	351.4
chr11	65419948	65423546	+	351.4
chr12	25356831	25362821	+	351.4
chr16	31500580	31502475	+	351.4
chr16	81076752	81080949	+	351.4
chr19	6379485	6382036	+	351.4
chr3	10344262	10347569	+	350.8
chr5	179200732	179204336	+	350.8
chr8	116598813	116600104	+	350.8
chr9	110247007	110252811	+	350.8
chr10	4712362	4715571	+	350.8
chr11	118914697	118917766	+	350.8
chr15	44062066	44063934	+	350.8
chr1	2334418	2337482	+	350.2
chr3	139074145	139078391	+	350.2
chr6	53132144	53134351	+	350.2
chr2	135206236	135212301	+	349.7
chr3	72423577	72428703	+	349.7
chr10	17007538	17011036	+	349.7
chr11	86234391	86236470	+	349.7
chr11	120355845	120359888	+	349.7
chr19	3462699	3469103	+	349.7
chr1	154986954	154991015	+	349.1
chr1	228644485	228646766	+	349.1
chr8	41366843	41368579	+	349.1
chr11	66623771	66627980	+	349.1
chr15	67482506	67487564	+	349.1
chr22	36862725	36864658	+	349.1
chr1	145510326	145513711	+	348.5
chr8	110355239	110358015	+	348.5
chr19	42460832	42463784	+	348.5
chr3	41274873	41276011	+	347.9
chr16	4738393	4741125	+	347.9
chr21	34947609	34950925	+	347.9
chr20	44689741	44692558	+	347.3
chr6	31785212	31785973	+	346.7
chr12	93802010	93805261	+	346.7
chr1	85793866	85797361	+	346.1
chr3	58093947	58096020	+	346.1
chr6	54146382	54151460	+	346.1
chr7	99750674	99754362	+	346.1
chr17	27586468	27591849	+	346.1
chr19	48892663	48895203	+	346.1
chr1	154933871	154936719	+	345.6
chr3	141161718	141167669	+	345.6
chr5	176083700	176086206	+	345.6
chr7	47802128	47804572	+	345.6
chr11	46698402	46701409	+	345.6
chr13	77559044	77562632	+	345.6
chr17	55756638	55762063	+	345.6
chr2	42577386	42578752	+	345.0
chr4	77699989	77704665	+	345.0
chr5	76085294	76088158	+	345.0
chr5	82348591	82353130	+	345.0
chr1	7839697	7841611	+	344.4
chr7	44100189	44105908	+	344.4
chr14	75082885	75088112	+	344.4
chr19	47614814	47617325	+	344.4
chr21	44834382	44837176	+	344.4
chrX	53458060	53459580	+	344.4
chr13	108859898	108863759	+	343.8
chr17	42472811	42478845	+	343.8
chr19	45975681	45978515	+	343.8
chr19	49604501	49608383	+	343.8
chr10	129901056	129907298	+	343.2
chr11	6411485	6416520	+	343.2
chr1	6281233	6285510	+	342.6
chr2	27596681	27601923	+	342.6
chr2	216556335	216559606	+	342.6
chr8	48889214	48890850	+	342.6
chr14	73685842	73687443	+	342.6
chrX	16778322	16781113	+	342.6
chr2	69472407	69476286	+	342.1
chr5	175819397	175820273	+	342.1
chr6	44037276	44042743	+	342.1
chr11	59568080	59570522	+	342.1
chr12	67698464	67701430	+	342.1
chr6	26545168	26547333	+	341.5
chr6	42978644	42981464	+	341.5
chr17	41166354	41168782	+	341.5
chr20	30822074	30826028	+	341.5
chr1	160327731	160328808	+	340.9
chr1	202102629	202105155	+	340.9
chr3	141644218	141645348	+	340.9
chr9	35056239	35057785	+	340.9
chr1	8154353	8158580	+	340.3
chr8	94885228	94887772	+	339.7
chr8	102213611	102218889	+	339.7
chr8	144823906	144828621	+	339.7
chr17	62501913	62503549	+	339.7
chr19	15347007	15350981	+	339.7
chr19	55750817	55754084	+	339.7
chr3	10319730	10323022	+	339.1
chr5	64484854	64488605	+	339.1
chr5	176758492	176759642	+	339.1
chr15	77338314	77339518	+	339.1
chr12	6601256	6603375	+	338.6
chr5	141703998	141707752	+	338.0
chr16	3776691	3780007	+	338.0
chr22	41829479	41833554	+	338.0
chr1	46743881	46747188	+	337.4
chr1	226107462	226110500	+	337.4
chr3	33183809	33186823	+	337.4
chr8	101165072	101166366	+	337.4
chr10	24831647	24836659	+	337.4
chr11	61170075	61172317	+	337.4
chr11	117037877	117041858	+	337.4
chr17	73494253	73500049	+	337.4
chr17	74034801	74036161	+	337.4
chr19	4838393	4839763	+	337.4
chr19	18417440	18418594	+	337.4
chr1	109777679	109780902	+	336.8
chr2	171822118	171823642	+	336.8
chr14	105178846	105181535	+	336.8
chr1	151731966	151736550	+	336.2
chr5	179149638	179150943	+	336.2
chr6	44008546	44012117	+	336.2
chr7	26238749	26242591	+	336.2
chr8	94934251	94938196	+	336.2
chr11	62480064	62483688	+	336.2
chr18	19444441	19450104	+	336.2
chr3	39136135	39140386	+	335.6
chr10	82277773	82282269	+	335.6
chr1	169100492	169102158	+	335.1
chr3	120043582	120050235	+	335.1
chr5	16665315	16667030	+	335.1
chr2	11319993	11323677	+	334.5
chr5	41917103	41921866	+	334.5
chr9	114798371	114801122	+	334.5
chr10	51589028	51590844	+	334.5
chr17	55083465	55084345	+	334.5
chr1	156278719	156279344	+	333.9
chr3	49135331	49138370	+	333.9
chr7	66420525	66423585	+	333.9
chr17	47004392	47006654	+	333.9
chr22	19023652	19026880	+	333.9
chr6	43109373	43113254	+	333.3
chr17	37560558	37566715	+	333.3
chr17	74676257	74677190	+	333.3
chr2	48025731	48028483	+	332.7
chr5	172356029	172360013	+	332.7
chr6	32135799	32139241	+	332.7
chr15	40616380	40618995	+	332.7
chr19	4657362	4658402	+	332.7
chrX	100879670	100882983	+	332.7
chr3	13670310	13673111	+	332.1
chr12	128042598	128045818	+	332.1
chr16	8986397	8989180	+	332.1
chr16	70604797	70606863	+	332.1
chr17	15930664	15932366	+	332.1
chr17	73751548	73754823	+	332.1
chr22	40801672	40808164	+	332.1
chr3	101404512	101406006	+	331.6
chr6	26249711	26252583	+	331.6
chr7	115897265	115899043	+	331.6
chr9	96208499	96210130	+	331.6
chr11	60693426	60696611	+	331.6
chr11	65483819	65488245	+	331.6
chr15	90626658	90628820	+	331.6
chr17	79857470	79859911	+	331.6
chr3	23931661	23932984	+	331.0
chr5	173382565	173386874	+	331.0
chr7	150929283	150931555	+	331.0
chr11	18424150	18425516	+	331.0
chr14	51861087	51864005	+	331.0
chr19	37001489	37006804	+	331.0
chr2	27662416	27665300	+	330.4
chr5	10433668	10437971	+	330.4
chr15	45007506	45008257	+	330.4
chr19	30504610	30506979	+	330.4
chr1	235104847	235108046	+	329.8
chr6	30780898	30783574	+	329.8
chr21	43159623	43162399	+	329.8
chrX	134184860	134186504	+	329.2
chr1	150280371	150281127	+	328.6
chr4	101944476	101947458	+	328.6
chr9	35736138	35742106	+	328.6
chr17	62701960	62705930	+	328.6
chr19	18544834	18549034	+	328.6
chr21	19161284	19166038	+	328.6
chr5	133532405	133533666	+	328.1
chr8	42981134	42986405	+	328.1
chr8	133857973	133861359	+	328.1
chr12	118852177	118855635	+	328.1
chr16	54952679	54958024	+	328.1
chr20	33898606	33901107	+	328.1
chr8	97345329	97347079	+	327.5
chr15	66179725	66181983	+	327.5
chr1	70693835	70698318	+	326.9
chr5	102364609	102365487	+	326.9
chr5	138642878	138644323	+	326.9
chr7	80371743	80374914	+	326.9
chr11	62443811	62447098	+	326.9
chr17	77807043	77809634	+	326.9
chr19	11474336	11476530	+	326.9
chr19	13945050	13948446	+	326.9
chr20	60754228	60757777	+	326.9
chrX	11138815	11141294	+	326.9
chr1	6245220	6246549	+	326.3
chr1	214817799	214820798	+	326.3
chr3	184428231	184430180	+	326.3
chr8	38117872	38122410	+	326.3
chr12	52912591	52914373	+	326.3
chr15	71586049	71589194	+	326.3
chr16	75689873	75691457	+	326.3
chr11	65302301	65306925	+	325.7
chr12	53342722	53346359	+	325.7
chr18	2513350	2517173	+	325.7
chr1	156235653	156238378	+	325.1
chr7	88405	91508	+	325.1
chr14	75037965	75041965	+	325.1
chr19	16242646	16244698	+	325.1
chr19	51462080	51462836	+	325.1
chr21	45644468	45649133	+	325.1
chr8	48685808	48687190	+	324.6
chr11	65825466	65828372	+	324.6
chr14	102728187	102731347	+	324.6
chr17	1367586	1369257	+	324.6
chrX	70278960	70281218	+	324.6
chr17	76170109	76172096	+	324.0
chr5	140011239	140012992	+	323.4
chr5	148929347	148931595	+	323.4
chr5	176728090	176732066	+	323.4
chr17	2592744	2596336	+	323.4
chr19	47503585	47507759	+	323.4
chr19	48885973	48886724	+	323.4
chr22	41641445	41642936	+	323.4
chr1	234792067	234795912	+	322.8
chr2	8821940	8824533	+	322.8
chr2	27438027	27440822	+	322.8
chr8	8993839	8999258	+	322.8
chr10	17063504	17069130	+	322.8
chr17	79673734	79674957	+	322.8
chr19	2474530	2478488	+	322.8
chr20	30156706	30157710	+	322.8
chr20	34291503	34293477	+	322.8
chr1	201938348	201939724	+	322.2
chr3	38022174	38026116	+	322.2
chr7	139106694	139108440	+	322.2
chr8	48647458	48651259	+	322.2
chr8	64098581	64100477	+	322.2
chr8	66514753	66517937	+	322.2
chr12	63037857	63042580	+	322.2
chr14	73130694	73134037	+	322.2
chr17	73937437	73943124	+	322.2
chr19	10368670	10370823	+	322.2
chr20	46280948	46285610	+	322.2
chr3	33429782	33432100	+	321.6
chr12	53872949	53874728	+	321.6
chrX	135955401	135957961	+	321.6
chr1	39469754	39471600	+	321.0
chr1	154437335	154442023	+	321.0
chr11	33374743	33378605	+	321.0
chr14	65006473	65010127	+	321.0
chr17	8369868	8371565	+	321.0
chr18	43663981	43664749	+	321.0
chr19	7963510	7967010	+	321.0
chrX	109416502	109421086	+	321.0
chr2	69548739	69553512	+	320.5
chr5	133307521	133308842	+	320.5
chr19	48287334	48288094	+	320.5
chr1	145091848	145093289	+	319.9
chr4	125590155	125593743	+	319.9
chr6	30582651	30586283	+	319.9
chr10	7840623	7842197	+	319.9
chr19	7974955	7979658	+	319.9
chr20	47649412	47653306	+	319.9
chr1	227177464	227182255	+	319.3
chr8	95717957	95719850	+	319.3
chr14	93648624	93651291	+	319.3
chr15	40380069	40385221	+	319.3
chr16	68596840	68601231	+	319.3
chr16	69373129	69377166	+	319.3
chr1	166244669	166247059	+	318.7
chr9	96438776	96442003	+	318.7
chr13	113917840	113919411	+	318.7
chr15	68581944	68588037	+	318.7
chr15	90630186	90632200	+	318.7
chr22	39257418	39263250	+	318.7
chr9	94793341	94794985	+	318.1
chr14	69925103	69929267	+	318.1
chr20	45984718	45988481	+	318.1
chr1	1246292	1251872	+	317.5
chr1	19665494	19666387	+	317.5
chr1	25687064	25688979	+	317.5
chr4	54553959	54555123	+	317.5
chr6	30652123	30656666	+	317.5
chr6	113440935	113444093	+	317.5
chr10	32297770	32300658	+	317.5
chr19	50815336	50819812	+	317.5
chr19	55602428	55604784	+	317.5
chr1	182354517	182356738	+	317.0
chr7	6062613	6064678	+	317.0
chr10	120793626	120796999	+	317.0
chr12	113826113	113829670	+	317.0
chr20	47902047	47906009	+	317.0
[truncated: 28,113 more rows]
