# Supplementary material for: Bromodomain protein 4 discriminates tissue-specific super-enhancers containing disease-specific susceptibility loci in prostate and breast cancer
Source: BMC Genomics. 2017 Mar 31;18:270. doi: 10.1186/s12864-017-3620-y (PMC5374680; doi:10.1186/s12864-017-3620-y)
Supplement: Supplementary file 19 — DHS_consensus. (BED 3694 kb) [file 12864_2017_3620_MOESM19_ESM.bed]

chr1	714005	714155	.	1000	.	169	-1	-1	-1
chr1	762805	762955	.	1000	.	97	-1	-1	-1
chr1	794145	794295	.	1000	.	52	-1	-1	-1
chr1	805445	805595	.	770	.	31	-1	-1	-1
chr1	839425	839575	.	500	.	19	-1	-1	-1
chr1	840505	840655	.	788	.	32	-1	-1	-1
chr1	867285	867435	.	734	.	29	-1	-1	-1
chr1	868565	868715	.	1000	.	189	-1	-1	-1
chr1	869165	869315	.	1000	.	56	-1	-1	-1
chr1	894125	894275	.	853	.	36	-1	-1	-1
chr1	894565	894715	.	1000	.	154	-1	-1	-1
chr1	894905	895055	.	694	.	27	-1	-1	-1
chr1	901325	901475	.	470	.	18	-1	-1	-1
chr1	901465	901615	.	805	.	33	-1	-1	-1
chr1	901745	901895	.	1000	.	308	-1	-1	-1
chr1	902045	902195	.	988	.	46	-1	-1	-1
chr1	902325	902475	.	1000	.	171	-1	-1	-1
chr1	902565	902715	.	1000	.	60	-1	-1	-1
chr1	911305	911455	.	1000	.	108	-1	-1	-1
chr1	911525	911675	.	1000	.	170	-1	-1	-1
chr1	911885	912035	.	1000	.	100	-1	-1	-1
chr1	919625	919775	.	1000	.	136	-1	-1	-1
chr1	935505	935655	.	1000	.	206	-1	-1	-1
chr1	936205	936355	.	1000	.	237	-1	-1	-1
chr1	936805	936955	.	714	.	28	-1	-1	-1
chr1	940705	940855	.	1000	.	96	-1	-1	-1
chr1	948745	948895	.	1000	.	82	-1	-1	-1
chr1	949825	949975	.	805	.	33	-1	-1	-1
chr1	954845	954995	.	1000	.	293	-1	-1	-1
chr1	955885	956035	.	1000	.	61	-1	-1	-1
chr1	956205	956355	.	1000	.	54	-1	-1	-1
chr1	956585	956735	.	1000	.	90	-1	-1	-1
chr1	994705	994855	.	1000	.	78	-1	-1	-1
chr1	994965	995115	.	1000	.	270	-1	-1	-1
chr1	999305	999455	.	1000	.	176	-1	-1	-1
chr1	1002785	1002935	.	1000	.	88	-1	-1	-1
chr1	1003245	1003395	.	1000	.	65	-1	-1	-1
chr1	1004105	1004255	.	1000	.	183	-1	-1	-1
chr1	1004565	1004715	.	1000	.	206	-1	-1	-1
chr1	1009245	1009395	.	1000	.	60	-1	-1	-1
chr1	1009545	1009695	.	1000	.	177	-1	-1	-1
chr1	1014845	1014995	.	1000	.	100	-1	-1	-1
chr1	1015205	1015355	.	1000	.	72	-1	-1	-1
chr1	1015605	1015755	.	1000	.	133	-1	-1	-1
chr1	1051205	1051355	.	1000	.	49	-1	-1	-1
chr1	1051465	1051615	.	1000	.	187	-1	-1	-1
chr1	1051585	1051735	.	1000	.	293	-1	-1	-1
chr1	1057105	1057255	.	470	.	18	-1	-1	-1
chr1	1057365	1057515	.	1000	.	59	-1	-1	-1
chr1	1057605	1057755	.	1000	.	210	-1	-1	-1
chr1	1058565	1058715	.	673	.	26	-1	-1	-1
chr1	1060225	1060375	.	1000	.	70	-1	-1	-1
chr1	1068085	1068235	.	1000	.	140	-1	-1	-1
chr1	1068425	1068575	.	788	.	32	-1	-1	-1
chr1	1068865	1069015	.	821	.	34	-1	-1	-1
chr1	1089345	1089495	.	1000	.	104	-1	-1	-1
chr1	1092505	1092655	.	439	.	17	-1	-1	-1
chr1	1092785	1092935	.	1000	.	185	-1	-1	-1
chr1	1093845	1093995	.	1000	.	53	-1	-1	-1
chr1	1097845	1097995	.	1000	.	60	-1	-1	-1
chr1	1098085	1098235	.	1000	.	239	-1	-1	-1
chr1	1098545	1098695	.	1000	.	87	-1	-1	-1
chr1	1098785	1098935	.	1000	.	59	-1	-1	-1
chr1	1099085	1099235	.	1000	.	59	-1	-1	-1
chr1	1099305	1099455	.	652	.	25	-1	-1	-1
chr1	1166125	1166275	.	1000	.	191	-1	-1	-1
chr1	1166565	1166715	.	853	.	36	-1	-1	-1
chr1	1172645	1172795	.	1000	.	60	-1	-1	-1
chr1	1172945	1173095	.	1000	.	159	-1	-1	-1
chr1	1207965	1208115	.	1000	.	312	-1	-1	-1
chr1	1217005	1217155	.	1000	.	74	-1	-1	-1
chr1	1217225	1217375	.	1000	.	217	-1	-1	-1
chr1	1225625	1225775	.	1000	.	155	-1	-1	-1
chr1	1226625	1226775	.	788	.	32	-1	-1	-1
chr1	1227325	1227475	.	1000	.	102	-1	-1	-1
chr1	1240145	1240295	.	1000	.	88	-1	-1	-1
chr1	1240405	1240555	.	1000	.	61	-1	-1	-1
chr1	1242225	1242375	.	606	.	23	-1	-1	-1
chr1	1242925	1243075	.	1000	.	80	-1	-1	-1
chr1	1243365	1243515	.	1000	.	143	-1	-1	-1
chr1	1243685	1243835	.	1000	.	114	-1	-1	-1
chr1	1243865	1244015	.	1000	.	365	-1	-1	-1
chr1	1253705	1253855	.	1000	.	53	-1	-1	-1
chr1	1260005	1260155	.	1000	.	312	-1	-1	-1
chr1	1260605	1260755	.	1000	.	57	-1	-1	-1
chr1	1260885	1261035	.	883	.	38	-1	-1	-1
chr1	1273225	1273375	.	1000	.	187	-1	-1	-1
chr1	1279505	1279655	.	1000	.	101	-1	-1	-1
chr1	1280105	1280255	.	1000	.	112	-1	-1	-1
chr1	1283125	1283275	.	1000	.	52	-1	-1	-1
chr1	1283405	1283555	.	1000	.	99	-1	-1	-1
chr1	1283885	1284035	.	788	.	32	-1	-1	-1
chr1	1295965	1296115	.	629	.	24	-1	-1	-1
chr1	1307525	1307675	.	1000	.	129	-1	-1	-1
chr1	1309545	1309695	.	629	.	24	-1	-1	-1
chr1	1310005	1310155	.	606	.	23	-1	-1	-1
chr1	1310585	1310735	.	1000	.	216	-1	-1	-1
chr1	1334225	1334375	.	652	.	25	-1	-1	-1
chr1	1334725	1334875	.	1000	.	259	-1	-1	-1
chr1	1335085	1335235	.	1000	.	48	-1	-1	-1
chr1	1335405	1335555	.	911	.	40	-1	-1	-1
chr1	1336305	1336455	.	925	.	41	-1	-1	-1
chr1	1337505	1337655	.	1000	.	52	-1	-1	-1
chr1	1341865	1342015	.	734	.	29	-1	-1	-1
chr1	1342645	1342795	.	1000	.	225	-1	-1	-1
chr1	1343245	1343395	.	853	.	36	-1	-1	-1
chr1	1354265	1354415	.	976	.	45	-1	-1	-1
chr1	1354645	1354795	.	606	.	23	-1	-1	-1
chr1	1367365	1367515	.	868	.	37	-1	-1	-1
chr1	1368045	1368195	.	770	.	31	-1	-1	-1
chr1	1368685	1368835	.	1000	.	305	-1	-1	-1
chr1	1369205	1369355	.	868	.	37	-1	-1	-1
chr1	1376385	1376535	.	1000	.	157	-1	-1	-1
chr1	1377005	1377155	.	606	.	23	-1	-1	-1
chr1	1406085	1406235	.	529	.	20	-1	-1	-1
chr1	1406485	1406635	.	500	.	19	-1	-1	-1
chr1	1407005	1407155	.	1000	.	249	-1	-1	-1
chr1	1407285	1407435	.	988	.	46	-1	-1	-1
chr1	1440365	1440515	.	1000	.	73	-1	-1	-1
chr1	1446485	1446635	.	976	.	45	-1	-1	-1
chr1	1446825	1446975	.	837	.	35	-1	-1	-1
chr1	1447045	1447195	.	1000	.	66	-1	-1	-1
chr1	1447385	1447535	.	1000	.	339	-1	-1	-1
chr1	1478845	1478995	.	673	.	26	-1	-1	-1
chr1	1479245	1479395	.	788	.	32	-1	-1	-1
chr1	1494605	1494755	.	1000	.	47	-1	-1	-1
chr1	1509205	1509355	.	805	.	33	-1	-1	-1
chr1	1509965	1510115	.	1000	.	106	-1	-1	-1
chr1	1510205	1510355	.	1000	.	197	-1	-1	-1
chr1	1510465	1510615	.	821	.	34	-1	-1	-1
chr1	1510705	1510855	.	714	.	28	-1	-1	-1
chr1	1532785	1532935	.	529	.	20	-1	-1	-1
chr1	1533145	1533295	.	1000	.	56	-1	-1	-1
chr1	1535965	1536115	.	988	.	46	-1	-1	-1
chr1	1536365	1536515	.	770	.	31	-1	-1	-1
chr1	1549965	1550115	.	1000	.	57	-1	-1	-1
chr1	1550725	1550875	.	1000	.	340	-1	-1	-1
chr1	1551125	1551275	.	1000	.	376	-1	-1	-1
chr1	1590665	1590815	.	1000	.	209	-1	-1	-1
chr1	1609885	1610035	.	673	.	26	-1	-1	-1
chr1	1610205	1610355	.	1000	.	104	-1	-1	-1
chr1	1610425	1610575	.	1000	.	97	-1	-1	-1
chr1	1623905	1624055	.	1000	.	111	-1	-1	-1
chr1	1624145	1624295	.	1000	.	151	-1	-1	-1
chr1	1624525	1624675	.	1000	.	143	-1	-1	-1
chr1	1655485	1655635	.	770	.	31	-1	-1	-1
chr1	1655785	1655935	.	1000	.	178	-1	-1	-1
chr1	1689525	1689675	.	439	.	17	-1	-1	-1
chr1	1689825	1689975	.	629	.	24	-1	-1	-1
chr1	1690325	1690475	.	1000	.	196	-1	-1	-1
chr1	1691225	1691375	.	1000	.	90	-1	-1	-1
chr1	1713565	1713715	.	1000	.	77	-1	-1	-1
chr1	1713985	1714135	.	1000	.	59	-1	-1	-1
chr1	1714525	1714675	.	1000	.	167	-1	-1	-1
chr1	1714945	1715095	.	439	.	17	-1	-1	-1
chr1	1765005	1765155	.	1000	.	59	-1	-1	-1
chr1	1773085	1773235	.	406	.	16	-1	-1	-1
chr1	1778665	1778815	.	673	.	26	-1	-1	-1
chr1	1785165	1785315	.	837	.	35	-1	-1	-1
chr1	1785445	1785595	.	821	.	34	-1	-1	-1
chr1	1788885	1789035	.	629	.	24	-1	-1	-1
chr1	1790165	1790315	.	1000	.	60	-1	-1	-1
chr1	1790745	1790895	.	439	.	17	-1	-1	-1
chr1	1804185	1804335	.	500	.	19	-1	-1	-1
chr1	1804705	1804855	.	1000	.	59	-1	-1	-1
chr1	1815005	1815155	.	370	.	15	-1	-1	-1
chr1	1822505	1822655	.	1000	.	211	-1	-1	-1
chr1	1822845	1822995	.	1000	.	107	-1	-1	-1
chr1	1823125	1823275	.	1000	.	106	-1	-1	-1
chr1	1824105	1824255	.	1000	.	80	-1	-1	-1
chr1	1826085	1826235	.	1000	.	114	-1	-1	-1
chr1	1837765	1837915	.	1000	.	183	-1	-1	-1
chr1	1840025	1840175	.	853	.	36	-1	-1	-1
chr1	1840265	1840415	.	1000	.	51	-1	-1	-1
chr1	1840505	1840655	.	1000	.	203	-1	-1	-1
chr1	1840665	1840815	.	1000	.	208	-1	-1	-1
chr1	1849725	1849875	.	673	.	26	-1	-1	-1
chr1	1850345	1850495	.	1000	.	130	-1	-1	-1
chr1	1850785	1850935	.	1000	.	605	-1	-1	-1
chr1	1859765	1859915	.	1000	.	50	-1	-1	-1
chr1	1875545	1875695	.	1000	.	122	-1	-1	-1
chr1	1875785	1875935	.	1000	.	66	-1	-1	-1
chr1	1891565	1891715	.	1000	.	230	-1	-1	-1
chr1	1933165	1933315	.	821	.	34	-1	-1	-1
chr1	1933425	1933575	.	1000	.	142	-1	-1	-1
chr1	1963765	1963915	.	805	.	33	-1	-1	-1
chr1	1980965	1981115	.	1000	.	139	-1	-1	-1
chr1	1981325	1981475	.	1000	.	48	-1	-1	-1
chr1	1981705	1981855	.	1000	.	399	-1	-1	-1
chr1	2013685	2013835	.	1000	.	149	-1	-1	-1
chr1	2014125	2014275	.	853	.	36	-1	-1	-1
chr1	2064685	2064835	.	1000	.	221	-1	-1	-1
chr1	2064965	2065115	.	1000	.	150	-1	-1	-1
chr1	2065225	2065375	.	470	.	18	-1	-1	-1
chr1	2071485	2071635	.	951	.	43	-1	-1	-1
chr1	2105545	2105695	.	606	.	23	-1	-1	-1
chr1	2105825	2105975	.	1000	.	210	-1	-1	-1
chr1	2106045	2106195	.	1000	.	53	-1	-1	-1
chr1	2106485	2106635	.	529	.	20	-1	-1	-1
chr1	2120985	2121135	.	1000	.	312	-1	-1	-1
chr1	2121565	2121715	.	1000	.	77	-1	-1	-1
chr1	2121925	2122075	.	734	.	29	-1	-1	-1
chr1	2126145	2126295	.	1000	.	131	-1	-1	-1
chr1	2126445	2126595	.	1000	.	133	-1	-1	-1
chr1	2126745	2126895	.	1000	.	151	-1	-1	-1
chr1	2130165	2130315	.	897	.	39	-1	-1	-1
chr1	2130845	2130995	.	1000	.	138	-1	-1	-1
chr1	2139845	2139995	.	1000	.	180	-1	-1	-1
chr1	2140125	2140275	.	1000	.	110	-1	-1	-1
chr1	2160645	2160795	.	1000	.	63	-1	-1	-1
chr1	2160945	2161095	.	1000	.	91	-1	-1	-1
chr1	2161405	2161555	.	734	.	29	-1	-1	-1
chr1	2161885	2162035	.	1000	.	57	-1	-1	-1
chr1	2162445	2162595	.	853	.	36	-1	-1	-1
chr1	2163185	2163335	.	694	.	27	-1	-1	-1
chr1	2163425	2163575	.	853	.	36	-1	-1	-1
chr1	2170345	2170495	.	1000	.	84	-1	-1	-1
chr1	2179265	2179415	.	1000	.	63	-1	-1	-1
chr1	2179645	2179795	.	606	.	23	-1	-1	-1
chr1	2179985	2180135	.	1000	.	153	-1	-1	-1
chr1	2180665	2180815	.	581	.	22	-1	-1	-1
chr1	2181005	2181155	.	606	.	23	-1	-1	-1
chr1	2201605	2201755	.	470	.	18	-1	-1	-1
chr1	2201825	2201975	.	652	.	25	-1	-1	-1
chr1	2202245	2202395	.	581	.	22	-1	-1	-1
chr1	2243065	2243215	.	1000	.	61	-1	-1	-1
chr1	2308425	2308575	.	581	.	22	-1	-1	-1
chr1	2312785	2312935	.	500	.	19	-1	-1	-1
chr1	2313265	2313415	.	1000	.	286	-1	-1	-1
chr1	2313525	2313675	.	629	.	24	-1	-1	-1
chr1	2313885	2314035	.	694	.	27	-1	-1	-1
chr1	2314125	2314275	.	1000	.	126	-1	-1	-1
chr1	2321905	2322055	.	500	.	19	-1	-1	-1
chr1	2322505	2322655	.	964	.	44	-1	-1	-1
chr1	2322945	2323095	.	1000	.	290	-1	-1	-1
chr1	2323425	2323575	.	1000	.	51	-1	-1	-1
chr1	2369505	2369655	.	1000	.	192	-1	-1	-1
chr1	2391405	2391555	.	1000	.	101	-1	-1	-1
chr1	2406565	2406715	.	964	.	44	-1	-1	-1
chr1	2411625	2411775	.	652	.	25	-1	-1	-1
chr1	2412245	2412395	.	1000	.	178	-1	-1	-1
chr1	2412545	2412695	.	1000	.	132	-1	-1	-1
chr1	2425525	2425675	.	470	.	18	-1	-1	-1
chr1	2425825	2425975	.	1000	.	104	-1	-1	-1
chr1	2454885	2455035	.	897	.	39	-1	-1	-1
chr1	2455205	2455355	.	770	.	31	-1	-1	-1
chr1	2457065	2457215	.	925	.	41	-1	-1	-1
chr1	2457625	2457775	.	1000	.	189	-1	-1	-1
chr1	2458025	2458175	.	1000	.	204	-1	-1	-1
chr1	2458845	2458995	.	1000	.	100	-1	-1	-1
chr1	2459605	2459755	.	1000	.	165	-1	-1	-1
chr1	2462045	2462195	.	652	.	25	-1	-1	-1
chr1	2462285	2462435	.	964	.	44	-1	-1	-1
chr1	2462525	2462675	.	1000	.	80	-1	-1	-1
chr1	2462885	2463035	.	470	.	18	-1	-1	-1
chr1	2473125	2473275	.	1000	.	50	-1	-1	-1
chr1	2477505	2477655	.	1000	.	302	-1	-1	-1
chr1	2478345	2478495	.	1000	.	219	-1	-1	-1
chr1	2479545	2479695	.	1000	.	127	-1	-1	-1
chr1	2480285	2480435	.	1000	.	207	-1	-1	-1
chr1	2509805	2509955	.	1000	.	97	-1	-1	-1
chr1	2515365	2515515	.	1000	.	170	-1	-1	-1
chr1	2517825	2517975	.	1000	.	211	-1	-1	-1
chr1	2518445	2518595	.	1000	.	58	-1	-1	-1
chr1	2519125	2519275	.	529	.	20	-1	-1	-1
chr1	2519445	2519595	.	500	.	19	-1	-1	-1
chr1	2524285	2524435	.	1000	.	117	-1	-1	-1
chr1	2541865	2542015	.	673	.	26	-1	-1	-1
chr1	2542765	2542915	.	1000	.	65	-1	-1	-1
chr1	2574045	2574195	.	1000	.	57	-1	-1	-1
chr1	2574325	2574475	.	1000	.	66	-1	-1	-1
chr1	2574605	2574755	.	1000	.	226	-1	-1	-1
chr1	2584205	2584355	.	837	.	35	-1	-1	-1
chr1	2584405	2584555	.	714	.	28	-1	-1	-1
chr1	2585025	2585175	.	555	.	21	-1	-1	-1
chr1	2585685	2585835	.	1000	.	58	-1	-1	-1
chr1	2586165	2586315	.	1000	.	49	-1	-1	-1
chr1	2586405	2586555	.	529	.	20	-1	-1	-1
chr1	2587025	2587175	.	606	.	23	-1	-1	-1
chr1	2587265	2587415	.	770	.	31	-1	-1	-1
chr1	2587645	2587795	.	752	.	30	-1	-1	-1
chr1	2615525	2615675	.	1000	.	54	-1	-1	-1
chr1	2688725	2688875	.	470	.	18	-1	-1	-1
chr1	2688965	2689115	.	1000	.	78	-1	-1	-1
chr1	2703305	2703455	.	1000	.	73	-1	-1	-1
chr1	2703505	2703655	.	370	.	15	-1	-1	-1
chr1	2738645	2738795	.	1000	.	117	-1	-1	-1
chr1	2849525	2849675	.	500	.	19	-1	-1	-1
chr1	2928925	2929075	.	406	.	16	-1	-1	-1
chr1	2929145	2929295	.	1000	.	339	-1	-1	-1
chr1	2982825	2982975	.	1000	.	84	-1	-1	-1
chr1	3017685	3017835	.	1000	.	56	-1	-1	-1
chr1	3043745	3043895	.	581	.	22	-1	-1	-1
chr1	3044025	3044175	.	629	.	24	-1	-1	-1
chr1	3081825	3081975	.	788	.	32	-1	-1	-1
chr1	3091565	3091715	.	1000	.	129	-1	-1	-1
chr1	3091845	3091995	.	439	.	17	-1	-1	-1
chr1	3124005	3124155	.	652	.	25	-1	-1	-1
chr1	3135885	3136035	.	1000	.	51	-1	-1	-1
chr1	3172505	3172655	.	629	.	24	-1	-1	-1
chr1	3229945	3230095	.	470	.	18	-1	-1	-1
chr1	3230305	3230455	.	1000	.	101	-1	-1	-1
chr1	3236545	3236695	.	1000	.	181	-1	-1	-1
chr1	3250625	3250775	.	1000	.	137	-1	-1	-1
chr1	3251025	3251175	.	470	.	18	-1	-1	-1
chr1	3251905	3252055	.	752	.	30	-1	-1	-1
chr1	3269025	3269175	.	470	.	18	-1	-1	-1
chr1	3269325	3269475	.	629	.	24	-1	-1	-1
chr1	3269705	3269855	.	911	.	40	-1	-1	-1
chr1	3275965	3276115	.	694	.	27	-1	-1	-1
chr1	3276305	3276455	.	988	.	46	-1	-1	-1
chr1	3309685	3309835	.	555	.	21	-1	-1	-1
chr1	3309965	3310115	.	629	.	24	-1	-1	-1
chr1	3326825	3326975	.	1000	.	249	-1	-1	-1
chr1	3341365	3341515	.	1000	.	132	-1	-1	-1
chr1	3369805	3369955	.	1000	.	135	-1	-1	-1
chr1	3371025	3371175	.	1000	.	293	-1	-1	-1
chr1	3400125	3400275	.	500	.	19	-1	-1	-1
chr1	3400305	3400455	.	606	.	23	-1	-1	-1
chr1	3400525	3400675	.	1000	.	113	-1	-1	-1
chr1	3407885	3408035	.	1000	.	120	-1	-1	-1
chr1	3418525	3418675	.	1000	.	80	-1	-1	-1
chr1	3418785	3418935	.	1000	.	150	-1	-1	-1
chr1	3434845	3434995	.	964	.	44	-1	-1	-1
chr1	3446105	3446255	.	1000	.	240	-1	-1	-1
chr1	3447025	3447175	.	1000	.	64	-1	-1	-1
chr1	3447485	3447635	.	1000	.	63	-1	-1	-1
chr1	3459345	3459495	.	652	.	25	-1	-1	-1
chr1	3459625	3459775	.	1000	.	58	-1	-1	-1
chr1	3464085	3464235	.	1000	.	174	-1	-1	-1
chr1	3470085	3470235	.	1000	.	178	-1	-1	-1
chr1	3481065	3481215	.	673	.	26	-1	-1	-1
chr1	3481465	3481615	.	555	.	21	-1	-1	-1
chr1	3481885	3482035	.	1000	.	102	-1	-1	-1
chr1	3503785	3503935	.	1000	.	55	-1	-1	-1
chr1	3504065	3504215	.	1000	.	76	-1	-1	-1
chr1	3504305	3504455	.	897	.	39	-1	-1	-1
chr1	3535645	3535795	.	1000	.	65	-1	-1	-1
chr1	3540985	3541135	.	988	.	46	-1	-1	-1
chr1	3541405	3541555	.	1000	.	366	-1	-1	-1
chr1	3565845	3565995	.	500	.	19	-1	-1	-1
chr1	3566025	3566175	.	470	.	18	-1	-1	-1
chr1	3566625	3566775	.	1000	.	217	-1	-1	-1
chr1	3576485	3576635	.	788	.	32	-1	-1	-1
chr1	3585525	3585675	.	1000	.	184	-1	-1	-1
chr1	3591285	3591435	.	439	.	17	-1	-1	-1
chr1	3591425	3591575	.	673	.	26	-1	-1	-1
chr1	3612285	3612435	.	1000	.	117	-1	-1	-1
chr1	3620005	3620155	.	897	.	39	-1	-1	-1
chr1	3625565	3625715	.	1000	.	172	-1	-1	-1
chr1	3629705	3629855	.	1000	.	64	-1	-1	-1
chr1	3641105	3641255	.	1000	.	77	-1	-1	-1
chr1	3663405	3663555	.	734	.	29	-1	-1	-1
chr1	3663885	3664035	.	1000	.	352	-1	-1	-1
chr1	3697645	3697795	.	1000	.	301	-1	-1	-1
chr1	3712745	3712895	.	964	.	44	-1	-1	-1
chr1	3713025	3713175	.	1000	.	296	-1	-1	-1
chr1	3713425	3713575	.	821	.	34	-1	-1	-1
chr1	3773465	3773615	.	951	.	43	-1	-1	-1
chr1	3773765	3773915	.	1000	.	427	-1	-1	-1
chr1	3774185	3774335	.	1000	.	124	-1	-1	-1
chr1	3774425	3774575	.	734	.	29	-1	-1	-1
chr1	3774825	3774975	.	821	.	34	-1	-1	-1
chr1	3781605	3781755	.	555	.	21	-1	-1	-1
chr1	3809405	3809555	.	1000	.	94	-1	-1	-1
chr1	3816285	3816435	.	529	.	20	-1	-1	-1
chr1	3816765	3816915	.	1000	.	177	-1	-1	-1
chr1	3817265	3817415	.	1000	.	83	-1	-1	-1
chr1	3817865	3818015	.	1000	.	224	-1	-1	-1
chr1	3827225	3827375	.	529	.	20	-1	-1	-1
chr1	3827485	3827635	.	1000	.	98	-1	-1	-1
chr1	4003065	4003215	.	911	.	40	-1	-1	-1
chr1	4288205	4288355	.	629	.	24	-1	-1	-1
chr1	4358585	4358735	.	370	.	10	-1	-1	-1
chr1	4471985	4472135	.	673	.	26	-1	-1	-1
chr1	4610085	4610235	.	529	.	20	-1	-1	-1
chr1	4657145	4657295	.	837	.	35	-1	-1	-1
chr1	4712745	4712895	.	1000	.	101	-1	-1	-1
chr1	4713485	4713635	.	439	.	17	-1	-1	-1
chr1	4716425	4716575	.	1000	.	81	-1	-1	-1
chr1	4761025	4761175	.	581	.	22	-1	-1	-1
chr1	4771225	4771375	.	714	.	28	-1	-1	-1
chr1	4790165	4790315	.	1000	.	88	-1	-1	-1
chr1	4828625	4828775	.	555	.	21	-1	-1	-1
chr1	4838145	4838295	.	897	.	39	-1	-1	-1
chr1	5546065	5546215	.	529	.	20	-1	-1	-1
chr1	5570065	5570215	.	1000	.	63	-1	-1	-1
chr1	5570805	5570955	.	370	.	14	-1	-1	-1
chr1	5658145	5658295	.	1000	.	49	-1	-1	-1
chr1	5658265	5658415	.	938	.	42	-1	-1	-1
chr1	5658745	5658895	.	529	.	20	-1	-1	-1
chr1	5681185	5681335	.	976	.	45	-1	-1	-1
chr1	5697345	5697495	.	911	.	40	-1	-1	-1
chr1	5730245	5730395	.	470	.	18	-1	-1	-1
chr1	5730765	5730915	.	500	.	19	-1	-1	-1
chr1	5732345	5732495	.	529	.	20	-1	-1	-1
chr1	5748645	5748795	.	821	.	34	-1	-1	-1
chr1	5787405	5787555	.	1000	.	47	-1	-1	-1
chr1	5788225	5788375	.	853	.	36	-1	-1	-1
chr1	5805245	5805395	.	470	.	18	-1	-1	-1
chr1	5805965	5806115	.	1000	.	157	-1	-1	-1
chr1	5806245	5806395	.	555	.	21	-1	-1	-1
chr1	5826085	5826235	.	406	.	16	-1	-1	-1
chr1	5826525	5826675	.	370	.	14	-1	-1	-1
chr1	5907445	5907595	.	1000	.	85	-1	-1	-1
chr1	5963185	5963335	.	805	.	33	-1	-1	-1
chr1	5963765	5963915	.	1000	.	63	-1	-1	-1
chr1	5964085	5964235	.	470	.	18	-1	-1	-1
chr1	5976145	5976295	.	1000	.	48	-1	-1	-1
chr1	6007985	6008135	.	370	.	13	-1	-1	-1
chr1	6008785	6008935	.	581	.	22	-1	-1	-1
chr1	6009245	6009395	.	1000	.	55	-1	-1	-1
chr1	6009485	6009635	.	1000	.	86	-1	-1	-1
chr1	6010325	6010475	.	439	.	17	-1	-1	-1
chr1	6035325	6035475	.	1000	.	56	-1	-1	-1
chr1	6046165	6046315	.	925	.	41	-1	-1	-1
chr1	6051965	6052115	.	1000	.	108	-1	-1	-1
chr1	6052185	6052335	.	1000	.	103	-1	-1	-1
chr1	6052525	6052675	.	1000	.	368	-1	-1	-1
chr1	6053105	6053255	.	938	.	42	-1	-1	-1
chr1	6053425	6053575	.	500	.	19	-1	-1	-1
chr1	6062385	6062535	.	1000	.	90	-1	-1	-1
chr1	6086185	6086335	.	1000	.	101	-1	-1	-1
chr1	6094585	6094735	.	1000	.	73	-1	-1	-1
chr1	6112625	6112775	.	1000	.	71	-1	-1	-1
chr1	6113085	6113235	.	1000	.	91	-1	-1	-1
chr1	6118765	6118915	.	1000	.	163	-1	-1	-1
chr1	6119085	6119235	.	1000	.	84	-1	-1	-1
chr1	6168985	6169135	.	837	.	35	-1	-1	-1
chr1	6187865	6188015	.	1000	.	224	-1	-1	-1
chr1	6208825	6208975	.	1000	.	140	-1	-1	-1
chr1	6217185	6217335	.	652	.	25	-1	-1	-1
chr1	6217565	6217715	.	652	.	25	-1	-1	-1
chr1	6217905	6218055	.	1000	.	141	-1	-1	-1
chr1	6218105	6218255	.	1000	.	101	-1	-1	-1
chr1	6218305	6218455	.	1000	.	50	-1	-1	-1
chr1	6221565	6221715	.	837	.	35	-1	-1	-1
chr1	6221785	6221935	.	1000	.	106	-1	-1	-1
chr1	6259185	6259335	.	770	.	31	-1	-1	-1
chr1	6259605	6259755	.	1000	.	118	-1	-1	-1
chr1	6260045	6260195	.	581	.	22	-1	-1	-1
chr1	6266045	6266195	.	1000	.	157	-1	-1	-1
chr1	6266285	6266435	.	1000	.	136	-1	-1	-1
chr1	6266805	6266955	.	821	.	34	-1	-1	-1
chr1	6267165	6267315	.	500	.	19	-1	-1	-1
chr1	6295245	6295395	.	470	.	18	-1	-1	-1
chr1	6295405	6295555	.	976	.	45	-1	-1	-1
chr1	6295985	6296135	.	1000	.	324	-1	-1	-1
chr1	6306885	6307035	.	1000	.	205	-1	-1	-1
chr1	6307445	6307595	.	406	.	16	-1	-1	-1
chr1	6319705	6319855	.	1000	.	56	-1	-1	-1
chr1	6320105	6320255	.	1000	.	63	-1	-1	-1
chr1	6330225	6330375	.	951	.	43	-1	-1	-1
chr1	6330625	6330775	.	1000	.	65	-1	-1	-1
chr1	6347605	6347755	.	629	.	24	-1	-1	-1
chr1	6362745	6362895	.	1000	.	172	-1	-1	-1
chr1	6403625	6403775	.	1000	.	117	-1	-1	-1
chr1	6410585	6410735	.	1000	.	106	-1	-1	-1
chr1	6411965	6412115	.	1000	.	66	-1	-1	-1
chr1	6412185	6412335	.	470	.	18	-1	-1	-1
chr1	6412405	6412555	.	837	.	35	-1	-1	-1
chr1	6413965	6414115	.	1000	.	50	-1	-1	-1
chr1	6423245	6423395	.	370	.	15	-1	-1	-1
chr1	6434125	6434275	.	897	.	39	-1	-1	-1
chr1	6452185	6452335	.	770	.	31	-1	-1	-1
chr1	6453025	6453175	.	1000	.	53	-1	-1	-1
chr1	6453465	6453615	.	1000	.	232	-1	-1	-1
chr1	6453785	6453935	.	1000	.	167	-1	-1	-1
chr1	6454065	6454215	.	1000	.	95	-1	-1	-1
chr1	6473065	6473215	.	1000	.	75	-1	-1	-1
chr1	6483625	6483775	.	1000	.	175	-1	-1	-1
chr1	6487565	6487715	.	1000	.	50	-1	-1	-1
chr1	6487865	6488015	.	1000	.	98	-1	-1	-1
chr1	6488165	6488315	.	1000	.	94	-1	-1	-1
chr1	6497145	6497295	.	1000	.	55	-1	-1	-1
chr1	6498205	6498355	.	1000	.	127	-1	-1	-1
chr1	6505285	6505435	.	1000	.	156	-1	-1	-1
chr1	6522525	6522675	.	714	.	28	-1	-1	-1
chr1	6524665	6524815	.	1000	.	60	-1	-1	-1
chr1	6535665	6535815	.	1000	.	187	-1	-1	-1
chr1	6546645	6546795	.	1000	.	157	-1	-1	-1
chr1	6550045	6550195	.	1000	.	272	-1	-1	-1
chr1	6550605	6550755	.	1000	.	193	-1	-1	-1
chr1	6557485	6557635	.	1000	.	118	-1	-1	-1
chr1	6580165	6580315	.	1000	.	68	-1	-1	-1
chr1	6614265	6614415	.	1000	.	50	-1	-1	-1
chr1	6614505	6614655	.	1000	.	197	-1	-1	-1
chr1	6614805	6614955	.	581	.	22	-1	-1	-1
chr1	6615165	6615315	.	470	.	18	-1	-1	-1
chr1	6615345	6615495	.	629	.	24	-1	-1	-1
chr1	6639305	6639455	.	500	.	19	-1	-1	-1
chr1	6639945	6640095	.	1000	.	364	-1	-1	-1
chr1	6640425	6640575	.	629	.	24	-1	-1	-1
chr1	6640825	6640975	.	606	.	23	-1	-1	-1
chr1	6641025	6641175	.	581	.	22	-1	-1	-1
chr1	6660625	6660775	.	805	.	33	-1	-1	-1
chr1	6661225	6661375	.	1000	.	153	-1	-1	-1
chr1	6661825	6661975	.	1000	.	65	-1	-1	-1
chr1	6662065	6662215	.	1000	.	61	-1	-1	-1
chr1	6672885	6673035	.	1000	.	50	-1	-1	-1
chr1	6673145	6673295	.	1000	.	113	-1	-1	-1
chr1	6673465	6673615	.	1000	.	436	-1	-1	-1
chr1	6673705	6673855	.	1000	.	257	-1	-1	-1
chr1	6682805	6682955	.	555	.	21	-1	-1	-1
chr1	6683465	6683615	.	938	.	42	-1	-1	-1
chr1	6685165	6685315	.	1000	.	161	-1	-1	-1
chr1	6761325	6761475	.	555	.	21	-1	-1	-1
chr1	6761885	6762035	.	1000	.	218	-1	-1	-1
chr1	6780165	6780315	.	1000	.	47	-1	-1	-1
chr1	6844285	6844435	.	470	.	18	-1	-1	-1
chr1	6844705	6844855	.	1000	.	113	-1	-1	-1
chr1	6845105	6845255	.	1000	.	199	-1	-1	-1
chr1	6845285	6845435	.	1000	.	340	-1	-1	-1
chr1	6950045	6950195	.	868	.	37	-1	-1	-1
chr1	6959825	6959975	.	500	.	19	-1	-1	-1
chr1	6969965	6970115	.	1000	.	62	-1	-1	-1
chr1	6984105	6984255	.	370	.	13	-1	-1	-1
chr1	7019525	7019675	.	606	.	23	-1	-1	-1
chr1	7020425	7020575	.	788	.	32	-1	-1	-1
chr1	7025665	7025815	.	1000	.	53	-1	-1	-1
chr1	7025945	7026095	.	500	.	19	-1	-1	-1
chr1	7058445	7058595	.	1000	.	67	-1	-1	-1
chr1	7102865	7103015	.	951	.	43	-1	-1	-1
chr1	7106425	7106575	.	868	.	37	-1	-1	-1
chr1	7130565	7130715	.	1000	.	89	-1	-1	-1
chr1	7135505	7135655	.	1000	.	63	-1	-1	-1
chr1	7258965	7259115	.	976	.	45	-1	-1	-1
chr1	7259205	7259355	.	714	.	28	-1	-1	-1
chr1	7268065	7268215	.	938	.	42	-1	-1	-1
chr1	7283705	7283855	.	673	.	26	-1	-1	-1
chr1	7284905	7285055	.	370	.	14	-1	-1	-1
chr1	7294465	7294615	.	652	.	25	-1	-1	-1
chr1	7322885	7323035	.	821	.	34	-1	-1	-1
chr1	7359525	7359675	.	734	.	29	-1	-1	-1
chr1	7392225	7392375	.	868	.	37	-1	-1	-1
chr1	7395445	7395595	.	370	.	15	-1	-1	-1
chr1	7401405	7401555	.	370	.	15	-1	-1	-1
chr1	7447125	7447275	.	370	.	12	-1	-1	-1
chr1	7447625	7447775	.	1000	.	67	-1	-1	-1
chr1	7448225	7448375	.	370	.	13	-1	-1	-1
chr1	7449005	7449155	.	370	.	11	-1	-1	-1
chr1	7516745	7516895	.	581	.	22	-1	-1	-1
chr1	7599905	7600055	.	868	.	37	-1	-1	-1
chr1	7633105	7633255	.	1000	.	56	-1	-1	-1
chr1	7634605	7634755	.	1000	.	48	-1	-1	-1
chr1	7635785	7635935	.	370	.	13	-1	-1	-1
chr1	7676505	7676655	.	1000	.	99	-1	-1	-1
chr1	7706965	7707115	.	406	.	16	-1	-1	-1
chr1	7707125	7707275	.	439	.	17	-1	-1	-1
chr1	7707405	7707555	.	1000	.	177	-1	-1	-1
chr1	7727705	7727855	.	1000	.	120	-1	-1	-1
chr1	7729645	7729795	.	1000	.	64	-1	-1	-1
chr1	7740245	7740395	.	1000	.	125	-1	-1	-1
chr1	7740485	7740635	.	1000	.	108	-1	-1	-1
chr1	7740865	7741015	.	1000	.	49	-1	-1	-1
chr1	7763065	7763215	.	370	.	14	-1	-1	-1
chr1	7765845	7765995	.	406	.	16	-1	-1	-1
chr1	7777925	7778075	.	370	.	13	-1	-1	-1
chr1	7805965	7806115	.	1000	.	81	-1	-1	-1
chr1	7813005	7813155	.	673	.	26	-1	-1	-1
chr1	7831245	7831395	.	1000	.	146	-1	-1	-1
chr1	7831545	7831695	.	1000	.	65	-1	-1	-1
chr1	7843545	7843695	.	1000	.	56	-1	-1	-1
chr1	7843965	7844115	.	1000	.	231	-1	-1	-1
chr1	7844205	7844355	.	1000	.	250	-1	-1	-1
chr1	7847465	7847615	.	370	.	12	-1	-1	-1
chr1	7868365	7868515	.	370	.	14	-1	-1	-1
chr1	7912985	7913135	.	406	.	16	-1	-1	-1
chr1	7962905	7963055	.	1000	.	62	-1	-1	-1
chr1	8002485	8002635	.	821	.	34	-1	-1	-1
chr1	8014245	8014395	.	1000	.	176	-1	-1	-1
chr1	8014845	8014995	.	370	.	13	-1	-1	-1
chr1	8021485	8021635	.	1000	.	184	-1	-1	-1
chr1	8022805	8022955	.	370	.	12	-1	-1	-1
chr1	8030985	8031135	.	770	.	31	-1	-1	-1
chr1	8031305	8031455	.	925	.	41	-1	-1	-1
chr1	8035405	8035555	.	1000	.	114	-1	-1	-1
chr1	8042465	8042615	.	1000	.	61	-1	-1	-1
chr1	8064425	8064575	.	370	.	11	-1	-1	-1
chr1	8065005	8065155	.	1000	.	62	-1	-1	-1
chr1	8065265	8065415	.	529	.	20	-1	-1	-1
chr1	8066425	8066575	.	370	.	14	-1	-1	-1
chr1	8075185	8075335	.	555	.	21	-1	-1	-1
chr1	8075605	8075755	.	529	.	20	-1	-1	-1
chr1	8076005	8076155	.	555	.	21	-1	-1	-1
chr1	8076685	8076835	.	370	.	11	-1	-1	-1
chr1	8086285	8086435	.	1000	.	152	-1	-1	-1
chr1	8100805	8100955	.	734	.	29	-1	-1	-1
chr1	8121445	8121595	.	1000	.	50	-1	-1	-1
chr1	8130445	8130595	.	868	.	37	-1	-1	-1
chr1	8131045	8131195	.	805	.	33	-1	-1	-1
chr1	8143985	8144135	.	500	.	19	-1	-1	-1
chr1	8144305	8144455	.	770	.	31	-1	-1	-1
chr1	8229945	8230095	.	1000	.	55	-1	-1	-1
chr1	8230325	8230475	.	529	.	20	-1	-1	-1
chr1	8242185	8242335	.	555	.	21	-1	-1	-1
chr1	8242525	8242675	.	911	.	40	-1	-1	-1
chr1	8298165	8298315	.	470	.	18	-1	-1	-1
chr1	8299085	8299235	.	370	.	14	-1	-1	-1
chr1	8304485	8304635	.	821	.	34	-1	-1	-1
chr1	8319345	8319495	.	1000	.	75	-1	-1	-1
chr1	8319785	8319935	.	897	.	39	-1	-1	-1
chr1	8374445	8374595	.	1000	.	132	-1	-1	-1
chr1	8403565	8403715	.	1000	.	73	-1	-1	-1
chr1	8408725	8408875	.	529	.	20	-1	-1	-1
chr1	8409165	8409315	.	1000	.	105	-1	-1	-1
chr1	8468065	8468215	.	529	.	20	-1	-1	-1
chr1	8469345	8469495	.	370	.	13	-1	-1	-1
chr1	8472465	8472615	.	1000	.	70	-1	-1	-1
chr1	8483785	8483935	.	1000	.	62	-1	-1	-1
chr1	8484265	8484415	.	629	.	24	-1	-1	-1
chr1	8484765	8484915	.	1000	.	99	-1	-1	-1
chr1	8498625	8498775	.	439	.	17	-1	-1	-1
chr1	8499045	8499195	.	1000	.	74	-1	-1	-1
chr1	8499605	8499755	.	500	.	19	-1	-1	-1
chr1	8509005	8509155	.	837	.	35	-1	-1	-1
chr1	8509925	8510075	.	370	.	10	-1	-1	-1
chr1	8522545	8522695	.	606	.	23	-1	-1	-1
chr1	8523225	8523375	.	500	.	19	-1	-1	-1
chr1	8543045	8543195	.	500	.	19	-1	-1	-1
chr1	8543705	8543855	.	470	.	18	-1	-1	-1
chr1	8550385	8550535	.	581	.	22	-1	-1	-1
chr1	8563365	8563515	.	370	.	10	-1	-1	-1
chr1	8585305	8585455	.	370	.	9	-1	-1	-1
chr1	8586105	8586255	.	1000	.	74	-1	-1	-1
chr1	8621205	8621355	.	581	.	22	-1	-1	-1
chr1	8658225	8658375	.	406	.	16	-1	-1	-1
chr1	8689445	8689595	.	370	.	14	-1	-1	-1
chr1	8690265	8690415	.	370	.	12	-1	-1	-1
chr1	8721685	8721835	.	370	.	10	-1	-1	-1
chr1	8731485	8731635	.	853	.	36	-1	-1	-1
chr1	8763425	8763575	.	1000	.	135	-1	-1	-1
chr1	8765305	8765455	.	370	.	12	-1	-1	-1
chr1	8772905	8773055	.	439	.	17	-1	-1	-1
chr1	8790205	8790355	.	555	.	21	-1	-1	-1
chr1	8802225	8802375	.	868	.	37	-1	-1	-1
chr1	8817125	8817275	.	370	.	10	-1	-1	-1
chr1	8847405	8847555	.	370	.	13	-1	-1	-1
chr1	8876945	8877095	.	470	.	18	-1	-1	-1
chr1	8877725	8877875	.	1000	.	451	-1	-1	-1
chr1	8882925	8883075	.	673	.	26	-1	-1	-1
chr1	8908225	8908375	.	770	.	31	-1	-1	-1
chr1	8908965	8909115	.	1000	.	198	-1	-1	-1
chr1	8938065	8938215	.	976	.	45	-1	-1	-1
chr1	8938765	8938915	.	1000	.	285	-1	-1	-1
chr1	8939045	8939195	.	1000	.	54	-1	-1	-1
chr1	8939305	8939455	.	1000	.	109	-1	-1	-1
chr1	8940165	8940315	.	1000	.	86	-1	-1	-1
chr1	8940425	8940575	.	694	.	27	-1	-1	-1
chr1	8940765	8940915	.	629	.	24	-1	-1	-1
chr1	8950145	8950295	.	1000	.	68	-1	-1	-1
chr1	9023065	9023215	.	470	.	18	-1	-1	-1
chr1	9046385	9046535	.	1000	.	85	-1	-1	-1
chr1	9048205	9048355	.	821	.	34	-1	-1	-1
chr1	9062405	9062555	.	370	.	9	-1	-1	-1
chr1	9130705	9130855	.	1000	.	78	-1	-1	-1
chr1	9161705	9161855	.	1000	.	64	-1	-1	-1
chr1	9170905	9171055	.	1000	.	64	-1	-1	-1
chr1	9188265	9188415	.	652	.	25	-1	-1	-1
chr1	9188505	9188655	.	470	.	18	-1	-1	-1
chr1	9188865	9189015	.	1000	.	70	-1	-1	-1
chr1	9189245	9189395	.	1000	.	311	-1	-1	-1
chr1	9189565	9189715	.	1000	.	170	-1	-1	-1
chr1	9221505	9221655	.	500	.	19	-1	-1	-1
chr1	9222045	9222195	.	1000	.	54	-1	-1	-1
chr1	9222945	9223095	.	821	.	34	-1	-1	-1
chr1	9223785	9223935	.	555	.	21	-1	-1	-1
chr1	9224105	9224255	.	734	.	29	-1	-1	-1
chr1	9225265	9225415	.	714	.	28	-1	-1	-1
chr1	9225525	9225675	.	897	.	39	-1	-1	-1
chr1	9241425	9241575	.	1000	.	98	-1	-1	-1
chr1	9241685	9241835	.	1000	.	47	-1	-1	-1
chr1	9242045	9242195	.	1000	.	48	-1	-1	-1
chr1	9242345	9242495	.	1000	.	117	-1	-1	-1
chr1	9242605	9242755	.	925	.	41	-1	-1	-1
chr1	9256645	9256795	.	821	.	34	-1	-1	-1
chr1	9261865	9262015	.	652	.	25	-1	-1	-1
chr1	9262065	9262215	.	752	.	30	-1	-1	-1
chr1	9262365	9262515	.	606	.	23	-1	-1	-1
chr1	9285685	9285835	.	629	.	24	-1	-1	-1
chr1	9294625	9294775	.	1000	.	315	-1	-1	-1
chr1	9302745	9302895	.	1000	.	140	-1	-1	-1
chr1	9304765	9304915	.	1000	.	96	-1	-1	-1
chr1	9310205	9310355	.	1000	.	49	-1	-1	-1
chr1	9329345	9329495	.	1000	.	54	-1	-1	-1
chr1	9330665	9330815	.	1000	.	93	-1	-1	-1
chr1	9349145	9349295	.	897	.	39	-1	-1	-1
chr1	9353585	9353735	.	1000	.	49	-1	-1	-1
chr1	9363365	9363515	.	897	.	39	-1	-1	-1
chr1	9376025	9376175	.	370	.	14	-1	-1	-1
chr1	9398545	9398695	.	734	.	29	-1	-1	-1
chr1	9399025	9399175	.	1000	.	145	-1	-1	-1
chr1	9444805	9444955	.	1000	.	108	-1	-1	-1
chr1	9471185	9471335	.	529	.	20	-1	-1	-1
chr1	9488905	9489055	.	1000	.	154	-1	-1	-1
chr1	9495425	9495575	.	370	.	15	-1	-1	-1
chr1	9496465	9496615	.	911	.	40	-1	-1	-1
chr1	9515925	9516075	.	853	.	36	-1	-1	-1
chr1	9533145	9533295	.	370	.	15	-1	-1	-1
chr1	9542585	9542735	.	470	.	18	-1	-1	-1
chr1	9551205	9551355	.	1000	.	85	-1	-1	-1
chr1	9555385	9555535	.	1000	.	64	-1	-1	-1
chr1	9555625	9555775	.	470	.	18	-1	-1	-1
chr1	9565465	9565615	.	581	.	22	-1	-1	-1
chr1	9598025	9598175	.	925	.	41	-1	-1	-1
chr1	9598265	9598415	.	1000	.	53	-1	-1	-1
chr1	9599305	9599455	.	1000	.	170	-1	-1	-1
chr1	9599865	9600015	.	1000	.	64	-1	-1	-1
chr1	9600085	9600235	.	1000	.	68	-1	-1	-1
chr1	9613805	9613955	.	1000	.	49	-1	-1	-1
chr1	9615545	9615695	.	652	.	25	-1	-1	-1
chr1	9616165	9616315	.	529	.	20	-1	-1	-1
chr1	9621625	9621775	.	1000	.	49	-1	-1	-1
chr1	9648725	9648875	.	1000	.	268	-1	-1	-1
chr1	9649425	9649575	.	821	.	34	-1	-1	-1
chr1	9649725	9649875	.	694	.	27	-1	-1	-1
chr1	9650325	9650475	.	837	.	35	-1	-1	-1
chr1	9666765	9666915	.	938	.	42	-1	-1	-1
chr1	9667085	9667235	.	1000	.	219	-1	-1	-1
chr1	9667585	9667735	.	470	.	18	-1	-1	-1
chr1	9687165	9687315	.	1000	.	270	-1	-1	-1
chr1	9687425	9687575	.	555	.	21	-1	-1	-1
chr1	9747145	9747295	.	752	.	30	-1	-1	-1
chr1	9747605	9747755	.	1000	.	154	-1	-1	-1
chr1	9749105	9749255	.	988	.	46	-1	-1	-1
chr1	9749365	9749515	.	1000	.	133	-1	-1	-1
chr1	9785185	9785335	.	1000	.	97	-1	-1	-1
chr1	9806805	9806955	.	1000	.	109	-1	-1	-1
chr1	9815705	9815855	.	370	.	13	-1	-1	-1
chr1	9842485	9842635	.	370	.	14	-1	-1	-1
chr1	9852345	9852495	.	1000	.	48	-1	-1	-1
chr1	9852625	9852775	.	752	.	30	-1	-1	-1
chr1	9868565	9868715	.	370	.	9	-1	-1	-1
chr1	9885485	9885635	.	1000	.	155	-1	-1	-1
chr1	9895965	9896115	.	897	.	39	-1	-1	-1
chr1	9896225	9896375	.	1000	.	57	-1	-1	-1
chr1	9902245	9902395	.	500	.	19	-1	-1	-1
chr1	9903025	9903175	.	1000	.	86	-1	-1	-1
chr1	9903725	9903875	.	1000	.	248	-1	-1	-1
chr1	9904325	9904475	.	734	.	29	-1	-1	-1
chr1	9927645	9927795	.	1000	.	96	-1	-1	-1
chr1	9935025	9935175	.	1000	.	172	-1	-1	-1
chr1	9935425	9935575	.	581	.	22	-1	-1	-1
chr1	9950505	9950655	.	529	.	20	-1	-1	-1
chr1	9952765	9952915	.	581	.	22	-1	-1	-1
chr1	9953405	9953555	.	694	.	27	-1	-1	-1
chr1	9960545	9960695	.	1000	.	49	-1	-1	-1
chr1	9960825	9960975	.	606	.	23	-1	-1	-1
chr1	9961905	9962055	.	370	.	14	-1	-1	-1
chr1	9969405	9969555	.	500	.	19	-1	-1	-1
chr1	9969725	9969875	.	606	.	23	-1	-1	-1
chr1	9970305	9970455	.	1000	.	180	-1	-1	-1
chr1	9970565	9970715	.	1000	.	227	-1	-1	-1
chr1	9970925	9971075	.	938	.	42	-1	-1	-1
chr1	9971285	9971435	.	788	.	32	-1	-1	-1
chr1	10002545	10002695	.	770	.	31	-1	-1	-1
chr1	10003045	10003195	.	1000	.	60	-1	-1	-1
chr1	10003385	10003535	.	1000	.	114	-1	-1	-1
chr1	10010525	10010675	.	1000	.	94	-1	-1	-1
chr1	10067425	10067575	.	606	.	23	-1	-1	-1
chr1	10092765	10092915	.	1000	.	354	-1	-1	-1
chr1	10093365	10093515	.	629	.	24	-1	-1	-1
chr1	10094705	10094855	.	581	.	22	-1	-1	-1
chr1	10106125	10106275	.	1000	.	64	-1	-1	-1
chr1	10106545	10106695	.	555	.	21	-1	-1	-1
chr1	10116445	10116595	.	1000	.	68	-1	-1	-1
chr1	10116745	10116895	.	629	.	24	-1	-1	-1
chr1	10169525	10169675	.	1000	.	50	-1	-1	-1
chr1	10177305	10177455	.	1000	.	55	-1	-1	-1
chr1	10213125	10213275	.	897	.	39	-1	-1	-1
chr1	10270125	10270275	.	1000	.	61	-1	-1	-1
chr1	10270425	10270575	.	1000	.	472	-1	-1	-1
chr1	10270885	10271035	.	853	.	36	-1	-1	-1
chr1	10271145	10271295	.	1000	.	50	-1	-1	-1
chr1	10271525	10271675	.	1000	.	63	-1	-1	-1
chr1	10304965	10305115	.	406	.	16	-1	-1	-1
chr1	10313925	10314075	.	1000	.	48	-1	-1	-1
chr1	10359325	10359475	.	652	.	25	-1	-1	-1
chr1	10437545	10437695	.	1000	.	51	-1	-1	-1
chr1	10438685	10438835	.	1000	.	66	-1	-1	-1
chr1	10439325	10439475	.	581	.	22	-1	-1	-1
chr1	10447965	10448115	.	555	.	21	-1	-1	-1
chr1	10448225	10448375	.	529	.	20	-1	-1	-1
chr1	10458845	10458995	.	1000	.	331	-1	-1	-1
chr1	10459365	10459515	.	1000	.	151	-1	-1	-1
chr1	10459805	10459955	.	652	.	25	-1	-1	-1
chr1	10490385	10490535	.	1000	.	110	-1	-1	-1
chr1	10490685	10490835	.	1000	.	281	-1	-1	-1
chr1	10490945	10491095	.	853	.	36	-1	-1	-1
chr1	10491245	10491395	.	606	.	23	-1	-1	-1
chr1	10498925	10499075	.	1000	.	85	-1	-1	-1
chr1	10519285	10519435	.	694	.	27	-1	-1	-1
chr1	10532325	10532475	.	1000	.	72	-1	-1	-1
chr1	10532585	10532735	.	1000	.	128	-1	-1	-1
chr1	10534865	10535015	.	1000	.	208	-1	-1	-1
chr1	10535345	10535495	.	988	.	46	-1	-1	-1
chr1	10549925	10550075	.	629	.	24	-1	-1	-1
chr1	10554805	10554955	.	1000	.	65	-1	-1	-1
chr1	10555225	10555375	.	1000	.	47	-1	-1	-1
chr1	10567645	10567795	.	1000	.	56	-1	-1	-1
chr1	10570605	10570755	.	606	.	23	-1	-1	-1
chr1	10571065	10571215	.	1000	.	50	-1	-1	-1
chr1	10574585	10574735	.	853	.	36	-1	-1	-1
chr1	10588825	10588975	.	951	.	43	-1	-1	-1
chr1	10589965	10590115	.	788	.	32	-1	-1	-1
chr1	10615845	10615995	.	370	.	15	-1	-1	-1
chr1	10650885	10651035	.	370	.	9	-1	-1	-1
chr1	10651565	10651715	.	629	.	24	-1	-1	-1
chr1	10688865	10689015	.	1000	.	136	-1	-1	-1
chr1	10689145	10689295	.	1000	.	58	-1	-1	-1
chr1	10694945	10695095	.	951	.	43	-1	-1	-1
chr1	10695225	10695375	.	883	.	38	-1	-1	-1
chr1	10695585	10695735	.	1000	.	74	-1	-1	-1
chr1	10695805	10695955	.	1000	.	87	-1	-1	-1
chr1	10696165	10696315	.	1000	.	311	-1	-1	-1
chr1	10696765	10696915	.	714	.	28	-1	-1	-1
chr1	10697225	10697375	.	673	.	26	-1	-1	-1
chr1	10697605	10697755	.	951	.	43	-1	-1	-1
chr1	10698005	10698155	.	606	.	23	-1	-1	-1
chr1	10711965	10712115	.	1000	.	69	-1	-1	-1
chr1	10712485	10712635	.	406	.	16	-1	-1	-1
chr1	10712825	10712975	.	1000	.	185	-1	-1	-1
chr1	10726105	10726255	.	1000	.	139	-1	-1	-1
chr1	10726365	10726515	.	529	.	20	-1	-1	-1
chr1	10734705	10734855	.	1000	.	49	-1	-1	-1
chr1	10735165	10735315	.	1000	.	77	-1	-1	-1
chr1	10735505	10735655	.	1000	.	84	-1	-1	-1
chr1	10735925	10736075	.	606	.	23	-1	-1	-1
chr1	10737245	10737395	.	652	.	25	-1	-1	-1
chr1	10737605	10737755	.	652	.	25	-1	-1	-1
chr1	10739805	10739955	.	1000	.	201	-1	-1	-1
chr1	10758845	10758995	.	868	.	37	-1	-1	-1
chr1	10759525	10759675	.	1000	.	52	-1	-1	-1
chr1	10774485	10774635	.	1000	.	83	-1	-1	-1
chr1	10774885	10775035	.	1000	.	77	-1	-1	-1
chr1	10783785	10783935	.	555	.	21	-1	-1	-1
chr1	10784225	10784375	.	1000	.	140	-1	-1	-1
chr1	10785285	10785435	.	1000	.	47	-1	-1	-1
chr1	10785605	10785755	.	911	.	40	-1	-1	-1
chr1	10786625	10786775	.	1000	.	98	-1	-1	-1
chr1	10786965	10787115	.	500	.	19	-1	-1	-1
chr1	10787165	10787315	.	470	.	18	-1	-1	-1
chr1	10787705	10787855	.	734	.	29	-1	-1	-1
chr1	10788085	10788235	.	606	.	23	-1	-1	-1
chr1	10798445	10798595	.	1000	.	57	-1	-1	-1
chr1	10825245	10825395	.	500	.	19	-1	-1	-1
chr1	10825545	10825695	.	1000	.	51	-1	-1	-1
chr1	10825965	10826115	.	853	.	36	-1	-1	-1
chr1	10835805	10835955	.	529	.	20	-1	-1	-1
chr1	10836425	10836575	.	868	.	37	-1	-1	-1
chr1	10836665	10836815	.	1000	.	126	-1	-1	-1
chr1	10848645	10848795	.	1000	.	111	-1	-1	-1
chr1	10855105	10855255	.	714	.	28	-1	-1	-1
chr1	10855665	10855815	.	1000	.	70	-1	-1	-1
chr1	10856045	10856195	.	673	.	26	-1	-1	-1
chr1	10856385	10856535	.	1000	.	77	-1	-1	-1
chr1	10856645	10856795	.	1000	.	173	-1	-1	-1
chr1	10864145	10864295	.	938	.	42	-1	-1	-1
chr1	10864525	10864675	.	1000	.	70	-1	-1	-1
chr1	10875145	10875295	.	734	.	29	-1	-1	-1
chr1	10875325	10875475	.	470	.	18	-1	-1	-1
chr1	10875705	10875855	.	897	.	39	-1	-1	-1
chr1	10875905	10876055	.	752	.	30	-1	-1	-1
chr1	10909385	10909535	.	606	.	23	-1	-1	-1
chr1	10920825	10920975	.	883	.	38	-1	-1	-1
chr1	10970085	10970235	.	938	.	42	-1	-1	-1
chr1	11001925	11002075	.	911	.	40	-1	-1	-1
chr1	11002165	11002315	.	1000	.	127	-1	-1	-1
chr1	11018845	11018995	.	911	.	40	-1	-1	-1
chr1	11021185	11021335	.	1000	.	111	-1	-1	-1
chr1	11028485	11028635	.	694	.	27	-1	-1	-1
chr1	11040325	11040475	.	951	.	43	-1	-1	-1
chr1	11072305	11072455	.	1000	.	221	-1	-1	-1
chr1	11072625	11072775	.	1000	.	154	-1	-1	-1
chr1	11073045	11073195	.	1000	.	107	-1	-1	-1
chr1	11073345	11073495	.	606	.	23	-1	-1	-1
chr1	11097765	11097915	.	1000	.	103	-1	-1	-1
chr1	11098065	11098215	.	529	.	20	-1	-1	-1
chr1	11118705	11118855	.	1000	.	55	-1	-1	-1
chr1	11119025	11119175	.	734	.	29	-1	-1	-1
chr1	11119285	11119435	.	897	.	39	-1	-1	-1
chr1	11119785	11119935	.	1000	.	61	-1	-1	-1
chr1	11120145	11120295	.	1000	.	325	-1	-1	-1
chr1	11121005	11121155	.	555	.	21	-1	-1	-1
chr1	11131285	11131435	.	529	.	20	-1	-1	-1
chr1	11131565	11131715	.	714	.	28	-1	-1	-1
chr1	11132045	11132195	.	1000	.	49	-1	-1	-1
chr1	11132405	11132555	.	976	.	45	-1	-1	-1
chr1	11159385	11159535	.	1000	.	73	-1	-1	-1
chr1	11159605	11159755	.	581	.	22	-1	-1	-1
chr1	11159845	11159995	.	1000	.	162	-1	-1	-1
chr1	11160065	11160215	.	555	.	21	-1	-1	-1
chr1	11194485	11194635	.	581	.	22	-1	-1	-1
chr1	11194805	11194955	.	439	.	17	-1	-1	-1
chr1	11195045	11195195	.	529	.	20	-1	-1	-1
chr1	11211265	11211415	.	673	.	26	-1	-1	-1
chr1	11212085	11212235	.	406	.	16	-1	-1	-1
chr1	11212445	11212595	.	976	.	45	-1	-1	-1
chr1	11230285	11230435	.	976	.	45	-1	-1	-1
chr1	11238105	11238255	.	370	.	14	-1	-1	-1
chr1	11239125	11239275	.	370	.	8	-1	-1	-1
chr1	11301865	11302015	.	1000	.	56	-1	-1	-1
chr1	11316325	11316475	.	951	.	43	-1	-1	-1
chr1	11322585	11322735	.	1000	.	276	-1	-1	-1
chr1	11332985	11333135	.	1000	.	182	-1	-1	-1
chr1	11333445	11333595	.	1000	.	69	-1	-1	-1
chr1	11333665	11333815	.	555	.	21	-1	-1	-1
chr1	11341425	11341575	.	439	.	17	-1	-1	-1
chr1	11342225	11342375	.	853	.	36	-1	-1	-1
chr1	11352545	11352695	.	714	.	28	-1	-1	-1
chr1	11352885	11353035	.	734	.	29	-1	-1	-1
chr1	11397665	11397815	.	1000	.	70	-1	-1	-1
chr1	11402005	11402155	.	470	.	18	-1	-1	-1
chr1	11402885	11403035	.	370	.	14	-1	-1	-1
chr1	11464305	11464455	.	853	.	36	-1	-1	-1
chr1	11473625	11473775	.	470	.	18	-1	-1	-1
chr1	11515565	11515715	.	470	.	18	-1	-1	-1
chr1	11515905	11516055	.	694	.	27	-1	-1	-1
chr1	11516385	11516535	.	1000	.	53	-1	-1	-1
chr1	11523285	11523435	.	581	.	22	-1	-1	-1
chr1	11533805	11533955	.	964	.	44	-1	-1	-1
chr1	11540245	11540395	.	1000	.	85	-1	-1	-1
chr1	11544425	11544575	.	439	.	17	-1	-1	-1
chr1	11610785	11610935	.	1000	.	78	-1	-1	-1
chr1	11666425	11666575	.	500	.	19	-1	-1	-1
chr1	11677485	11677635	.	1000	.	127	-1	-1	-1
chr1	11695985	11696135	.	1000	.	63	-1	-1	-1
chr1	11702585	11702735	.	1000	.	89	-1	-1	-1
chr1	11705865	11706015	.	1000	.	88	-1	-1	-1
chr1	11714845	11714995	.	1000	.	147	-1	-1	-1
chr1	11724165	11724315	.	1000	.	157	-1	-1	-1
chr1	11740725	11740875	.	1000	.	49	-1	-1	-1
chr1	11741045	11741195	.	1000	.	130	-1	-1	-1
chr1	11741165	11741315	.	1000	.	241	-1	-1	-1
chr1	11741505	11741655	.	1000	.	67	-1	-1	-1
chr1	11741865	11742015	.	439	.	17	-1	-1	-1
chr1	11767865	11768015	.	1000	.	63	-1	-1	-1
chr1	11779705	11779855	.	853	.	36	-1	-1	-1
chr1	11779945	11780095	.	1000	.	66	-1	-1	-1
chr1	11796045	11796195	.	1000	.	156	-1	-1	-1
chr1	11796525	11796675	.	1000	.	123	-1	-1	-1
chr1	11796825	11796975	.	606	.	23	-1	-1	-1
chr1	11797445	11797595	.	1000	.	97	-1	-1	-1
chr1	11809345	11809495	.	1000	.	86	-1	-1	-1
chr1	11845305	11845455	.	1000	.	82	-1	-1	-1
chr1	11864565	11864715	.	1000	.	54	-1	-1	-1
chr1	11865545	11865695	.	1000	.	56	-1	-1	-1
chr1	11865945	11866095	.	1000	.	150	-1	-1	-1
chr1	11866125	11866275	.	1000	.	237	-1	-1	-1
chr1	11866405	11866555	.	1000	.	99	-1	-1	-1
chr1	11866745	11866895	.	555	.	21	-1	-1	-1
chr1	11872905	11873055	.	370	.	14	-1	-1	-1
chr1	11898825	11898975	.	1000	.	195	-1	-1	-1
chr1	11905705	11905855	.	837	.	35	-1	-1	-1
chr1	11919445	11919595	.	1000	.	113	-1	-1	-1
chr1	11941185	11941335	.	951	.	43	-1	-1	-1
chr1	11954105	11954255	.	1000	.	136	-1	-1	-1
chr1	11967825	11967975	.	1000	.	88	-1	-1	-1
chr1	11968185	11968335	.	581	.	22	-1	-1	-1
chr1	11968545	11968695	.	652	.	25	-1	-1	-1
chr1	11968965	11969115	.	1000	.	118	-1	-1	-1
chr1	11969645	11969795	.	788	.	32	-1	-1	-1
chr1	11970125	11970275	.	555	.	21	-1	-1	-1
chr1	11979065	11979215	.	652	.	25	-1	-1	-1
chr1	11985405	11985555	.	629	.	24	-1	-1	-1
chr1	11986425	11986575	.	1000	.	115	-1	-1	-1
chr1	11994625	11994775	.	1000	.	198	-1	-1	-1
chr1	11994885	11995035	.	1000	.	100	-1	-1	-1
chr1	11995225	11995375	.	500	.	19	-1	-1	-1
chr1	11995325	11995475	.	529	.	20	-1	-1	-1
chr1	12029405	12029555	.	1000	.	55	-1	-1	-1
chr1	12040205	12040355	.	1000	.	146	-1	-1	-1
chr1	12040385	12040535	.	1000	.	242	-1	-1	-1
chr1	12040645	12040795	.	788	.	32	-1	-1	-1
chr1	12040845	12040995	.	439	.	17	-1	-1	-1
chr1	12052005	12052155	.	439	.	17	-1	-1	-1
chr1	12079265	12079415	.	1000	.	426	-1	-1	-1
chr1	12079705	12079855	.	770	.	31	-1	-1	-1
chr1	12079985	12080135	.	752	.	30	-1	-1	-1
chr1	12091425	12091575	.	964	.	44	-1	-1	-1
chr1	12100885	12101035	.	1000	.	57	-1	-1	-1
chr1	12109825	12109975	.	1000	.	144	-1	-1	-1
chr1	12185005	12185155	.	976	.	45	-1	-1	-1
chr1	12217805	12217955	.	1000	.	69	-1	-1	-1
chr1	12248745	12248895	.	1000	.	48	-1	-1	-1
chr1	12249045	12249195	.	1000	.	73	-1	-1	-1
chr1	12268745	12268895	.	500	.	19	-1	-1	-1
chr1	12269025	12269175	.	1000	.	109	-1	-1	-1
chr1	12289965	12290115	.	1000	.	124	-1	-1	-1
chr1	12290825	12290975	.	897	.	39	-1	-1	-1
chr1	12291105	12291255	.	1000	.	66	-1	-1	-1
chr1	12304765	12304915	.	1000	.	69	-1	-1	-1
chr1	12369865	12370015	.	370	.	11	-1	-1	-1
chr1	12370425	12370575	.	370	.	14	-1	-1	-1
chr1	12374505	12374655	.	370	.	15	-1	-1	-1
chr1	12416145	12416295	.	652	.	25	-1	-1	-1
chr1	12416465	12416615	.	821	.	34	-1	-1	-1
chr1	12428845	12428995	.	925	.	41	-1	-1	-1
chr1	12440505	12440655	.	629	.	24	-1	-1	-1
chr1	12441345	12441495	.	470	.	18	-1	-1	-1
chr1	12467525	12467675	.	734	.	29	-1	-1	-1
chr1	12493565	12493715	.	370	.	12	-1	-1	-1
chr1	12521425	12521575	.	555	.	21	-1	-1	-1
chr1	12524725	12524875	.	770	.	31	-1	-1	-1
chr1	12529945	12530095	.	370	.	11	-1	-1	-1
chr1	12535725	12535875	.	988	.	46	-1	-1	-1
chr1	12536165	12536315	.	439	.	17	-1	-1	-1
chr1	12538185	12538335	.	629	.	24	-1	-1	-1
chr1	12538485	12538635	.	555	.	21	-1	-1	-1
chr1	12538605	12538755	.	500	.	19	-1	-1	-1
chr1	12545705	12545855	.	529	.	20	-1	-1	-1
chr1	12556645	12556795	.	1000	.	66	-1	-1	-1
chr1	12587765	12587915	.	606	.	23	-1	-1	-1
chr1	12588445	12588595	.	1000	.	71	-1	-1	-1
chr1	12589465	12589615	.	470	.	18	-1	-1	-1
chr1	12657945	12658095	.	988	.	46	-1	-1	-1
chr1	12664225	12664375	.	500	.	19	-1	-1	-1
chr1	12664505	12664655	.	868	.	37	-1	-1	-1
chr1	12675485	12675635	.	837	.	35	-1	-1	-1
chr1	12676025	12676175	.	1000	.	49	-1	-1	-1
chr1	12676225	12676375	.	1000	.	62	-1	-1	-1
chr1	12676705	12676855	.	500	.	19	-1	-1	-1
chr1	12676925	12677075	.	629	.	24	-1	-1	-1
chr1	12682005	12682155	.	500	.	19	-1	-1	-1
chr1	12714145	12714295	.	694	.	27	-1	-1	-1
chr1	12719105	12719255	.	1000	.	110	-1	-1	-1
chr1	12806005	12806155	.	370	.	14	-1	-1	-1
chr1	12820445	12820595	.	406	.	16	-1	-1	-1
chr1	12844025	12844175	.	406	.	16	-1	-1	-1
chr1	13795925	13796075	.	821	.	34	-1	-1	-1
chr1	13843825	13843975	.	439	.	17	-1	-1	-1
chr1	13870525	13870675	.	1000	.	69	-1	-1	-1
chr1	13877365	13877515	.	370	.	13	-1	-1	-1
chr1	13919585	13919735	.	406	.	16	-1	-1	-1
chr1	13926205	13926355	.	673	.	26	-1	-1	-1
chr1	13992265	13992415	.	1000	.	73	-1	-1	-1
chr1	14040785	14040935	.	370	.	14	-1	-1	-1
chr1	14075285	14075435	.	770	.	31	-1	-1	-1
chr1	14075765	14075915	.	1000	.	302	-1	-1	-1
chr1	14127785	14127935	.	837	.	35	-1	-1	-1
chr1	14128245	14128395	.	1000	.	50	-1	-1	-1
chr1	14155445	14155595	.	1000	.	73	-1	-1	-1
chr1	14155985	14156135	.	770	.	31	-1	-1	-1
chr1	14186505	14186655	.	370	.	9	-1	-1	-1
chr1	14227645	14227795	.	370	.	12	-1	-1	-1
chr1	14228165	14228315	.	370	.	8	-1	-1	-1
chr1	14256745	14256895	.	370	.	14	-1	-1	-1
chr1	14286985	14287135	.	1000	.	56	-1	-1	-1
chr1	14292405	14292555	.	897	.	39	-1	-1	-1
chr1	14421585	14421735	.	370	.	14	-1	-1	-1
chr1	14440485	14440635	.	734	.	29	-1	-1	-1
chr1	14461625	14461775	.	714	.	28	-1	-1	-1
chr1	14461765	14461915	.	439	.	17	-1	-1	-1
chr1	14468985	14469135	.	629	.	24	-1	-1	-1
chr1	14617765	14617915	.	370	.	11	-1	-1	-1
chr1	14687545	14687695	.	370	.	9	-1	-1	-1
chr1	14748245	14748395	.	529	.	20	-1	-1	-1
chr1	14748705	14748855	.	1000	.	64	-1	-1	-1
chr1	14824485	14824635	.	370	.	14	-1	-1	-1
chr1	14825545	14825695	.	694	.	27	-1	-1	-1
chr1	14826625	14826775	.	752	.	30	-1	-1	-1
chr1	14864965	14865115	.	370	.	14	-1	-1	-1
chr1	14925505	14925655	.	1000	.	49	-1	-1	-1
chr1	14925785	14925935	.	752	.	30	-1	-1	-1
chr1	14961085	14961235	.	370	.	11	-1	-1	-1
chr1	15026985	15027135	.	652	.	25	-1	-1	-1
chr1	15058505	15058655	.	976	.	45	-1	-1	-1
chr1	15064225	15064375	.	500	.	19	-1	-1	-1
chr1	15064785	15064935	.	1000	.	81	-1	-1	-1
chr1	15105725	15105875	.	770	.	31	-1	-1	-1
chr1	15202825	15202975	.	370	.	10	-1	-1	-1
chr1	15263785	15263935	.	370	.	14	-1	-1	-1
chr1	15273985	15274135	.	439	.	17	-1	-1	-1
chr1	15282025	15282175	.	694	.	27	-1	-1	-1
chr1	15282625	15282775	.	788	.	32	-1	-1	-1
chr1	15321705	15321855	.	925	.	41	-1	-1	-1
chr1	15354105	15354255	.	1000	.	47	-1	-1	-1
chr1	15373125	15373275	.	1000	.	87	-1	-1	-1
chr1	15405405	15405555	.	370	.	15	-1	-1	-1
chr1	15415845	15415995	.	370	.	14	-1	-1	-1
chr1	15417005	15417155	.	1000	.	56	-1	-1	-1
chr1	15426945	15427095	.	805	.	33	-1	-1	-1
chr1	15455105	15455255	.	1000	.	59	-1	-1	-1
chr1	15478905	15479055	.	1000	.	60	-1	-1	-1
chr1	15479325	15479475	.	581	.	22	-1	-1	-1
chr1	15479685	15479835	.	439	.	17	-1	-1	-1
chr1	15480105	15480255	.	1000	.	80	-1	-1	-1
chr1	15527245	15527395	.	370	.	13	-1	-1	-1
chr1	15534545	15534695	.	439	.	17	-1	-1	-1
chr1	15599145	15599295	.	951	.	43	-1	-1	-1
chr1	15611505	15611655	.	470	.	18	-1	-1	-1
chr1	15631345	15631495	.	694	.	27	-1	-1	-1
chr1	15649745	15649895	.	673	.	26	-1	-1	-1
chr1	15650125	15650275	.	529	.	20	-1	-1	-1
chr1	15757765	15757915	.	1000	.	74	-1	-1	-1
chr1	15837285	15837435	.	500	.	19	-1	-1	-1
chr1	15850705	15850855	.	1000	.	107	-1	-1	-1
chr1	15851265	15851415	.	1000	.	52	-1	-1	-1
chr1	15853205	15853355	.	1000	.	61	-1	-1	-1
chr1	15853565	15853715	.	629	.	24	-1	-1	-1
chr1	15885805	15885955	.	370	.	15	-1	-1	-1
chr1	15943645	15943795	.	1000	.	52	-1	-1	-1
chr1	15943925	15944075	.	1000	.	52	-1	-1	-1
chr1	15944465	15944615	.	500	.	19	-1	-1	-1
chr1	15944585	15944735	.	629	.	24	-1	-1	-1
chr1	15952845	15952995	.	406	.	16	-1	-1	-1
chr1	16011365	16011515	.	734	.	29	-1	-1	-1
chr1	16011645	16011795	.	500	.	19	-1	-1	-1
chr1	16062565	16062715	.	1000	.	70	-1	-1	-1
chr1	16067965	16068115	.	1000	.	132	-1	-1	-1
chr1	16118605	16118755	.	1000	.	49	-1	-1	-1
chr1	16126825	16126975	.	470	.	18	-1	-1	-1
chr1	16142125	16142275	.	439	.	17	-1	-1	-1
chr1	16160865	16161015	.	1000	.	61	-1	-1	-1
chr1	16161405	16161555	.	1000	.	56	-1	-1	-1
chr1	16162445	16162595	.	1000	.	76	-1	-1	-1
chr1	16162705	16162855	.	606	.	23	-1	-1	-1
chr1	16174045	16174195	.	1000	.	123	-1	-1	-1
chr1	16175865	16176015	.	652	.	25	-1	-1	-1
chr1	16176565	16176715	.	555	.	21	-1	-1	-1
chr1	16212905	16213055	.	1000	.	61	-1	-1	-1
chr1	16266025	16266175	.	1000	.	66	-1	-1	-1
chr1	16302045	16302195	.	897	.	39	-1	-1	-1
chr1	16302545	16302695	.	1000	.	101	-1	-1	-1
chr1	16335645	16335795	.	1000	.	62	-1	-1	-1
chr1	16340145	16340295	.	529	.	20	-1	-1	-1
chr1	16340425	16340575	.	714	.	28	-1	-1	-1
chr1	16359425	16359575	.	1000	.	97	-1	-1	-1
chr1	16382685	16382835	.	1000	.	101	-1	-1	-1
chr1	16391505	16391655	.	370	.	13	-1	-1	-1
chr1	16395085	16395235	.	500	.	19	-1	-1	-1
chr1	16405505	16405655	.	734	.	29	-1	-1	-1
chr1	16408945	16409095	.	1000	.	57	-1	-1	-1
chr1	16417845	16417995	.	1000	.	76	-1	-1	-1
chr1	16447585	16447735	.	1000	.	71	-1	-1	-1
chr1	16447845	16447995	.	837	.	35	-1	-1	-1
chr1	16448385	16448535	.	370	.	15	-1	-1	-1
chr1	16471745	16471895	.	1000	.	68	-1	-1	-1
chr1	16481265	16481415	.	770	.	31	-1	-1	-1
chr1	16481565	16481715	.	470	.	18	-1	-1	-1
chr1	16482105	16482255	.	581	.	22	-1	-1	-1
chr1	16502225	16502375	.	606	.	23	-1	-1	-1
chr1	16502485	16502635	.	1000	.	50	-1	-1	-1
chr1	16514345	16514495	.	988	.	46	-1	-1	-1
chr1	16532745	16532895	.	529	.	20	-1	-1	-1
chr1	16533125	16533275	.	1000	.	140	-1	-1	-1
chr1	16533505	16533655	.	1000	.	78	-1	-1	-1
chr1	16562745	16562895	.	1000	.	63	-1	-1	-1
chr1	16562985	16563135	.	1000	.	59	-1	-1	-1
chr1	16563625	16563775	.	1000	.	82	-1	-1	-1
chr1	16575285	16575435	.	805	.	33	-1	-1	-1
chr1	16626965	16627115	.	370	.	8	-1	-1	-1
chr1	16661185	16661335	.	370	.	15	-1	-1	-1
chr1	16677325	16677475	.	500	.	19	-1	-1	-1
chr1	16678925	16679075	.	1000	.	79	-1	-1	-1
chr1	16693625	16693775	.	1000	.	59	-1	-1	-1
chr1	16693905	16694055	.	752	.	30	-1	-1	-1
chr1	16694125	16694275	.	652	.	25	-1	-1	-1
chr1	16723245	16723395	.	581	.	22	-1	-1	-1
chr1	16767065	16767215	.	1000	.	67	-1	-1	-1
chr1	16767685	16767835	.	439	.	17	-1	-1	-1
chr1	16767865	16768015	.	673	.	26	-1	-1	-1
chr1	16825725	16825875	.	1000	.	113	-1	-1	-1
chr1	16826085	16826235	.	529	.	20	-1	-1	-1
chr1	16840465	16840615	.	1000	.	54	-1	-1	-1
chr1	16861265	16861415	.	976	.	45	-1	-1	-1
chr1	16934925	16935075	.	1000	.	55	-1	-1	-1
chr1	16939765	16939915	.	1000	.	93	-1	-1	-1
chr1	16940005	16940155	.	1000	.	248	-1	-1	-1
chr1	16947605	16947755	.	1000	.	146	-1	-1	-1
chr1	16950025	16950175	.	1000	.	92	-1	-1	-1
chr1	16950505	16950655	.	1000	.	236	-1	-1	-1
chr1	16970805	16970955	.	1000	.	48	-1	-1	-1
chr1	16971165	16971315	.	1000	.	222	-1	-1	-1
chr1	17004685	17004835	.	853	.	36	-1	-1	-1
chr1	17029745	17029895	.	1000	.	175	-1	-1	-1
chr1	17036365	17036515	.	1000	.	120	-1	-1	-1
chr1	17053765	17053915	.	1000	.	58	-1	-1	-1
chr1	17053945	17054095	.	964	.	44	-1	-1	-1
chr1	17214965	17215115	.	406	.	16	-1	-1	-1
chr1	17215305	17215455	.	370	.	13	-1	-1	-1
chr1	17222625	17222775	.	470	.	18	-1	-1	-1
chr1	17223325	17223475	.	370	.	14	-1	-1	-1
chr1	17231325	17231475	.	1000	.	90	-1	-1	-1
chr1	17231585	17231735	.	529	.	20	-1	-1	-1
chr1	17240445	17240595	.	1000	.	219	-1	-1	-1
chr1	17240585	17240735	.	1000	.	256	-1	-1	-1
chr1	17274845	17274995	.	1000	.	111	-1	-1	-1
chr1	17275125	17275275	.	1000	.	278	-1	-1	-1
chr1	17275605	17275755	.	1000	.	97	-1	-1	-1
chr1	17287305	17287455	.	1000	.	73	-1	-1	-1
chr1	17287565	17287715	.	1000	.	47	-1	-1	-1
chr1	17301865	17302015	.	752	.	30	-1	-1	-1
chr1	17337265	17337415	.	821	.	34	-1	-1	-1
chr1	17338445	17338595	.	1000	.	104	-1	-1	-1
chr1	17353985	17354135	.	529	.	20	-1	-1	-1
chr1	17380525	17380675	.	1000	.	90	-1	-1	-1
chr1	17386265	17386415	.	821	.	34	-1	-1	-1
chr1	17445945	17446095	.	1000	.	110	-1	-1	-1
chr1	17452385	17452535	.	1000	.	59	-1	-1	-1
chr1	17559665	17559815	.	470	.	18	-1	-1	-1
chr1	17563645	17563795	.	1000	.	51	-1	-1	-1
chr1	17619365	17619515	.	370	.	11	-1	-1	-1
chr1	17697205	17697355	.	897	.	39	-1	-1	-1
chr1	17703985	17704135	.	629	.	24	-1	-1	-1
chr1	17732765	17732915	.	1000	.	51	-1	-1	-1
chr1	17754645	17754795	.	734	.	29	-1	-1	-1
chr1	17754845	17754995	.	529	.	20	-1	-1	-1
chr1	17755045	17755195	.	555	.	21	-1	-1	-1
chr1	17766245	17766395	.	1000	.	94	-1	-1	-1
chr1	17820825	17820975	.	853	.	36	-1	-1	-1
chr1	17866885	17867035	.	1000	.	58	-1	-1	-1
chr1	17891245	17891395	.	1000	.	65	-1	-1	-1
chr1	17908765	17908915	.	1000	.	55	-1	-1	-1
chr1	17933445	17933595	.	714	.	28	-1	-1	-1
chr1	17988205	17988355	.	1000	.	51	-1	-1	-1
chr1	18158185	18158335	.	911	.	40	-1	-1	-1
chr1	18218885	18219035	.	694	.	27	-1	-1	-1
chr1	18246005	18246155	.	406	.	16	-1	-1	-1
chr1	18246485	18246635	.	529	.	20	-1	-1	-1
chr1	18385845	18385995	.	1000	.	47	-1	-1	-1
chr1	18427105	18427255	.	868	.	37	-1	-1	-1
chr1	18435665	18435815	.	752	.	30	-1	-1	-1
chr1	18502405	18502555	.	370	.	15	-1	-1	-1
chr1	18516885	18517035	.	770	.	31	-1	-1	-1
chr1	18528525	18528675	.	370	.	9	-1	-1	-1
chr1	18582905	18583055	.	951	.	43	-1	-1	-1
chr1	18625265	18625415	.	897	.	39	-1	-1	-1
chr1	18626085	18626235	.	470	.	18	-1	-1	-1
chr1	18646645	18646795	.	652	.	25	-1	-1	-1
chr1	18652805	18652955	.	406	.	16	-1	-1	-1
chr1	18743905	18744055	.	406	.	16	-1	-1	-1
chr1	18767145	18767295	.	370	.	10	-1	-1	-1
chr1	18790865	18791015	.	555	.	21	-1	-1	-1
chr1	18806805	18806955	.	555	.	21	-1	-1	-1
chr1	18862185	18862335	.	500	.	19	-1	-1	-1
chr1	18902185	18902335	.	938	.	42	-1	-1	-1
chr1	18908025	18908175	.	752	.	30	-1	-1	-1
chr1	18924005	18924155	.	788	.	32	-1	-1	-1
chr1	18925785	18925935	.	555	.	21	-1	-1	-1
chr1	18925885	18926035	.	581	.	22	-1	-1	-1
chr1	18995385	18995535	.	837	.	35	-1	-1	-1
chr1	19007985	19008135	.	1000	.	55	-1	-1	-1
chr1	19147345	19147495	.	1000	.	56	-1	-1	-1
chr1	19201805	19201955	.	1000	.	73	-1	-1	-1
chr1	19210725	19210875	.	911	.	40	-1	-1	-1
chr1	19211045	19211195	.	439	.	17	-1	-1	-1
chr1	19228945	19229095	.	1000	.	91	-1	-1	-1
chr1	19229305	19229455	.	1000	.	141	-1	-1	-1
chr1	19229645	19229795	.	470	.	18	-1	-1	-1
chr1	19229925	19230075	.	925	.	41	-1	-1	-1
chr1	19239645	19239795	.	964	.	44	-1	-1	-1
chr1	19248185	19248335	.	370	.	14	-1	-1	-1
chr1	19248905	19249055	.	1000	.	63	-1	-1	-1
chr1	19271425	19271575	.	606	.	23	-1	-1	-1
chr1	19283245	19283395	.	1000	.	199	-1	-1	-1
chr1	19288865	19289015	.	370	.	11	-1	-1	-1
chr1	19325825	19325975	.	370	.	15	-1	-1	-1
chr1	19337065	19337215	.	788	.	32	-1	-1	-1
chr1	19337665	19337815	.	529	.	20	-1	-1	-1
chr1	19392885	19393035	.	1000	.	51	-1	-1	-1
chr1	19393905	19394055	.	555	.	21	-1	-1	-1
chr1	19394105	19394255	.	500	.	19	-1	-1	-1
chr1	19405865	19406015	.	370	.	11	-1	-1	-1
chr1	19406505	19406655	.	853	.	36	-1	-1	-1
chr1	19413945	19414095	.	370	.	10	-1	-1	-1
chr1	19536765	19536915	.	1000	.	62	-1	-1	-1
chr1	19559085	19559235	.	529	.	20	-1	-1	-1
chr1	19577985	19578135	.	1000	.	65	-1	-1	-1
chr1	19578185	19578335	.	1000	.	82	-1	-1	-1
chr1	19637725	19637875	.	555	.	21	-1	-1	-1
chr1	19670965	19671115	.	883	.	38	-1	-1	-1
chr1	19680285	19680435	.	439	.	17	-1	-1	-1
chr1	19681065	19681215	.	529	.	20	-1	-1	-1
chr1	19682745	19682895	.	714	.	28	-1	-1	-1
chr1	19747245	19747395	.	406	.	16	-1	-1	-1
chr1	19753725	19753875	.	439	.	17	-1	-1	-1
chr1	19760125	19760275	.	555	.	21	-1	-1	-1
chr1	19763405	19763555	.	500	.	19	-1	-1	-1
chr1	19772325	19772475	.	606	.	23	-1	-1	-1
chr1	19777445	19777595	.	470	.	18	-1	-1	-1
chr1	19778845	19778995	.	752	.	30	-1	-1	-1
chr1	19785505	19785655	.	911	.	40	-1	-1	-1
chr1	19831385	19831535	.	734	.	29	-1	-1	-1
chr1	19918305	19918455	.	370	.	13	-1	-1	-1
chr1	19923365	19923515	.	853	.	36	-1	-1	-1
chr1	19946385	19946535	.	370	.	11	-1	-1	-1
chr1	19967345	19967495	.	694	.	27	-1	-1	-1
chr1	19977405	19977555	.	652	.	25	-1	-1	-1
chr1	19977745	19977895	.	1000	.	53	-1	-1	-1
chr1	19980045	19980195	.	406	.	16	-1	-1	-1
chr1	19980365	19980515	.	1000	.	72	-1	-1	-1
chr1	19986345	19986495	.	1000	.	101	-1	-1	-1
chr1	20003025	20003175	.	1000	.	62	-1	-1	-1
chr1	20005165	20005315	.	370	.	10	-1	-1	-1
chr1	20030325	20030475	.	555	.	21	-1	-1	-1
chr1	20031125	20031275	.	911	.	40	-1	-1	-1
chr1	20042185	20042335	.	1000	.	48	-1	-1	-1
chr1	20062405	20062555	.	951	.	43	-1	-1	-1
chr1	20102985	20103135	.	500	.	19	-1	-1	-1
chr1	20113565	20113715	.	853	.	36	-1	-1	-1
chr1	20124665	20124815	.	821	.	34	-1	-1	-1
chr1	20141625	20141775	.	652	.	25	-1	-1	-1
chr1	20142085	20142235	.	370	.	9	-1	-1	-1
chr1	20204885	20205035	.	470	.	18	-1	-1	-1
chr1	20208765	20208915	.	1000	.	63	-1	-1	-1
chr1	20244625	20244775	.	883	.	38	-1	-1	-1
chr1	20301365	20301515	.	853	.	36	-1	-1	-1
chr1	20306925	20307075	.	370	.	10	-1	-1	-1
chr1	20359005	20359155	.	500	.	19	-1	-1	-1
chr1	20427505	20427655	.	652	.	25	-1	-1	-1
chr1	20463665	20463815	.	911	.	40	-1	-1	-1
chr1	20466805	20466955	.	581	.	22	-1	-1	-1
chr1	20478925	20479075	.	1000	.	67	-1	-1	-1
chr1	20479785	20479935	.	370	.	12	-1	-1	-1
chr1	20513765	20513915	.	606	.	23	-1	-1	-1
chr1	20539525	20539675	.	752	.	30	-1	-1	-1
chr1	20577185	20577335	.	370	.	15	-1	-1	-1
chr1	20652445	20652595	.	370	.	14	-1	-1	-1
chr1	20667625	20667775	.	581	.	22	-1	-1	-1
chr1	20668185	20668335	.	752	.	30	-1	-1	-1
chr1	20668705	20668855	.	370	.	12	-1	-1	-1
chr1	20685325	20685475	.	694	.	27	-1	-1	-1
chr1	20703485	20703635	.	555	.	21	-1	-1	-1
chr1	20796805	20796955	.	370	.	10	-1	-1	-1
chr1	20807645	20807795	.	370	.	11	-1	-1	-1
chr1	20812685	20812835	.	1000	.	62	-1	-1	-1
chr1	20813205	20813355	.	694	.	27	-1	-1	-1
chr1	20820365	20820515	.	1000	.	59	-1	-1	-1
chr1	20834325	20834475	.	714	.	28	-1	-1	-1
chr1	20834605	20834755	.	1000	.	84	-1	-1	-1
chr1	20848965	20849115	.	406	.	16	-1	-1	-1
chr1	20864925	20865075	.	370	.	15	-1	-1	-1
chr1	20865425	20865575	.	500	.	19	-1	-1	-1
chr1	20901765	20901915	.	439	.	17	-1	-1	-1
chr1	20940365	20940515	.	370	.	12	-1	-1	-1
chr1	20960405	20960555	.	1000	.	65	-1	-1	-1
chr1	20961085	20961235	.	529	.	20	-1	-1	-1
chr1	20988005	20988155	.	1000	.	103	-1	-1	-1
chr1	20988285	20988435	.	673	.	26	-1	-1	-1
chr1	21022985	21023135	.	1000	.	58	-1	-1	-1
chr1	21023445	21023595	.	1000	.	86	-1	-1	-1
chr1	21113225	21113375	.	1000	.	94	-1	-1	-1
chr1	21113765	21113915	.	1000	.	81	-1	-1	-1
chr1	21310185	21310335	.	370	.	10	-1	-1	-1
chr1	21348865	21349015	.	821	.	34	-1	-1	-1
chr1	21359405	21359555	.	370	.	13	-1	-1	-1
chr1	21475965	21476115	.	897	.	39	-1	-1	-1
chr1	21502765	21502915	.	805	.	33	-1	-1	-1
chr1	21503085	21503235	.	805	.	33	-1	-1	-1
chr1	21503425	21503575	.	1000	.	92	-1	-1	-1
chr1	21521725	21521875	.	853	.	36	-1	-1	-1
chr1	21578465	21578615	.	1000	.	51	-1	-1	-1
chr1	21581805	21581955	.	883	.	38	-1	-1	-1
chr1	21603025	21603175	.	1000	.	51	-1	-1	-1
chr1	21611065	21611215	.	370	.	12	-1	-1	-1
chr1	21635485	21635635	.	868	.	37	-1	-1	-1
chr1	21646125	21646275	.	370	.	10	-1	-1	-1
chr1	21655825	21655975	.	714	.	28	-1	-1	-1
chr1	21656045	21656195	.	714	.	28	-1	-1	-1
chr1	21658465	21658615	.	406	.	16	-1	-1	-1
chr1	21658725	21658875	.	897	.	39	-1	-1	-1
chr1	21665185	21665335	.	714	.	28	-1	-1	-1
chr1	21671985	21672135	.	1000	.	168	-1	-1	-1
chr1	21672345	21672495	.	694	.	27	-1	-1	-1
chr1	21695065	21695215	.	1000	.	52	-1	-1	-1
chr1	21697185	21697335	.	370	.	15	-1	-1	-1
chr1	21766265	21766415	.	606	.	23	-1	-1	-1
chr1	21766545	21766695	.	1000	.	87	-1	-1	-1
chr1	21837785	21837935	.	370	.	13	-1	-1	-1
chr1	21900685	21900835	.	1000	.	82	-1	-1	-1
chr1	21947065	21947215	.	1000	.	61	-1	-1	-1
chr1	21949025	21949175	.	1000	.	125	-1	-1	-1
chr1	21950105	21950255	.	470	.	18	-1	-1	-1
chr1	21950305	21950455	.	805	.	33	-1	-1	-1
chr1	21958665	21958815	.	470	.	18	-1	-1	-1
chr1	21960705	21960855	.	714	.	28	-1	-1	-1
chr1	21961125	21961275	.	1000	.	63	-1	-1	-1
chr1	21974525	21974675	.	988	.	46	-1	-1	-1
chr1	21985785	21985935	.	1000	.	108	-1	-1	-1
chr1	21999625	21999775	.	370	.	9	-1	-1	-1
chr1	22002905	22003055	.	925	.	41	-1	-1	-1
chr1	22016365	22016515	.	500	.	19	-1	-1	-1
chr1	22109025	22109175	.	581	.	22	-1	-1	-1
chr1	22109645	22109795	.	1000	.	98	-1	-1	-1
chr1	22110085	22110235	.	1000	.	55	-1	-1	-1
chr1	22196445	22196595	.	911	.	40	-1	-1	-1
chr1	22263845	22263995	.	1000	.	104	-1	-1	-1
chr1	22264205	22264355	.	555	.	21	-1	-1	-1
chr1	22283325	22283475	.	938	.	42	-1	-1	-1
chr1	22290565	22290715	.	673	.	26	-1	-1	-1
chr1	22351905	22352055	.	1000	.	47	-1	-1	-1
chr1	22352345	22352495	.	925	.	41	-1	-1	-1
chr1	22379005	22379155	.	1000	.	89	-1	-1	-1
chr1	22379685	22379835	.	897	.	39	-1	-1	-1
chr1	22432245	22432395	.	606	.	23	-1	-1	-1
chr1	22458065	22458215	.	370	.	10	-1	-1	-1
chr1	22458505	22458655	.	770	.	31	-1	-1	-1
chr1	22458985	22459135	.	370	.	12	-1	-1	-1
chr1	22531745	22531895	.	581	.	22	-1	-1	-1
chr1	22531945	22532095	.	406	.	16	-1	-1	-1
chr1	22583865	22584015	.	883	.	38	-1	-1	-1
chr1	22584185	22584335	.	529	.	20	-1	-1	-1
chr1	22584525	22584675	.	629	.	24	-1	-1	-1
chr1	22586365	22586515	.	470	.	18	-1	-1	-1
chr1	22587165	22587315	.	370	.	11	-1	-1	-1
chr1	22602445	22602595	.	1000	.	48	-1	-1	-1
chr1	22668605	22668755	.	629	.	24	-1	-1	-1
chr1	22675045	22675195	.	1000	.	57	-1	-1	-1
chr1	22740785	22740935	.	673	.	26	-1	-1	-1
chr1	22743185	22743335	.	694	.	27	-1	-1	-1
chr1	22747065	22747215	.	976	.	45	-1	-1	-1
chr1	22778225	22778375	.	1000	.	67	-1	-1	-1
chr1	22778705	22778855	.	439	.	17	-1	-1	-1
chr1	22845025	22845175	.	370	.	11	-1	-1	-1
chr1	22927205	22927355	.	1000	.	105	-1	-1	-1
chr1	22938065	22938215	.	821	.	34	-1	-1	-1
chr1	22968605	22968755	.	1000	.	81	-1	-1	-1
chr1	23031065	23031215	.	988	.	46	-1	-1	-1
chr1	23043685	23043835	.	439	.	17	-1	-1	-1
chr1	23076885	23077035	.	500	.	19	-1	-1	-1
chr1	23077265	23077415	.	555	.	21	-1	-1	-1
chr1	23100705	23100855	.	470	.	18	-1	-1	-1
chr1	23141405	23141555	.	734	.	29	-1	-1	-1
chr1	23153265	23153415	.	1000	.	55	-1	-1	-1
chr1	23154525	23154675	.	370	.	12	-1	-1	-1
chr1	23197225	23197375	.	911	.	40	-1	-1	-1
chr1	23290805	23290955	.	555	.	21	-1	-1	-1
chr1	23295865	23296015	.	734	.	29	-1	-1	-1
chr1	23303005	23303155	.	853	.	36	-1	-1	-1
chr1	23345265	23345415	.	629	.	24	-1	-1	-1
chr1	23345785	23345935	.	1000	.	94	-1	-1	-1
chr1	23346165	23346315	.	883	.	38	-1	-1	-1
chr1	23410305	23410455	.	370	.	10	-1	-1	-1
chr1	23411405	23411555	.	734	.	29	-1	-1	-1
chr1	23425285	23425435	.	370	.	12	-1	-1	-1
chr1	23494285	23494435	.	938	.	42	-1	-1	-1
chr1	23576365	23576515	.	555	.	21	-1	-1	-1
chr1	23670865	23671015	.	1000	.	162	-1	-1	-1
chr1	23694745	23694895	.	1000	.	144	-1	-1	-1
chr1	23695345	23695495	.	1000	.	67	-1	-1	-1
chr1	23704025	23704175	.	581	.	22	-1	-1	-1
chr1	23730265	23730415	.	734	.	29	-1	-1	-1
chr1	23730465	23730615	.	883	.	38	-1	-1	-1
chr1	23778565	23778715	.	1000	.	58	-1	-1	-1
chr1	23798225	23798375	.	406	.	16	-1	-1	-1
chr1	23801525	23801675	.	370	.	15	-1	-1	-1
chr1	23805525	23805675	.	694	.	27	-1	-1	-1
chr1	23810705	23810855	.	1000	.	94	-1	-1	-1
chr1	23811145	23811295	.	1000	.	77	-1	-1	-1
chr1	23823725	23823875	.	964	.	44	-1	-1	-1
chr1	23854805	23854955	.	1000	.	60	-1	-1	-1
chr1	23857785	23857935	.	1000	.	88	-1	-1	-1
chr1	23866385	23866535	.	1000	.	76	-1	-1	-1
chr1	23871305	23871455	.	1000	.	49	-1	-1	-1
chr1	23881425	23881575	.	1000	.	108	-1	-1	-1
chr1	23885705	23885855	.	897	.	39	-1	-1	-1
chr1	23886005	23886155	.	1000	.	56	-1	-1	-1
chr1	23946285	23946435	.	951	.	43	-1	-1	-1
chr1	23961545	23961695	.	821	.	34	-1	-1	-1
chr1	23964005	23964155	.	964	.	44	-1	-1	-1
chr1	23999685	23999835	.	897	.	39	-1	-1	-1
chr1	24018125	24018275	.	1000	.	77	-1	-1	-1
chr1	24018585	24018735	.	439	.	17	-1	-1	-1
chr1	24053885	24054035	.	652	.	25	-1	-1	-1
chr1	24054125	24054275	.	853	.	36	-1	-1	-1
chr1	24071225	24071375	.	606	.	23	-1	-1	-1
chr1	24077905	24078055	.	606	.	23	-1	-1	-1
chr1	24104745	24104895	.	1000	.	61	-1	-1	-1
chr1	24105105	24105255	.	470	.	18	-1	-1	-1
chr1	24112405	24112555	.	370	.	13	-1	-1	-1
chr1	24117525	24117675	.	1000	.	52	-1	-1	-1
chr1	24118325	24118475	.	500	.	19	-1	-1	-1
chr1	24123045	24123195	.	770	.	31	-1	-1	-1
chr1	24123385	24123535	.	752	.	30	-1	-1	-1
chr1	24126025	24126175	.	1000	.	70	-1	-1	-1
chr1	24126345	24126495	.	606	.	23	-1	-1	-1
chr1	24126625	24126775	.	897	.	39	-1	-1	-1
chr1	24126945	24127095	.	714	.	28	-1	-1	-1
chr1	24127225	24127375	.	1000	.	103	-1	-1	-1
chr1	24127665	24127815	.	652	.	25	-1	-1	-1
chr1	24127985	24128135	.	581	.	22	-1	-1	-1
chr1	24151905	24152055	.	1000	.	97	-1	-1	-1
chr1	24194765	24194915	.	1000	.	97	-1	-1	-1
chr1	24246585	24246735	.	555	.	21	-1	-1	-1
chr1	24285585	24285735	.	964	.	44	-1	-1	-1
chr1	24286145	24286295	.	1000	.	163	-1	-1	-1
chr1	24306465	24306615	.	500	.	19	-1	-1	-1
chr1	24306805	24306955	.	1000	.	80	-1	-1	-1
chr1	24311085	24311235	.	1000	.	52	-1	-1	-1
chr1	24345465	24345615	.	911	.	40	-1	-1	-1
chr1	24397425	24397575	.	1000	.	64	-1	-1	-1
chr1	24406685	24406835	.	529	.	20	-1	-1	-1
chr1	24439145	24439295	.	470	.	18	-1	-1	-1
chr1	24446645	24446795	.	1000	.	56	-1	-1	-1
chr1	24455765	24455915	.	1000	.	59	-1	-1	-1
chr1	24477065	24477215	.	1000	.	61	-1	-1	-1
chr1	24525865	24526015	.	805	.	33	-1	-1	-1
chr1	24528565	24528715	.	1000	.	68	-1	-1	-1
chr1	24533125	24533275	.	853	.	36	-1	-1	-1
chr1	24542745	24542895	.	406	.	16	-1	-1	-1
chr1	24610485	24610635	.	555	.	21	-1	-1	-1
chr1	24616545	24616695	.	714	.	28	-1	-1	-1
chr1	24621405	24621555	.	734	.	29	-1	-1	-1
chr1	24645765	24645915	.	1000	.	86	-1	-1	-1
chr1	24670025	24670175	.	581	.	22	-1	-1	-1
chr1	24670325	24670475	.	837	.	35	-1	-1	-1
chr1	24671925	24672075	.	370	.	15	-1	-1	-1
chr1	24701925	24702075	.	370	.	13	-1	-1	-1
chr1	24711325	24711475	.	529	.	20	-1	-1	-1
chr1	24716285	24716435	.	370	.	8	-1	-1	-1
chr1	24717885	24718035	.	439	.	17	-1	-1	-1
chr1	24718885	24719035	.	555	.	21	-1	-1	-1
chr1	24740125	24740275	.	1000	.	92	-1	-1	-1
chr1	24742045	24742195	.	1000	.	51	-1	-1	-1
chr1	24742505	24742655	.	439	.	17	-1	-1	-1
chr1	24770005	24770155	.	439	.	17	-1	-1	-1
chr1	24828765	24828915	.	911	.	40	-1	-1	-1
chr1	24829265	24829415	.	1000	.	152	-1	-1	-1
chr1	24830025	24830175	.	529	.	20	-1	-1	-1
chr1	24867605	24867755	.	370	.	15	-1	-1	-1
chr1	24885645	24885795	.	1000	.	70	-1	-1	-1
chr1	24924765	24924915	.	370	.	13	-1	-1	-1
chr1	24959325	24959475	.	370	.	10	-1	-1	-1
chr1	24961765	24961915	.	951	.	43	-1	-1	-1
chr1	24968985	24969135	.	555	.	21	-1	-1	-1
chr1	24969545	24969695	.	1000	.	103	-1	-1	-1
chr1	24970025	24970175	.	370	.	13	-1	-1	-1
chr1	25015145	25015295	.	988	.	46	-1	-1	-1
chr1	25031845	25031995	.	1000	.	64	-1	-1	-1
chr1	25032345	25032495	.	673	.	26	-1	-1	-1
chr1	25071485	25071635	.	1000	.	91	-1	-1	-1
chr1	25072405	25072555	.	581	.	22	-1	-1	-1
chr1	25072725	25072875	.	439	.	17	-1	-1	-1
chr1	25174585	25174735	.	1000	.	55	-1	-1	-1
chr1	25174825	25174975	.	529	.	20	-1	-1	-1
chr1	25180225	25180375	.	370	.	10	-1	-1	-1
chr1	25189025	25189175	.	370	.	15	-1	-1	-1
chr1	25220065	25220215	.	406	.	16	-1	-1	-1
chr1	25338865	25339015	.	1000	.	50	-1	-1	-1
chr1	25358805	25358955	.	911	.	40	-1	-1	-1
chr1	25359005	25359155	.	821	.	34	-1	-1	-1
chr1	25428025	25428175	.	1000	.	59	-1	-1	-1
chr1	25525205	25525355	.	1000	.	51	-1	-1	-1
chr1	25558645	25558795	.	555	.	21	-1	-1	-1
chr1	25558905	25559055	.	1000	.	56	-1	-1	-1
chr1	25559685	25559835	.	1000	.	69	-1	-1	-1
chr1	25566185	25566335	.	1000	.	64	-1	-1	-1
chr1	25566545	25566695	.	1000	.	48	-1	-1	-1
chr1	25572645	25572795	.	581	.	22	-1	-1	-1
chr1	25573545	25573695	.	868	.	37	-1	-1	-1
chr1	25574005	25574155	.	1000	.	158	-1	-1	-1
chr1	25574245	25574395	.	1000	.	68	-1	-1	-1
chr1	25593925	25594075	.	925	.	41	-1	-1	-1
chr1	25594365	25594515	.	1000	.	120	-1	-1	-1
chr1	25664325	25664475	.	897	.	39	-1	-1	-1
chr1	25664705	25664855	.	1000	.	122	-1	-1	-1
chr1	25749885	25750035	.	853	.	36	-1	-1	-1
chr1	25756645	25756795	.	1000	.	82	-1	-1	-1
chr1	25757245	25757395	.	1000	.	137	-1	-1	-1
chr1	25758705	25758855	.	370	.	12	-1	-1	-1
chr1	25785305	25785455	.	370	.	10	-1	-1	-1
chr1	25789225	25789375	.	370	.	13	-1	-1	-1
chr1	25810685	25810835	.	370	.	15	-1	-1	-1
chr1	25821565	25821715	.	500	.	19	-1	-1	-1
chr1	25827665	25827815	.	673	.	26	-1	-1	-1
chr1	25869985	25870135	.	1000	.	99	-1	-1	-1
chr1	25870265	25870415	.	1000	.	49	-1	-1	-1
chr1	25891985	25892135	.	370	.	13	-1	-1	-1
chr1	25892905	25893055	.	694	.	27	-1	-1	-1
chr1	25893365	25893515	.	951	.	43	-1	-1	-1
chr1	25893685	25893835	.	868	.	37	-1	-1	-1
chr1	25895165	25895315	.	714	.	28	-1	-1	-1
chr1	25937145	25937295	.	370	.	12	-1	-1	-1
chr1	25945665	25945815	.	581	.	22	-1	-1	-1
chr1	25985565	25985715	.	555	.	21	-1	-1	-1
chr1	26008545	26008695	.	734	.	29	-1	-1	-1
chr1	26070685	26070835	.	606	.	23	-1	-1	-1
chr1	26075425	26075575	.	694	.	27	-1	-1	-1
chr1	26093325	26093475	.	1000	.	73	-1	-1	-1
chr1	26100045	26100195	.	652	.	25	-1	-1	-1
chr1	26106025	26106175	.	868	.	37	-1	-1	-1
chr1	26123145	26123295	.	805	.	33	-1	-1	-1
chr1	26123425	26123575	.	853	.	36	-1	-1	-1
chr1	26137445	26137595	.	1000	.	49	-1	-1	-1
chr1	26145685	26145835	.	370	.	14	-1	-1	-1
chr1	26146385	26146535	.	1000	.	131	-1	-1	-1
chr1	26147265	26147415	.	1000	.	57	-1	-1	-1
chr1	26148225	26148375	.	370	.	13	-1	-1	-1
chr1	26163865	26164015	.	439	.	17	-1	-1	-1
chr1	26185865	26186015	.	1000	.	140	-1	-1	-1
chr1	26193945	26194095	.	805	.	33	-1	-1	-1
chr1	26198785	26198935	.	1000	.	53	-1	-1	-1
chr1	26221965	26222115	.	1000	.	63	-1	-1	-1
chr1	26231945	26232095	.	1000	.	86	-1	-1	-1
chr1	26232965	26233115	.	1000	.	124	-1	-1	-1
chr1	26324685	26324835	.	976	.	45	-1	-1	-1
chr1	26325045	26325195	.	529	.	20	-1	-1	-1
chr1	26339445	26339595	.	788	.	32	-1	-1	-1
chr1	26361885	26362035	.	1000	.	163	-1	-1	-1
chr1	26362545	26362695	.	1000	.	85	-1	-1	-1
chr1	26406765	26406915	.	581	.	22	-1	-1	-1
chr1	26410765	26410915	.	694	.	27	-1	-1	-1
chr1	26424265	26424415	.	581	.	22	-1	-1	-1
chr1	26431525	26431675	.	439	.	17	-1	-1	-1
chr1	26437525	26437675	.	1000	.	64	-1	-1	-1
chr1	26438125	26438275	.	1000	.	62	-1	-1	-1
chr1	26438665	26438815	.	1000	.	59	-1	-1	-1
chr1	26448405	26448555	.	370	.	13	-1	-1	-1
chr1	26471705	26471855	.	788	.	32	-1	-1	-1
chr1	26496265	26496415	.	1000	.	143	-1	-1	-1
chr1	26496685	26496835	.	652	.	25	-1	-1	-1
chr1	26503865	26504015	.	1000	.	106	-1	-1	-1
chr1	26560385	26560535	.	1000	.	142	-1	-1	-1
chr1	26560845	26560995	.	1000	.	64	-1	-1	-1
chr1	26561525	26561675	.	529	.	20	-1	-1	-1
chr1	26602145	26602295	.	883	.	38	-1	-1	-1
chr1	26602445	26602595	.	652	.	25	-1	-1	-1
chr1	26606425	26606575	.	1000	.	94	-1	-1	-1
chr1	26633065	26633215	.	1000	.	149	-1	-1	-1
chr1	26648125	26648275	.	988	.	46	-1	-1	-1
chr1	26662925	26663075	.	1000	.	145	-1	-1	-1
chr1	26663185	26663335	.	1000	.	112	-1	-1	-1
chr1	26680645	26680795	.	1000	.	66	-1	-1	-1
chr1	26690405	26690555	.	868	.	37	-1	-1	-1
chr1	26731245	26731395	.	500	.	19	-1	-1	-1
chr1	26732985	26733135	.	370	.	9	-1	-1	-1
chr1	26735145	26735295	.	868	.	37	-1	-1	-1
chr1	26758605	26758755	.	1000	.	131	-1	-1	-1
chr1	26798505	26798655	.	652	.	25	-1	-1	-1
chr1	26798785	26798935	.	1000	.	76	-1	-1	-1
chr1	26826785	26826935	.	1000	.	96	-1	-1	-1
chr1	26827165	26827315	.	1000	.	76	-1	-1	-1
chr1	26827425	26827575	.	1000	.	62	-1	-1	-1
chr1	26856405	26856555	.	1000	.	89	-1	-1	-1
chr1	26856945	26857095	.	629	.	24	-1	-1	-1
chr1	26857725	26857875	.	868	.	37	-1	-1	-1
chr1	26858285	26858435	.	925	.	41	-1	-1	-1
chr1	26859025	26859175	.	925	.	41	-1	-1	-1
chr1	26865265	26865415	.	470	.	18	-1	-1	-1
chr1	26928945	26929095	.	370	.	8	-1	-1	-1
chr1	26947025	26947175	.	1000	.	73	-1	-1	-1
chr1	26947345	26947495	.	1000	.	87	-1	-1	-1
chr1	26947945	26948095	.	1000	.	53	-1	-1	-1
chr1	26986865	26987015	.	370	.	10	-1	-1	-1
chr1	27004105	27004255	.	1000	.	92	-1	-1	-1
chr1	27018705	27018855	.	1000	.	68	-1	-1	-1
chr1	27019545	27019695	.	1000	.	85	-1	-1	-1
chr1	27021965	27022115	.	1000	.	106	-1	-1	-1
chr1	27022385	27022535	.	1000	.	60	-1	-1	-1
chr1	27050105	27050255	.	734	.	29	-1	-1	-1
chr1	27055165	27055315	.	805	.	33	-1	-1	-1
chr1	27058005	27058155	.	555	.	21	-1	-1	-1
chr1	27095445	27095595	.	770	.	31	-1	-1	-1
chr1	27112545	27112695	.	370	.	13	-1	-1	-1
chr1	27114325	27114475	.	1000	.	167	-1	-1	-1
chr1	27114605	27114755	.	1000	.	113	-1	-1	-1
chr1	27114865	27115015	.	555	.	21	-1	-1	-1
chr1	27114965	27115115	.	439	.	17	-1	-1	-1
chr1	27115745	27115895	.	1000	.	88	-1	-1	-1
chr1	27116005	27116155	.	439	.	17	-1	-1	-1
chr1	27126045	27126195	.	1000	.	133	-1	-1	-1
chr1	27126705	27126855	.	1000	.	63	-1	-1	-1
chr1	27153045	27153195	.	1000	.	192	-1	-1	-1
chr1	27179685	27179835	.	1000	.	105	-1	-1	-1
chr1	27190805	27190955	.	951	.	43	-1	-1	-1
chr1	27191245	27191395	.	770	.	31	-1	-1	-1
chr1	27191545	27191695	.	1000	.	265	-1	-1	-1
chr1	27216485	27216635	.	938	.	42	-1	-1	-1
chr1	27216725	27216875	.	1000	.	120	-1	-1	-1
chr1	27226525	27226675	.	1000	.	54	-1	-1	-1
chr1	27226905	27227055	.	1000	.	99	-1	-1	-1
chr1	27234105	27234255	.	529	.	20	-1	-1	-1
chr1	27247785	27247935	.	694	.	27	-1	-1	-1
chr1	27248045	27248195	.	1000	.	187	-1	-1	-1
chr1	27248585	27248735	.	529	.	20	-1	-1	-1
chr1	27286425	27286575	.	1000	.	59	-1	-1	-1
chr1	27286885	27287035	.	1000	.	236	-1	-1	-1
chr1	27293485	27293635	.	897	.	39	-1	-1	-1
chr1	27317205	27317355	.	500	.	19	-1	-1	-1
chr1	27318005	27318155	.	370	.	14	-1	-1	-1
chr1	27319765	27319915	.	1000	.	51	-1	-1	-1
chr1	27320045	27320195	.	1000	.	171	-1	-1	-1
chr1	27320385	27320535	.	976	.	45	-1	-1	-1
chr1	27324265	27324415	.	1000	.	175	-1	-1	-1
chr1	27334725	27334875	.	1000	.	132	-1	-1	-1
chr1	27371145	27371295	.	1000	.	90	-1	-1	-1
chr1	27371385	27371535	.	439	.	17	-1	-1	-1
chr1	27372505	27372655	.	1000	.	62	-1	-1	-1
chr1	27423985	27424135	.	1000	.	113	-1	-1	-1
chr1	27429085	27429235	.	470	.	18	-1	-1	-1
chr1	27429285	27429435	.	1000	.	129	-1	-1	-1
chr1	27442305	27442455	.	1000	.	58	-1	-1	-1
chr1	27449265	27449415	.	1000	.	126	-1	-1	-1
chr1	27468205	27468355	.	1000	.	95	-1	-1	-1
chr1	27469065	27469215	.	500	.	19	-1	-1	-1
chr1	27470985	27471135	.	1000	.	77	-1	-1	-1
chr1	27479145	27479295	.	370	.	11	-1	-1	-1
chr1	27481565	27481715	.	1000	.	118	-1	-1	-1
chr1	27481985	27482135	.	1000	.	58	-1	-1	-1
chr1	27524505	27524655	.	1000	.	60	-1	-1	-1
chr1	27560845	27560995	.	1000	.	240	-1	-1	-1
chr1	27561465	27561615	.	805	.	33	-1	-1	-1
chr1	27611065	27611215	.	529	.	20	-1	-1	-1
chr1	27611285	27611435	.	1000	.	82	-1	-1	-1
chr1	27626125	27626275	.	406	.	16	-1	-1	-1
chr1	27627185	27627335	.	529	.	20	-1	-1	-1
chr1	27627405	27627555	.	1000	.	111	-1	-1	-1
chr1	27648605	27648755	.	1000	.	183	-1	-1	-1
chr1	27659385	27659535	.	988	.	46	-1	-1	-1
chr1	27668065	27668215	.	439	.	17	-1	-1	-1
chr1	27668425	27668575	.	1000	.	188	-1	-1	-1
chr1	27669505	27669655	.	439	.	17	-1	-1	-1
chr1	27675465	27675615	.	529	.	20	-1	-1	-1
chr1	27675905	27676055	.	1000	.	211	-1	-1	-1
chr1	27676185	27676335	.	1000	.	152	-1	-1	-1
chr1	27676425	27676575	.	1000	.	274	-1	-1	-1
chr1	27676745	27676895	.	734	.	29	-1	-1	-1
chr1	27683505	27683655	.	529	.	20	-1	-1	-1
chr1	27684125	27684275	.	1000	.	161	-1	-1	-1
chr1	27691785	27691935	.	529	.	20	-1	-1	-1
chr1	27692045	27692195	.	1000	.	130	-1	-1	-1
chr1	27692385	27692535	.	1000	.	65	-1	-1	-1
chr1	27692665	27692815	.	1000	.	102	-1	-1	-1
chr1	27693025	27693175	.	1000	.	128	-1	-1	-1
chr1	27693465	27693615	.	1000	.	175	-1	-1	-1
chr1	27715025	27715175	.	1000	.	80	-1	-1	-1
chr1	27718965	27719115	.	1000	.	241	-1	-1	-1
chr1	27719425	27719575	.	868	.	37	-1	-1	-1
chr1	27725425	27725575	.	868	.	37	-1	-1	-1
chr1	27743145	27743295	.	581	.	22	-1	-1	-1
chr1	27757645	27757795	.	370	.	10	-1	-1	-1
chr1	27763125	27763275	.	529	.	20	-1	-1	-1
chr1	27815525	27815675	.	370	.	14	-1	-1	-1
chr1	27816285	27816435	.	629	.	24	-1	-1	-1
chr1	27816665	27816815	.	1000	.	168	-1	-1	-1
chr1	27817025	27817175	.	1000	.	95	-1	-1	-1
chr1	27855525	27855675	.	606	.	23	-1	-1	-1
chr1	27863405	27863555	.	1000	.	105	-1	-1	-1
chr1	27869065	27869215	.	1000	.	101	-1	-1	-1
chr1	27869325	27869475	.	439	.	17	-1	-1	-1
chr1	27869565	27869715	.	406	.	16	-1	-1	-1
chr1	27880945	27881095	.	1000	.	61	-1	-1	-1
chr1	27886805	27886955	.	752	.	30	-1	-1	-1
chr1	27894625	27894775	.	606	.	23	-1	-1	-1
chr1	27895005	27895155	.	1000	.	356	-1	-1	-1
chr1	27916445	27916595	.	734	.	29	-1	-1	-1
chr1	27916745	27916895	.	673	.	26	-1	-1	-1
chr1	27928385	27928535	.	1000	.	91	-1	-1	-1
chr1	27928805	27928955	.	734	.	29	-1	-1	-1
chr1	27929205	27929355	.	500	.	19	-1	-1	-1
chr1	27933005	27933155	.	788	.	32	-1	-1	-1
chr1	27970485	27970635	.	606	.	23	-1	-1	-1
chr1	27989525	27989675	.	606	.	23	-1	-1	-1
chr1	27989785	27989935	.	1000	.	80	-1	-1	-1
chr1	27995745	27995895	.	1000	.	92	-1	-1	-1
chr1	27998705	27998855	.	1000	.	161	-1	-1	-1
chr1	28052225	28052375	.	1000	.	206	-1	-1	-1
chr1	28052805	28052955	.	1000	.	54	-1	-1	-1
chr1	28081825	28081975	.	370	.	10	-1	-1	-1
chr1	28082425	28082575	.	752	.	30	-1	-1	-1
chr1	28099525	28099675	.	1000	.	218	-1	-1	-1
chr1	28100165	28100315	.	581	.	22	-1	-1	-1
chr1	28156425	28156575	.	370	.	10	-1	-1	-1
chr1	28157185	28157335	.	1000	.	84	-1	-1	-1
chr1	28157665	28157815	.	788	.	32	-1	-1	-1
chr1	28184665	28184815	.	1000	.	111	-1	-1	-1
chr1	28240585	28240735	.	500	.	19	-1	-1	-1
chr1	28241065	28241215	.	1000	.	238	-1	-1	-1
chr1	28261425	28261575	.	1000	.	137	-1	-1	-1
chr1	28286085	28286235	.	694	.	27	-1	-1	-1
chr1	28286385	28286535	.	1000	.	273	-1	-1	-1
chr1	28286625	28286775	.	1000	.	125	-1	-1	-1
chr1	28288485	28288635	.	370	.	13	-1	-1	-1
chr1	28298305	28298455	.	1000	.	49	-1	-1	-1
chr1	28306205	28306355	.	673	.	26	-1	-1	-1
chr1	28384945	28385095	.	629	.	24	-1	-1	-1
chr1	28414165	28414315	.	370	.	12	-1	-1	-1
chr1	28415185	28415335	.	1000	.	135	-1	-1	-1
chr1	28417825	28417975	.	883	.	38	-1	-1	-1
chr1	28479785	28479935	.	1000	.	48	-1	-1	-1
chr1	28496745	28496895	.	714	.	28	-1	-1	-1
chr1	28499305	28499455	.	470	.	18	-1	-1	-1
chr1	28535485	28535635	.	868	.	37	-1	-1	-1
chr1	28559205	28559355	.	606	.	23	-1	-1	-1
chr1	28559485	28559635	.	1000	.	118	-1	-1	-1
chr1	28562485	28562635	.	1000	.	243	-1	-1	-1
chr1	28562965	28563115	.	897	.	39	-1	-1	-1
chr1	28572865	28573015	.	470	.	18	-1	-1	-1
chr1	28573725	28573875	.	1000	.	147	-1	-1	-1
chr1	28575085	28575235	.	938	.	42	-1	-1	-1
chr1	28576045	28576195	.	1000	.	72	-1	-1	-1
chr1	28585865	28586015	.	1000	.	295	-1	-1	-1
chr1	28586265	28586415	.	1000	.	66	-1	-1	-1
chr1	28586685	28586835	.	1000	.	73	-1	-1	-1
chr1	28623285	28623435	.	529	.	20	-1	-1	-1
chr1	28640605	28640755	.	805	.	33	-1	-1	-1
chr1	28655345	28655495	.	1000	.	80	-1	-1	-1
chr1	28656045	28656195	.	370	.	13	-1	-1	-1
chr1	28696145	28696295	.	1000	.	208	-1	-1	-1
chr1	28696445	28696595	.	1000	.	82	-1	-1	-1
chr1	28696945	28697095	.	897	.	39	-1	-1	-1
chr1	28755525	28755675	.	370	.	11	-1	-1	-1
chr1	28764565	28764715	.	1000	.	54	-1	-1	-1
chr1	28832365	28832515	.	1000	.	165	-1	-1	-1
chr1	28832985	28833135	.	581	.	22	-1	-1	-1
chr1	28843845	28843995	.	370	.	14	-1	-1	-1
chr1	28844645	28844795	.	1000	.	194	-1	-1	-1
chr1	28845045	28845195	.	1000	.	101	-1	-1	-1
chr1	28845385	28845535	.	853	.	36	-1	-1	-1
chr1	28879405	28879555	.	1000	.	203	-1	-1	-1
chr1	28879965	28880115	.	897	.	39	-1	-1	-1
chr1	28907525	28907675	.	770	.	31	-1	-1	-1
chr1	28907825	28907975	.	1000	.	64	-1	-1	-1
chr1	28908425	28908575	.	1000	.	262	-1	-1	-1
chr1	28908885	28909035	.	555	.	21	-1	-1	-1
chr1	28929465	28929615	.	752	.	30	-1	-1	-1
chr1	28968925	28969075	.	555	.	21	-1	-1	-1
chr1	28969045	28969195	.	581	.	22	-1	-1	-1
chr1	28969305	28969455	.	629	.	24	-1	-1	-1
chr1	28969565	28969715	.	1000	.	97	-1	-1	-1
chr1	28969885	28970035	.	837	.	35	-1	-1	-1
chr1	28974765	28974915	.	1000	.	68	-1	-1	-1
chr1	28975125	28975275	.	770	.	31	-1	-1	-1
chr1	28994725	28994875	.	1000	.	82	-1	-1	-1
chr1	28995205	28995355	.	1000	.	175	-1	-1	-1
chr1	28995465	28995615	.	1000	.	169	-1	-1	-1
chr1	28996105	28996255	.	714	.	28	-1	-1	-1
chr1	28996445	28996595	.	1000	.	51	-1	-1	-1
chr1	29062905	29063055	.	714	.	28	-1	-1	-1
chr1	29063225	29063375	.	1000	.	147	-1	-1	-1
chr1	29063925	29064075	.	652	.	25	-1	-1	-1
chr1	29064185	29064335	.	1000	.	73	-1	-1	-1
chr1	29064465	29064615	.	1000	.	62	-1	-1	-1
chr1	29074845	29074995	.	1000	.	49	-1	-1	-1
chr1	29083485	29083635	.	370	.	15	-1	-1	-1
chr1	29203725	29203875	.	1000	.	76	-1	-1	-1
chr1	29208705	29208855	.	1000	.	82	-1	-1	-1
chr1	29211605	29211755	.	1000	.	94	-1	-1	-1
chr1	29213505	29213655	.	1000	.	355	-1	-1	-1
chr1	29214045	29214195	.	883	.	38	-1	-1	-1
chr1	29214625	29214775	.	470	.	18	-1	-1	-1
chr1	29240865	29241015	.	1000	.	273	-1	-1	-1
chr1	29241365	29241515	.	1000	.	79	-1	-1	-1
chr1	29241585	29241735	.	988	.	46	-1	-1	-1
chr1	29242025	29242175	.	734	.	29	-1	-1	-1
chr1	29253485	29253635	.	370	.	15	-1	-1	-1
chr1	29255105	29255255	.	406	.	16	-1	-1	-1
chr1	29282805	29282955	.	470	.	18	-1	-1	-1
chr1	29360465	29360615	.	853	.	36	-1	-1	-1
chr1	29410445	29410595	.	370	.	11	-1	-1	-1
chr1	29450465	29450615	.	673	.	26	-1	-1	-1
chr1	29450845	29450995	.	1000	.	63	-1	-1	-1
chr1	29451125	29451275	.	911	.	40	-1	-1	-1
chr1	29460205	29460355	.	1000	.	142	-1	-1	-1
chr1	29460765	29460915	.	606	.	23	-1	-1	-1
chr1	29463165	29463315	.	1000	.	111	-1	-1	-1
chr1	29507685	29507835	.	951	.	43	-1	-1	-1
chr1	29507905	29508055	.	1000	.	212	-1	-1	-1
chr1	29508485	29508635	.	1000	.	272	-1	-1	-1
chr1	29508905	29509055	.	439	.	17	-1	-1	-1
chr1	29509585	29509735	.	370	.	11	-1	-1	-1
chr1	29524145	29524295	.	770	.	31	-1	-1	-1
chr1	29529385	29529535	.	1000	.	136	-1	-1	-1
chr1	29529725	29529875	.	470	.	18	-1	-1	-1
chr1	29557385	29557535	.	1000	.	216	-1	-1	-1
chr1	29562865	29563015	.	1000	.	196	-1	-1	-1
chr1	29564025	29564175	.	1000	.	72	-1	-1	-1
chr1	29572445	29572595	.	694	.	27	-1	-1	-1
chr1	29598305	29598455	.	1000	.	97	-1	-1	-1
chr1	29609745	29609895	.	1000	.	52	-1	-1	-1
chr1	29610025	29610175	.	938	.	42	-1	-1	-1
chr1	29667505	29667655	.	652	.	25	-1	-1	-1
chr1	29676685	29676835	.	1000	.	77	-1	-1	-1
chr1	29683285	29683435	.	951	.	43	-1	-1	-1
chr1	29706165	29706315	.	370	.	15	-1	-1	-1
chr1	29742025	29742175	.	652	.	25	-1	-1	-1
chr1	29780145	29780295	.	1000	.	101	-1	-1	-1
chr1	29830825	29830975	.	370	.	13	-1	-1	-1
chr1	29839945	29840095	.	1000	.	54	-1	-1	-1
chr1	29869085	29869235	.	370	.	10	-1	-1	-1
chr1	30106285	30106435	.	370	.	12	-1	-1	-1
chr1	30155785	30155935	.	1000	.	91	-1	-1	-1
chr1	30170945	30171095	.	911	.	40	-1	-1	-1
chr1	30176505	30176655	.	1000	.	56	-1	-1	-1
chr1	30209545	30209695	.	734	.	29	-1	-1	-1
chr1	30265965	30266115	.	988	.	46	-1	-1	-1
chr1	30309025	30309175	.	370	.	12	-1	-1	-1
chr1	30310005	30310155	.	406	.	16	-1	-1	-1
chr1	30324685	30324835	.	714	.	28	-1	-1	-1
chr1	30448025	30448175	.	581	.	22	-1	-1	-1
chr1	30463965	30464115	.	1000	.	67	-1	-1	-1
chr1	30507385	30507535	.	606	.	23	-1	-1	-1
chr1	30507785	30507935	.	370	.	10	-1	-1	-1
chr1	30608685	30608835	.	694	.	27	-1	-1	-1
chr1	30714405	30714555	.	406	.	16	-1	-1	-1
chr1	30788425	30788575	.	370	.	14	-1	-1	-1
chr1	30852905	30853055	.	694	.	27	-1	-1	-1
chr1	30853305	30853455	.	1000	.	124	-1	-1	-1
chr1	30934565	30934715	.	951	.	43	-1	-1	-1
chr1	30984245	30984395	.	370	.	12	-1	-1	-1
chr1	30998985	30999135	.	370	.	14	-1	-1	-1
chr1	31125165	31125315	.	370	.	10	-1	-1	-1
chr1	31137325	31137475	.	853	.	36	-1	-1	-1
chr1	31140965	31141115	.	529	.	20	-1	-1	-1
chr1	31148665	31148815	.	606	.	23	-1	-1	-1
chr1	31168345	31168495	.	951	.	43	-1	-1	-1
chr1	31181045	31181195	.	1000	.	101	-1	-1	-1
chr1	31190885	31191035	.	1000	.	121	-1	-1	-1
chr1	31191105	31191255	.	1000	.	175	-1	-1	-1
chr1	31191525	31191675	.	1000	.	151	-1	-1	-1
chr1	31191905	31192055	.	925	.	41	-1	-1	-1
chr1	31192165	31192315	.	1000	.	84	-1	-1	-1
chr1	31252565	31252715	.	1000	.	82	-1	-1	-1
chr1	31255285	31255435	.	1000	.	125	-1	-1	-1
chr1	31274445	31274595	.	853	.	36	-1	-1	-1
chr1	31274685	31274835	.	1000	.	68	-1	-1	-1
chr1	31274905	31275055	.	694	.	27	-1	-1	-1
chr1	31289125	31289275	.	714	.	28	-1	-1	-1
chr1	31296985	31297135	.	1000	.	99	-1	-1	-1
chr1	31297305	31297455	.	1000	.	285	-1	-1	-1
chr1	31313945	31314095	.	406	.	16	-1	-1	-1
chr1	31327085	31327235	.	1000	.	138	-1	-1	-1
chr1	31374105	31374255	.	805	.	33	-1	-1	-1
chr1	31384285	31384435	.	1000	.	129	-1	-1	-1
chr1	31402385	31402535	.	673	.	26	-1	-1	-1
chr1	31497605	31497755	.	500	.	19	-1	-1	-1
chr1	31528505	31528655	.	370	.	14	-1	-1	-1
chr1	31536605	31536755	.	370	.	12	-1	-1	-1
chr1	31538205	31538355	.	805	.	33	-1	-1	-1
chr1	31538565	31538715	.	1000	.	188	-1	-1	-1
chr1	31627825	31627975	.	1000	.	243	-1	-1	-1
chr1	31628285	31628435	.	1000	.	69	-1	-1	-1
chr1	31635645	31635795	.	1000	.	47	-1	-1	-1
chr1	31643685	31643835	.	1000	.	134	-1	-1	-1
chr1	31655265	31655415	.	1000	.	82	-1	-1	-1
chr1	31656905	31657055	.	1000	.	47	-1	-1	-1
chr1	31689345	31689495	.	529	.	20	-1	-1	-1
chr1	31701925	31702075	.	500	.	19	-1	-1	-1
chr1	31731545	31731695	.	1000	.	100	-1	-1	-1
chr1	31734865	31735015	.	673	.	26	-1	-1	-1
chr1	31769725	31769875	.	1000	.	151	-1	-1	-1
chr1	31781045	31781195	.	555	.	21	-1	-1	-1
chr1	31807965	31808115	.	821	.	34	-1	-1	-1
chr1	31837805	31837955	.	529	.	20	-1	-1	-1
chr1	31847805	31847955	.	714	.	28	-1	-1	-1
chr1	31862985	31863135	.	529	.	20	-1	-1	-1
chr1	31867365	31867515	.	406	.	16	-1	-1	-1
chr1	31867605	31867755	.	1000	.	97	-1	-1	-1
chr1	31885645	31885795	.	752	.	30	-1	-1	-1
chr1	31885925	31886075	.	1000	.	217	-1	-1	-1
chr1	31886285	31886435	.	1000	.	64	-1	-1	-1
chr1	31886545	31886695	.	1000	.	84	-1	-1	-1
chr1	31895665	31895815	.	1000	.	89	-1	-1	-1
chr1	31944465	31944615	.	734	.	29	-1	-1	-1
chr1	31976045	31976195	.	629	.	24	-1	-1	-1
chr1	31976845	31976995	.	734	.	29	-1	-1	-1
chr1	31997045	31997195	.	714	.	28	-1	-1	-1
chr1	32014605	32014755	.	1000	.	92	-1	-1	-1
chr1	32015245	32015395	.	370	.	15	-1	-1	-1
chr1	32029765	32029915	.	1000	.	64	-1	-1	-1
chr1	32039825	32039975	.	439	.	17	-1	-1	-1
chr1	32049765	32049915	.	1000	.	75	-1	-1	-1
chr1	32050265	32050415	.	439	.	17	-1	-1	-1
chr1	32059665	32059815	.	1000	.	81	-1	-1	-1
chr1	32083565	32083715	.	673	.	26	-1	-1	-1
chr1	32083825	32083975	.	1000	.	93	-1	-1	-1
chr1	32084065	32084215	.	500	.	19	-1	-1	-1
chr1	32110165	32110315	.	1000	.	53	-1	-1	-1
chr1	32110445	32110595	.	1000	.	188	-1	-1	-1
chr1	32110805	32110955	.	1000	.	116	-1	-1	-1
chr1	32129565	32129715	.	1000	.	78	-1	-1	-1
chr1	32135265	32135415	.	988	.	46	-1	-1	-1
chr1	32135565	32135715	.	1000	.	75	-1	-1	-1
chr1	32135985	32136135	.	868	.	37	-1	-1	-1
chr1	32154225	32154375	.	752	.	30	-1	-1	-1
chr1	32166765	32166915	.	805	.	33	-1	-1	-1
chr1	32167045	32167195	.	555	.	21	-1	-1	-1
chr1	32170405	32170555	.	1000	.	111	-1	-1	-1
chr1	32171025	32171175	.	370	.	14	-1	-1	-1
chr1	32189485	32189635	.	1000	.	74	-1	-1	-1
chr1	32199565	32199715	.	694	.	27	-1	-1	-1
chr1	32211325	32211475	.	1000	.	116	-1	-1	-1
chr1	32219585	32219735	.	752	.	30	-1	-1	-1
chr1	32228345	32228495	.	1000	.	151	-1	-1	-1
chr1	32235065	32235215	.	734	.	29	-1	-1	-1
chr1	32235605	32235755	.	988	.	46	-1	-1	-1
chr1	32235865	32236015	.	581	.	22	-1	-1	-1
chr1	32253705	32253855	.	1000	.	175	-1	-1	-1
chr1	32254185	32254335	.	1000	.	188	-1	-1	-1
chr1	32254625	32254775	.	938	.	42	-1	-1	-1
chr1	32254925	32255075	.	1000	.	193	-1	-1	-1
chr1	32303525	32303675	.	370	.	9	-1	-1	-1
chr1	32308585	32308735	.	1000	.	92	-1	-1	-1
chr1	32363385	32363535	.	788	.	32	-1	-1	-1
chr1	32376645	32376795	.	370	.	14	-1	-1	-1
chr1	32392205	32392355	.	470	.	18	-1	-1	-1
chr1	32397405	32397555	.	370	.	15	-1	-1	-1
chr1	32398165	32398315	.	805	.	33	-1	-1	-1
chr1	32403925	32404075	.	1000	.	303	-1	-1	-1
[truncated: 83,221 more rows]
