# Supplementary material for: Bromodomain protein 4 discriminates tissue-specific super-enhancers containing disease-specific susceptibility loci in prostate and breast cancer
Source: BMC Genomics. 2017 Mar 31;18:270. doi: 10.1186/s12864-017-3620-y (PMC5374680; doi:10.1186/s12864-017-3620-y)
Supplement: Supplementary file 20 — DHS_encode. (BED 6397 kb) [file 12864_2017_3620_MOESM20_ESM.bed]

chr1	714005	714155	.	1000	.	169	-1	-1	-1
chr1	740205	740355	.	439	.	17	-1	-1	-1
chr1	754385	754535	.	714	.	28	-1	-1	-1
chr1	762805	762955	.	1000	.	97	-1	-1	-1
chr1	767625	767775	.	805	.	33	-1	-1	-1
chr1	793365	793515	.	964	.	44	-1	-1	-1
chr1	794145	794295	.	1000	.	52	-1	-1	-1
chr1	805225	805375	.	1000	.	103	-1	-1	-1
chr1	805445	805595	.	770	.	31	-1	-1	-1
chr1	839425	839575	.	500	.	19	-1	-1	-1
chr1	839725	839875	.	1000	.	81	-1	-1	-1
chr1	840065	840215	.	1000	.	126	-1	-1	-1
chr1	840505	840655	.	788	.	32	-1	-1	-1
chr1	841645	841795	.	555	.	21	-1	-1	-1
chr1	848885	849035	.	752	.	30	-1	-1	-1
chr1	849145	849295	.	652	.	25	-1	-1	-1
chr1	852085	852235	.	853	.	36	-1	-1	-1
chr1	852565	852715	.	897	.	39	-1	-1	-1
chr1	853045	853195	.	555	.	21	-1	-1	-1
chr1	855865	856015	.	1000	.	57	-1	-1	-1
chr1	856125	856275	.	581	.	22	-1	-1	-1
chr1	856545	856695	.	1000	.	180	-1	-1	-1
chr1	859185	859335	.	1000	.	104	-1	-1	-1
chr1	860185	860335	.	1000	.	86	-1	-1	-1
chr1	860985	861135	.	925	.	41	-1	-1	-1
chr1	863305	863455	.	1000	.	58	-1	-1	-1
chr1	867285	867435	.	734	.	29	-1	-1	-1
chr1	868565	868715	.	1000	.	189	-1	-1	-1
chr1	869165	869315	.	1000	.	56	-1	-1	-1
chr1	871025	871175	.	555	.	21	-1	-1	-1
chr1	871265	871415	.	606	.	23	-1	-1	-1
chr1	873565	873715	.	1000	.	56	-1	-1	-1
chr1	875405	875555	.	470	.	18	-1	-1	-1
chr1	875585	875735	.	805	.	33	-1	-1	-1
chr1	876525	876675	.	606	.	23	-1	-1	-1
chr1	876745	876895	.	529	.	20	-1	-1	-1
chr1	877045	877195	.	1000	.	146	-1	-1	-1
chr1	877285	877435	.	1000	.	87	-1	-1	-1
chr1	877785	877935	.	1000	.	54	-1	-1	-1
chr1	878525	878675	.	629	.	24	-1	-1	-1
chr1	878745	878895	.	581	.	22	-1	-1	-1
chr1	894125	894275	.	853	.	36	-1	-1	-1
chr1	894565	894715	.	1000	.	154	-1	-1	-1
chr1	894905	895055	.	694	.	27	-1	-1	-1
chr1	895145	895295	.	581	.	22	-1	-1	-1
chr1	895885	896035	.	1000	.	162	-1	-1	-1
chr1	896645	896795	.	1000	.	60	-1	-1	-1
chr1	901325	901475	.	470	.	18	-1	-1	-1
chr1	901465	901615	.	805	.	33	-1	-1	-1
chr1	901745	901895	.	1000	.	308	-1	-1	-1
chr1	902045	902195	.	988	.	46	-1	-1	-1
chr1	902325	902475	.	1000	.	171	-1	-1	-1
chr1	902565	902715	.	1000	.	60	-1	-1	-1
chr1	911305	911455	.	1000	.	108	-1	-1	-1
chr1	911525	911675	.	1000	.	170	-1	-1	-1
chr1	911885	912035	.	1000	.	100	-1	-1	-1
chr1	919625	919775	.	1000	.	136	-1	-1	-1
chr1	934445	934595	.	1000	.	63	-1	-1	-1
chr1	934845	934995	.	1000	.	94	-1	-1	-1
chr1	935505	935655	.	1000	.	206	-1	-1	-1
chr1	936205	936355	.	1000	.	237	-1	-1	-1
chr1	936805	936955	.	714	.	28	-1	-1	-1
chr1	937285	937435	.	1000	.	200	-1	-1	-1
chr1	940705	940855	.	1000	.	96	-1	-1	-1
chr1	948745	948895	.	1000	.	82	-1	-1	-1
chr1	949825	949975	.	805	.	33	-1	-1	-1
chr1	954845	954995	.	1000	.	293	-1	-1	-1
chr1	955245	955395	.	1000	.	146	-1	-1	-1
chr1	955605	955755	.	1000	.	53	-1	-1	-1
chr1	955885	956035	.	1000	.	61	-1	-1	-1
chr1	956205	956355	.	1000	.	54	-1	-1	-1
chr1	956585	956735	.	1000	.	90	-1	-1	-1
chr1	968385	968535	.	694	.	27	-1	-1	-1
chr1	975345	975495	.	694	.	27	-1	-1	-1
chr1	975745	975895	.	770	.	31	-1	-1	-1
chr1	976245	976395	.	1000	.	359	-1	-1	-1
chr1	994705	994855	.	1000	.	78	-1	-1	-1
chr1	994965	995115	.	1000	.	270	-1	-1	-1
chr1	999305	999455	.	1000	.	176	-1	-1	-1
chr1	1001945	1002095	.	911	.	40	-1	-1	-1
chr1	1002785	1002935	.	1000	.	88	-1	-1	-1
chr1	1003245	1003395	.	1000	.	65	-1	-1	-1
chr1	1004105	1004255	.	1000	.	183	-1	-1	-1
chr1	1004565	1004715	.	1000	.	206	-1	-1	-1
chr1	1005265	1005415	.	652	.	25	-1	-1	-1
chr1	1009245	1009395	.	1000	.	60	-1	-1	-1
chr1	1009545	1009695	.	1000	.	177	-1	-1	-1
chr1	1014845	1014995	.	1000	.	100	-1	-1	-1
chr1	1015205	1015355	.	1000	.	72	-1	-1	-1
chr1	1015605	1015755	.	1000	.	133	-1	-1	-1
chr1	1025405	1025555	.	529	.	20	-1	-1	-1
chr1	1027065	1027215	.	925	.	41	-1	-1	-1
chr1	1050905	1051055	.	529	.	20	-1	-1	-1
chr1	1051205	1051355	.	1000	.	49	-1	-1	-1
chr1	1051465	1051615	.	1000	.	187	-1	-1	-1
chr1	1051585	1051735	.	1000	.	293	-1	-1	-1
chr1	1052025	1052175	.	911	.	40	-1	-1	-1
chr1	1057105	1057255	.	470	.	18	-1	-1	-1
chr1	1057365	1057515	.	1000	.	59	-1	-1	-1
chr1	1057605	1057755	.	1000	.	210	-1	-1	-1
chr1	1058565	1058715	.	673	.	26	-1	-1	-1
chr1	1060225	1060375	.	1000	.	70	-1	-1	-1
chr1	1068085	1068235	.	1000	.	140	-1	-1	-1
chr1	1068425	1068575	.	788	.	32	-1	-1	-1
chr1	1068865	1069015	.	821	.	34	-1	-1	-1
chr1	1078645	1078795	.	1000	.	53	-1	-1	-1
chr1	1079945	1080095	.	629	.	24	-1	-1	-1
chr1	1089345	1089495	.	1000	.	104	-1	-1	-1
chr1	1092505	1092655	.	439	.	17	-1	-1	-1
chr1	1092785	1092935	.	1000	.	185	-1	-1	-1
chr1	1093845	1093995	.	1000	.	53	-1	-1	-1
chr1	1097845	1097995	.	1000	.	60	-1	-1	-1
chr1	1098085	1098235	.	1000	.	239	-1	-1	-1
chr1	1098545	1098695	.	1000	.	87	-1	-1	-1
chr1	1098785	1098935	.	1000	.	59	-1	-1	-1
chr1	1099085	1099235	.	1000	.	59	-1	-1	-1
chr1	1099305	1099455	.	652	.	25	-1	-1	-1
chr1	1100005	1100155	.	1000	.	83	-1	-1	-1
chr1	1100365	1100515	.	1000	.	59	-1	-1	-1
chr1	1100605	1100755	.	1000	.	50	-1	-1	-1
chr1	1101025	1101175	.	1000	.	122	-1	-1	-1
chr1	1101525	1101675	.	1000	.	58	-1	-1	-1
chr1	1136765	1136915	.	752	.	30	-1	-1	-1
chr1	1141905	1142055	.	1000	.	81	-1	-1	-1
chr1	1142525	1142675	.	734	.	29	-1	-1	-1
chr1	1143505	1143655	.	770	.	31	-1	-1	-1
chr1	1143745	1143895	.	581	.	22	-1	-1	-1
chr1	1166125	1166275	.	1000	.	191	-1	-1	-1
chr1	1166565	1166715	.	853	.	36	-1	-1	-1
chr1	1167445	1167595	.	1000	.	468	-1	-1	-1
chr1	1167805	1167955	.	1000	.	56	-1	-1	-1
chr1	1172645	1172795	.	1000	.	60	-1	-1	-1
chr1	1172945	1173095	.	1000	.	159	-1	-1	-1
chr1	1175085	1175235	.	964	.	44	-1	-1	-1
chr1	1175765	1175915	.	652	.	25	-1	-1	-1
chr1	1176325	1176475	.	1000	.	286	-1	-1	-1
chr1	1177025	1177175	.	788	.	32	-1	-1	-1
chr1	1182545	1182695	.	805	.	33	-1	-1	-1
chr1	1207965	1208115	.	1000	.	312	-1	-1	-1
chr1	1208905	1209055	.	897	.	39	-1	-1	-1
chr1	1209205	1209355	.	1000	.	277	-1	-1	-1
chr1	1209485	1209635	.	1000	.	117	-1	-1	-1
chr1	1217005	1217155	.	1000	.	74	-1	-1	-1
chr1	1217225	1217375	.	1000	.	217	-1	-1	-1
chr1	1219385	1219535	.	752	.	30	-1	-1	-1
chr1	1225625	1225775	.	1000	.	155	-1	-1	-1
chr1	1226385	1226535	.	529	.	20	-1	-1	-1
chr1	1226625	1226775	.	788	.	32	-1	-1	-1
chr1	1227325	1227475	.	1000	.	102	-1	-1	-1
chr1	1228325	1228475	.	529	.	20	-1	-1	-1
chr1	1229085	1229235	.	951	.	43	-1	-1	-1
chr1	1234525	1234675	.	694	.	27	-1	-1	-1
chr1	1240145	1240295	.	1000	.	88	-1	-1	-1
chr1	1240405	1240555	.	1000	.	61	-1	-1	-1
chr1	1242225	1242375	.	606	.	23	-1	-1	-1
chr1	1242925	1243075	.	1000	.	80	-1	-1	-1
chr1	1243365	1243515	.	1000	.	143	-1	-1	-1
chr1	1243685	1243835	.	1000	.	114	-1	-1	-1
chr1	1243865	1244015	.	1000	.	365	-1	-1	-1
chr1	1244605	1244755	.	964	.	44	-1	-1	-1
chr1	1245185	1245335	.	805	.	33	-1	-1	-1
chr1	1245985	1246135	.	837	.	35	-1	-1	-1
chr1	1253705	1253855	.	1000	.	53	-1	-1	-1
chr1	1260005	1260155	.	1000	.	312	-1	-1	-1
chr1	1260605	1260755	.	1000	.	57	-1	-1	-1
chr1	1260885	1261035	.	883	.	38	-1	-1	-1
chr1	1268265	1268415	.	1000	.	52	-1	-1	-1
chr1	1273225	1273375	.	1000	.	187	-1	-1	-1
chr1	1279505	1279655	.	1000	.	101	-1	-1	-1
chr1	1280105	1280255	.	1000	.	112	-1	-1	-1
chr1	1283125	1283275	.	1000	.	52	-1	-1	-1
chr1	1283405	1283555	.	1000	.	99	-1	-1	-1
chr1	1283885	1284035	.	788	.	32	-1	-1	-1
chr1	1284285	1284435	.	1000	.	56	-1	-1	-1
chr1	1284485	1284635	.	883	.	38	-1	-1	-1
chr1	1284705	1284855	.	1000	.	110	-1	-1	-1
chr1	1284905	1285055	.	1000	.	85	-1	-1	-1
chr1	1285225	1285375	.	1000	.	62	-1	-1	-1
chr1	1290505	1290655	.	1000	.	56	-1	-1	-1
chr1	1290865	1291015	.	1000	.	212	-1	-1	-1
chr1	1291105	1291255	.	1000	.	67	-1	-1	-1
chr1	1293945	1294095	.	837	.	35	-1	-1	-1
chr1	1295965	1296115	.	629	.	24	-1	-1	-1
chr1	1307525	1307675	.	1000	.	129	-1	-1	-1
chr1	1309545	1309695	.	629	.	24	-1	-1	-1
chr1	1310005	1310155	.	606	.	23	-1	-1	-1
chr1	1310585	1310735	.	1000	.	216	-1	-1	-1
chr1	1333625	1333775	.	752	.	30	-1	-1	-1
chr1	1334225	1334375	.	652	.	25	-1	-1	-1
chr1	1334725	1334875	.	1000	.	259	-1	-1	-1
chr1	1335085	1335235	.	1000	.	48	-1	-1	-1
chr1	1335405	1335555	.	911	.	40	-1	-1	-1
chr1	1336305	1336455	.	925	.	41	-1	-1	-1
chr1	1337505	1337655	.	1000	.	52	-1	-1	-1
chr1	1341865	1342015	.	734	.	29	-1	-1	-1
chr1	1342645	1342795	.	1000	.	225	-1	-1	-1
chr1	1343245	1343395	.	853	.	36	-1	-1	-1
chr1	1354265	1354415	.	976	.	45	-1	-1	-1
chr1	1354645	1354795	.	606	.	23	-1	-1	-1
chr1	1356285	1356435	.	529	.	20	-1	-1	-1
chr1	1361145	1361295	.	581	.	22	-1	-1	-1
chr1	1361345	1361495	.	470	.	18	-1	-1	-1
chr1	1362805	1362955	.	1000	.	52	-1	-1	-1
chr1	1365685	1365835	.	439	.	17	-1	-1	-1
chr1	1365905	1366055	.	714	.	28	-1	-1	-1
chr1	1367365	1367515	.	868	.	37	-1	-1	-1
chr1	1368045	1368195	.	770	.	31	-1	-1	-1
chr1	1368685	1368835	.	1000	.	305	-1	-1	-1
chr1	1369205	1369355	.	868	.	37	-1	-1	-1
chr1	1369945	1370095	.	694	.	27	-1	-1	-1
chr1	1370425	1370575	.	694	.	27	-1	-1	-1
chr1	1371005	1371155	.	1000	.	192	-1	-1	-1
chr1	1371265	1371415	.	1000	.	86	-1	-1	-1
chr1	1371545	1371695	.	821	.	34	-1	-1	-1
chr1	1371785	1371935	.	1000	.	74	-1	-1	-1
chr1	1376385	1376535	.	1000	.	157	-1	-1	-1
chr1	1377005	1377155	.	606	.	23	-1	-1	-1
chr1	1377865	1378015	.	694	.	27	-1	-1	-1
chr1	1406085	1406235	.	529	.	20	-1	-1	-1
chr1	1406485	1406635	.	500	.	19	-1	-1	-1
chr1	1407005	1407155	.	1000	.	249	-1	-1	-1
chr1	1407285	1407435	.	988	.	46	-1	-1	-1
chr1	1408005	1408155	.	868	.	37	-1	-1	-1
chr1	1440365	1440515	.	1000	.	73	-1	-1	-1
chr1	1446485	1446635	.	976	.	45	-1	-1	-1
chr1	1446825	1446975	.	837	.	35	-1	-1	-1
chr1	1447045	1447195	.	1000	.	66	-1	-1	-1
chr1	1447385	1447535	.	1000	.	339	-1	-1	-1
chr1	1447705	1447855	.	976	.	45	-1	-1	-1
chr1	1448105	1448255	.	1000	.	57	-1	-1	-1
chr1	1449205	1449355	.	694	.	27	-1	-1	-1
chr1	1470545	1470695	.	555	.	21	-1	-1	-1
chr1	1470925	1471075	.	652	.	25	-1	-1	-1
chr1	1471485	1471635	.	652	.	25	-1	-1	-1
chr1	1472025	1472175	.	652	.	25	-1	-1	-1
chr1	1475865	1476015	.	925	.	41	-1	-1	-1
chr1	1475925	1476075	.	439	.	17	-1	-1	-1
chr1	1477565	1477715	.	694	.	27	-1	-1	-1
chr1	1477745	1477895	.	500	.	19	-1	-1	-1
chr1	1478845	1478995	.	673	.	26	-1	-1	-1
chr1	1479245	1479395	.	788	.	32	-1	-1	-1
chr1	1486445	1486595	.	694	.	27	-1	-1	-1
chr1	1494605	1494755	.	1000	.	47	-1	-1	-1
chr1	1509205	1509355	.	805	.	33	-1	-1	-1
chr1	1509725	1509875	.	1000	.	55	-1	-1	-1
chr1	1509965	1510115	.	1000	.	106	-1	-1	-1
chr1	1510205	1510355	.	1000	.	197	-1	-1	-1
chr1	1510465	1510615	.	821	.	34	-1	-1	-1
chr1	1510705	1510855	.	714	.	28	-1	-1	-1
chr1	1530005	1530155	.	555	.	21	-1	-1	-1
chr1	1532345	1532495	.	500	.	19	-1	-1	-1
chr1	1532785	1532935	.	529	.	20	-1	-1	-1
chr1	1533145	1533295	.	1000	.	56	-1	-1	-1
chr1	1535045	1535195	.	1000	.	151	-1	-1	-1
chr1	1535465	1535615	.	1000	.	82	-1	-1	-1
chr1	1535965	1536115	.	988	.	46	-1	-1	-1
chr1	1536365	1536515	.	770	.	31	-1	-1	-1
chr1	1549965	1550115	.	1000	.	57	-1	-1	-1
chr1	1550725	1550875	.	1000	.	340	-1	-1	-1
chr1	1551125	1551275	.	1000	.	376	-1	-1	-1
chr1	1551545	1551695	.	1000	.	144	-1	-1	-1
chr1	1551865	1552015	.	976	.	45	-1	-1	-1
chr1	1555505	1555655	.	694	.	27	-1	-1	-1
chr1	1565045	1565195	.	976	.	45	-1	-1	-1
chr1	1566485	1566635	.	925	.	41	-1	-1	-1
chr1	1566905	1567055	.	770	.	31	-1	-1	-1
chr1	1567325	1567475	.	752	.	30	-1	-1	-1
chr1	1567505	1567655	.	406	.	16	-1	-1	-1
chr1	1590665	1590815	.	1000	.	209	-1	-1	-1
chr1	1609885	1610035	.	673	.	26	-1	-1	-1
chr1	1610205	1610355	.	1000	.	104	-1	-1	-1
chr1	1610425	1610575	.	1000	.	97	-1	-1	-1
chr1	1612405	1612555	.	694	.	27	-1	-1	-1
chr1	1623185	1623335	.	1000	.	57	-1	-1	-1
chr1	1623905	1624055	.	1000	.	111	-1	-1	-1
chr1	1624145	1624295	.	1000	.	151	-1	-1	-1
chr1	1624525	1624675	.	1000	.	143	-1	-1	-1
chr1	1635685	1635835	.	370	.	15	-1	-1	-1
chr1	1655485	1655635	.	770	.	31	-1	-1	-1
chr1	1655785	1655935	.	1000	.	178	-1	-1	-1
chr1	1676445	1676595	.	1000	.	74	-1	-1	-1
chr1	1677165	1677315	.	1000	.	80	-1	-1	-1
chr1	1677425	1677575	.	1000	.	95	-1	-1	-1
chr1	1677785	1677935	.	1000	.	123	-1	-1	-1
chr1	1678105	1678255	.	1000	.	414	-1	-1	-1
chr1	1689525	1689675	.	439	.	17	-1	-1	-1
chr1	1689825	1689975	.	629	.	24	-1	-1	-1
chr1	1690325	1690475	.	1000	.	196	-1	-1	-1
chr1	1691225	1691375	.	1000	.	90	-1	-1	-1
chr1	1708665	1708815	.	406	.	16	-1	-1	-1
chr1	1709025	1709175	.	853	.	36	-1	-1	-1
chr1	1709585	1709735	.	988	.	46	-1	-1	-1
chr1	1709845	1709995	.	1000	.	172	-1	-1	-1
chr1	1710245	1710395	.	1000	.	141	-1	-1	-1
chr1	1713565	1713715	.	1000	.	77	-1	-1	-1
chr1	1713985	1714135	.	1000	.	59	-1	-1	-1
chr1	1714525	1714675	.	1000	.	167	-1	-1	-1
chr1	1714945	1715095	.	439	.	17	-1	-1	-1
chr1	1720585	1720735	.	629	.	24	-1	-1	-1
chr1	1757945	1758095	.	370	.	15	-1	-1	-1
chr1	1765005	1765155	.	1000	.	59	-1	-1	-1
chr1	1773085	1773235	.	406	.	16	-1	-1	-1
chr1	1778665	1778815	.	673	.	26	-1	-1	-1
chr1	1785165	1785315	.	837	.	35	-1	-1	-1
chr1	1785445	1785595	.	821	.	34	-1	-1	-1
chr1	1788885	1789035	.	629	.	24	-1	-1	-1
chr1	1790165	1790315	.	1000	.	60	-1	-1	-1
chr1	1790745	1790895	.	439	.	17	-1	-1	-1
chr1	1804185	1804335	.	500	.	19	-1	-1	-1
chr1	1804705	1804855	.	1000	.	59	-1	-1	-1
chr1	1815005	1815155	.	370	.	15	-1	-1	-1
chr1	1821465	1821615	.	1000	.	49	-1	-1	-1
chr1	1821805	1821955	.	911	.	40	-1	-1	-1
chr1	1822205	1822355	.	1000	.	65	-1	-1	-1
chr1	1822505	1822655	.	1000	.	211	-1	-1	-1
chr1	1822845	1822995	.	1000	.	107	-1	-1	-1
chr1	1823125	1823275	.	1000	.	106	-1	-1	-1
chr1	1824105	1824255	.	1000	.	80	-1	-1	-1
chr1	1826085	1826235	.	1000	.	114	-1	-1	-1
chr1	1837765	1837915	.	1000	.	183	-1	-1	-1
chr1	1840025	1840175	.	853	.	36	-1	-1	-1
chr1	1840265	1840415	.	1000	.	51	-1	-1	-1
chr1	1840505	1840655	.	1000	.	203	-1	-1	-1
chr1	1840665	1840815	.	1000	.	208	-1	-1	-1
chr1	1847385	1847535	.	734	.	29	-1	-1	-1
chr1	1849725	1849875	.	673	.	26	-1	-1	-1
chr1	1850345	1850495	.	1000	.	130	-1	-1	-1
chr1	1850785	1850935	.	1000	.	605	-1	-1	-1
chr1	1859765	1859915	.	1000	.	50	-1	-1	-1
chr1	1875545	1875695	.	1000	.	122	-1	-1	-1
chr1	1875785	1875935	.	1000	.	66	-1	-1	-1
chr1	1878825	1878975	.	470	.	18	-1	-1	-1
chr1	1891565	1891715	.	1000	.	230	-1	-1	-1
chr1	1896925	1897075	.	555	.	21	-1	-1	-1
chr1	1900725	1900875	.	1000	.	60	-1	-1	-1
chr1	1906385	1906535	.	581	.	22	-1	-1	-1
chr1	1913985	1914135	.	897	.	39	-1	-1	-1
chr1	1915845	1915995	.	673	.	26	-1	-1	-1
chr1	1916805	1916955	.	555	.	21	-1	-1	-1
chr1	1917145	1917295	.	883	.	38	-1	-1	-1
chr1	1933165	1933315	.	821	.	34	-1	-1	-1
chr1	1933425	1933575	.	1000	.	142	-1	-1	-1
chr1	1950685	1950835	.	1000	.	140	-1	-1	-1
chr1	1951085	1951235	.	1000	.	66	-1	-1	-1
chr1	1951865	1952015	.	500	.	19	-1	-1	-1
chr1	1953105	1953255	.	529	.	20	-1	-1	-1
chr1	1954705	1954855	.	439	.	17	-1	-1	-1
chr1	1962705	1962855	.	652	.	25	-1	-1	-1
chr1	1963765	1963915	.	805	.	33	-1	-1	-1
chr1	1974385	1974535	.	788	.	32	-1	-1	-1
chr1	1976365	1976515	.	1000	.	131	-1	-1	-1
chr1	1978025	1978175	.	1000	.	191	-1	-1	-1
chr1	1980965	1981115	.	1000	.	139	-1	-1	-1
chr1	1981325	1981475	.	1000	.	48	-1	-1	-1
chr1	1981705	1981855	.	1000	.	399	-1	-1	-1
chr1	1981965	1982115	.	1000	.	62	-1	-1	-1
chr1	1982345	1982495	.	853	.	36	-1	-1	-1
chr1	2002305	2002455	.	606	.	23	-1	-1	-1
chr1	2003685	2003835	.	788	.	32	-1	-1	-1
chr1	2003945	2004095	.	629	.	24	-1	-1	-1
chr1	2013685	2013835	.	1000	.	149	-1	-1	-1
chr1	2014125	2014275	.	853	.	36	-1	-1	-1
chr1	2036645	2036795	.	673	.	26	-1	-1	-1
chr1	2038285	2038435	.	406	.	16	-1	-1	-1
chr1	2040145	2040295	.	897	.	39	-1	-1	-1
chr1	2043585	2043735	.	370	.	15	-1	-1	-1
chr1	2064685	2064835	.	1000	.	221	-1	-1	-1
chr1	2064965	2065115	.	1000	.	150	-1	-1	-1
chr1	2065225	2065375	.	470	.	18	-1	-1	-1
chr1	2071485	2071635	.	951	.	43	-1	-1	-1
chr1	2097825	2097975	.	406	.	16	-1	-1	-1
chr1	2105545	2105695	.	606	.	23	-1	-1	-1
chr1	2105825	2105975	.	1000	.	210	-1	-1	-1
chr1	2106045	2106195	.	1000	.	53	-1	-1	-1
chr1	2106485	2106635	.	529	.	20	-1	-1	-1
chr1	2107345	2107495	.	439	.	17	-1	-1	-1
chr1	2120985	2121135	.	1000	.	312	-1	-1	-1
chr1	2121565	2121715	.	1000	.	77	-1	-1	-1
chr1	2121925	2122075	.	734	.	29	-1	-1	-1
chr1	2126145	2126295	.	1000	.	131	-1	-1	-1
chr1	2126445	2126595	.	1000	.	133	-1	-1	-1
chr1	2126745	2126895	.	1000	.	151	-1	-1	-1
chr1	2130165	2130315	.	897	.	39	-1	-1	-1
chr1	2130845	2130995	.	1000	.	138	-1	-1	-1
chr1	2136345	2136495	.	1000	.	174	-1	-1	-1
chr1	2139845	2139995	.	1000	.	180	-1	-1	-1
chr1	2140125	2140275	.	1000	.	110	-1	-1	-1
chr1	2143945	2144095	.	606	.	23	-1	-1	-1
chr1	2157885	2158035	.	406	.	16	-1	-1	-1
chr1	2158045	2158195	.	500	.	19	-1	-1	-1
chr1	2158645	2158795	.	1000	.	61	-1	-1	-1
chr1	2159085	2159235	.	1000	.	245	-1	-1	-1
chr1	2159225	2159375	.	1000	.	355	-1	-1	-1
chr1	2159645	2159795	.	1000	.	50	-1	-1	-1
chr1	2160185	2160335	.	911	.	40	-1	-1	-1
chr1	2160645	2160795	.	1000	.	63	-1	-1	-1
chr1	2160945	2161095	.	1000	.	91	-1	-1	-1
chr1	2161405	2161555	.	734	.	29	-1	-1	-1
chr1	2161885	2162035	.	1000	.	57	-1	-1	-1
chr1	2162445	2162595	.	853	.	36	-1	-1	-1
chr1	2163185	2163335	.	694	.	27	-1	-1	-1
chr1	2163425	2163575	.	853	.	36	-1	-1	-1
chr1	2169265	2169415	.	555	.	21	-1	-1	-1
chr1	2170345	2170495	.	1000	.	84	-1	-1	-1
chr1	2171725	2171875	.	1000	.	54	-1	-1	-1
chr1	2179265	2179415	.	1000	.	63	-1	-1	-1
chr1	2179645	2179795	.	606	.	23	-1	-1	-1
chr1	2179985	2180135	.	1000	.	153	-1	-1	-1
chr1	2180665	2180815	.	581	.	22	-1	-1	-1
chr1	2181005	2181155	.	606	.	23	-1	-1	-1
chr1	2182145	2182295	.	1000	.	83	-1	-1	-1
chr1	2183285	2183435	.	1000	.	155	-1	-1	-1
chr1	2189845	2189995	.	629	.	24	-1	-1	-1
chr1	2198725	2198875	.	714	.	28	-1	-1	-1
chr1	2201045	2201195	.	606	.	23	-1	-1	-1
chr1	2201605	2201755	.	470	.	18	-1	-1	-1
chr1	2201825	2201975	.	652	.	25	-1	-1	-1
chr1	2202245	2202395	.	581	.	22	-1	-1	-1
chr1	2203345	2203495	.	652	.	25	-1	-1	-1
chr1	2204765	2204915	.	581	.	22	-1	-1	-1
chr1	2205705	2205855	.	652	.	25	-1	-1	-1
chr1	2207325	2207475	.	752	.	30	-1	-1	-1
chr1	2207685	2207835	.	673	.	26	-1	-1	-1
chr1	2220645	2220795	.	581	.	22	-1	-1	-1
chr1	2230745	2230895	.	581	.	22	-1	-1	-1
chr1	2234945	2235095	.	925	.	41	-1	-1	-1
chr1	2243065	2243215	.	1000	.	61	-1	-1	-1
chr1	2244565	2244715	.	752	.	30	-1	-1	-1
chr1	2245805	2245955	.	788	.	32	-1	-1	-1
chr1	2246645	2246795	.	1000	.	150	-1	-1	-1
chr1	2247365	2247515	.	694	.	27	-1	-1	-1
chr1	2247565	2247715	.	470	.	18	-1	-1	-1
chr1	2287225	2287375	.	581	.	22	-1	-1	-1
chr1	2289445	2289595	.	555	.	21	-1	-1	-1
chr1	2308425	2308575	.	581	.	22	-1	-1	-1
chr1	2312785	2312935	.	500	.	19	-1	-1	-1
chr1	2313265	2313415	.	1000	.	286	-1	-1	-1
chr1	2313525	2313675	.	629	.	24	-1	-1	-1
chr1	2313885	2314035	.	694	.	27	-1	-1	-1
chr1	2314125	2314275	.	1000	.	126	-1	-1	-1
chr1	2321905	2322055	.	500	.	19	-1	-1	-1
chr1	2322505	2322655	.	964	.	44	-1	-1	-1
chr1	2322945	2323095	.	1000	.	290	-1	-1	-1
chr1	2323425	2323575	.	1000	.	51	-1	-1	-1
chr1	2323665	2323815	.	734	.	29	-1	-1	-1
chr1	2324145	2324295	.	805	.	33	-1	-1	-1
chr1	2340445	2340595	.	1000	.	48	-1	-1	-1
chr1	2341445	2341595	.	694	.	27	-1	-1	-1
chr1	2342425	2342575	.	1000	.	217	-1	-1	-1
chr1	2343645	2343795	.	1000	.	56	-1	-1	-1
chr1	2344065	2344215	.	1000	.	197	-1	-1	-1
chr1	2344325	2344475	.	1000	.	92	-1	-1	-1
chr1	2344805	2344955	.	1000	.	58	-1	-1	-1
chr1	2345105	2345255	.	470	.	18	-1	-1	-1
chr1	2345665	2345815	.	770	.	31	-1	-1	-1
chr1	2345925	2346075	.	1000	.	78	-1	-1	-1
chr1	2346145	2346295	.	673	.	26	-1	-1	-1
chr1	2346765	2346915	.	925	.	41	-1	-1	-1
chr1	2347865	2348015	.	1000	.	58	-1	-1	-1
chr1	2348285	2348435	.	470	.	18	-1	-1	-1
chr1	2348445	2348595	.	470	.	18	-1	-1	-1
chr1	2350965	2351115	.	470	.	18	-1	-1	-1
chr1	2361625	2361775	.	734	.	29	-1	-1	-1
chr1	2369505	2369655	.	1000	.	192	-1	-1	-1
chr1	2373405	2373555	.	734	.	29	-1	-1	-1
chr1	2374845	2374995	.	752	.	30	-1	-1	-1
chr1	2375365	2375515	.	652	.	25	-1	-1	-1
chr1	2385545	2385695	.	1000	.	55	-1	-1	-1
chr1	2391405	2391555	.	1000	.	101	-1	-1	-1
chr1	2398745	2398895	.	1000	.	94	-1	-1	-1
chr1	2399565	2399715	.	1000	.	71	-1	-1	-1
chr1	2400145	2400295	.	853	.	36	-1	-1	-1
chr1	2406565	2406715	.	964	.	44	-1	-1	-1
chr1	2411625	2411775	.	652	.	25	-1	-1	-1
chr1	2412245	2412395	.	1000	.	178	-1	-1	-1
chr1	2412545	2412695	.	1000	.	132	-1	-1	-1
chr1	2425525	2425675	.	470	.	18	-1	-1	-1
chr1	2425825	2425975	.	1000	.	104	-1	-1	-1
chr1	2434785	2434935	.	734	.	29	-1	-1	-1
chr1	2435525	2435675	.	629	.	24	-1	-1	-1
chr1	2435745	2435895	.	500	.	19	-1	-1	-1
chr1	2436245	2436395	.	734	.	29	-1	-1	-1
chr1	2436965	2437115	.	883	.	38	-1	-1	-1
chr1	2437545	2437695	.	694	.	27	-1	-1	-1
chr1	2437985	2438135	.	734	.	29	-1	-1	-1
chr1	2438345	2438495	.	694	.	27	-1	-1	-1
chr1	2446745	2446895	.	853	.	36	-1	-1	-1
chr1	2454885	2455035	.	897	.	39	-1	-1	-1
chr1	2455205	2455355	.	770	.	31	-1	-1	-1
chr1	2457065	2457215	.	925	.	41	-1	-1	-1
chr1	2457625	2457775	.	1000	.	189	-1	-1	-1
chr1	2458025	2458175	.	1000	.	204	-1	-1	-1
chr1	2458845	2458995	.	1000	.	100	-1	-1	-1
chr1	2459605	2459755	.	1000	.	165	-1	-1	-1
chr1	2462045	2462195	.	652	.	25	-1	-1	-1
chr1	2462285	2462435	.	964	.	44	-1	-1	-1
chr1	2462525	2462675	.	1000	.	80	-1	-1	-1
chr1	2462885	2463035	.	470	.	18	-1	-1	-1
chr1	2473125	2473275	.	1000	.	50	-1	-1	-1
chr1	2477505	2477655	.	1000	.	302	-1	-1	-1
chr1	2478345	2478495	.	1000	.	219	-1	-1	-1
chr1	2479545	2479695	.	1000	.	127	-1	-1	-1
chr1	2480285	2480435	.	1000	.	207	-1	-1	-1
chr1	2487725	2487875	.	629	.	24	-1	-1	-1
chr1	2509805	2509955	.	1000	.	97	-1	-1	-1
chr1	2515365	2515515	.	1000	.	170	-1	-1	-1
chr1	2516945	2517095	.	925	.	41	-1	-1	-1
chr1	2517225	2517375	.	925	.	41	-1	-1	-1
chr1	2517825	2517975	.	1000	.	211	-1	-1	-1
chr1	2518445	2518595	.	1000	.	58	-1	-1	-1
chr1	2519125	2519275	.	529	.	20	-1	-1	-1
chr1	2519445	2519595	.	500	.	19	-1	-1	-1
chr1	2523365	2523515	.	470	.	18	-1	-1	-1
chr1	2524285	2524435	.	1000	.	117	-1	-1	-1
chr1	2541865	2542015	.	673	.	26	-1	-1	-1
chr1	2542765	2542915	.	1000	.	65	-1	-1	-1
chr1	2560445	2560595	.	581	.	22	-1	-1	-1
chr1	2560845	2560995	.	694	.	27	-1	-1	-1
chr1	2571745	2571895	.	606	.	23	-1	-1	-1
chr1	2574045	2574195	.	1000	.	57	-1	-1	-1
chr1	2574325	2574475	.	1000	.	66	-1	-1	-1
chr1	2574605	2574755	.	1000	.	226	-1	-1	-1
chr1	2584205	2584355	.	837	.	35	-1	-1	-1
chr1	2584405	2584555	.	714	.	28	-1	-1	-1
chr1	2585025	2585175	.	555	.	21	-1	-1	-1
chr1	2585685	2585835	.	1000	.	58	-1	-1	-1
chr1	2586165	2586315	.	1000	.	49	-1	-1	-1
chr1	2586405	2586555	.	529	.	20	-1	-1	-1
chr1	2587025	2587175	.	606	.	23	-1	-1	-1
chr1	2587265	2587415	.	770	.	31	-1	-1	-1
chr1	2587645	2587795	.	752	.	30	-1	-1	-1
chr1	2615525	2615675	.	1000	.	54	-1	-1	-1
chr1	2688725	2688875	.	470	.	18	-1	-1	-1
chr1	2688965	2689115	.	1000	.	78	-1	-1	-1
chr1	2703305	2703455	.	1000	.	73	-1	-1	-1
chr1	2703505	2703655	.	370	.	15	-1	-1	-1
chr1	2704125	2704275	.	853	.	36	-1	-1	-1
chr1	2706945	2707095	.	581	.	22	-1	-1	-1
chr1	2718265	2718415	.	1000	.	73	-1	-1	-1
chr1	2718845	2718995	.	581	.	22	-1	-1	-1
chr1	2719105	2719255	.	500	.	19	-1	-1	-1
chr1	2720525	2720675	.	470	.	18	-1	-1	-1
chr1	2721905	2722055	.	500	.	19	-1	-1	-1
chr1	2738645	2738795	.	1000	.	117	-1	-1	-1
chr1	2742345	2742495	.	500	.	19	-1	-1	-1
chr1	2778525	2778675	.	714	.	28	-1	-1	-1
chr1	2780225	2780375	.	470	.	18	-1	-1	-1
chr1	2781945	2782095	.	500	.	19	-1	-1	-1
chr1	2782225	2782375	.	470	.	18	-1	-1	-1
chr1	2784405	2784555	.	581	.	22	-1	-1	-1
chr1	2792625	2792775	.	1000	.	49	-1	-1	-1
chr1	2799565	2799715	.	752	.	30	-1	-1	-1
chr1	2827945	2828095	.	925	.	41	-1	-1	-1
chr1	2838705	2838855	.	734	.	29	-1	-1	-1
chr1	2849525	2849675	.	500	.	19	-1	-1	-1
chr1	2851525	2851675	.	406	.	16	-1	-1	-1
chr1	2862925	2863075	.	606	.	23	-1	-1	-1
chr1	2863965	2864115	.	1000	.	68	-1	-1	-1
chr1	2892025	2892175	.	370	.	14	-1	-1	-1
chr1	2896865	2897015	.	370	.	15	-1	-1	-1
chr1	2898665	2898815	.	370	.	15	-1	-1	-1
chr1	2928925	2929075	.	406	.	16	-1	-1	-1
chr1	2929145	2929295	.	1000	.	339	-1	-1	-1
chr1	2940685	2940835	.	629	.	24	-1	-1	-1
chr1	2982825	2982975	.	1000	.	84	-1	-1	-1
chr1	2985265	2985415	.	439	.	17	-1	-1	-1
chr1	2985445	2985595	.	439	.	17	-1	-1	-1
chr1	2985685	2985835	.	1000	.	49	-1	-1	-1
chr1	2986245	2986395	.	734	.	29	-1	-1	-1
chr1	2986505	2986655	.	652	.	25	-1	-1	-1
chr1	2990025	2990175	.	853	.	36	-1	-1	-1
chr1	2990685	2990835	.	964	.	44	-1	-1	-1
chr1	3017685	3017835	.	1000	.	56	-1	-1	-1
chr1	3043745	3043895	.	581	.	22	-1	-1	-1
chr1	3044025	3044175	.	629	.	24	-1	-1	-1
chr1	3081825	3081975	.	788	.	32	-1	-1	-1
chr1	3091565	3091715	.	1000	.	129	-1	-1	-1
chr1	3091845	3091995	.	439	.	17	-1	-1	-1
chr1	3103205	3103355	.	1000	.	55	-1	-1	-1
chr1	3110245	3110395	.	470	.	18	-1	-1	-1
chr1	3110485	3110635	.	500	.	19	-1	-1	-1
chr1	3124005	3124155	.	652	.	25	-1	-1	-1
chr1	3135885	3136035	.	1000	.	51	-1	-1	-1
chr1	3142625	3142775	.	673	.	26	-1	-1	-1
chr1	3155105	3155255	.	770	.	31	-1	-1	-1
chr1	3157625	3157775	.	606	.	23	-1	-1	-1
chr1	3161745	3161895	.	406	.	16	-1	-1	-1
chr1	3162005	3162155	.	529	.	20	-1	-1	-1
chr1	3172505	3172655	.	629	.	24	-1	-1	-1
chr1	3200645	3200795	.	1000	.	54	-1	-1	-1
chr1	3229945	3230095	.	470	.	18	-1	-1	-1
chr1	3230305	3230455	.	1000	.	101	-1	-1	-1
chr1	3236545	3236695	.	1000	.	181	-1	-1	-1
chr1	3239785	3239935	.	837	.	35	-1	-1	-1
chr1	3240045	3240195	.	500	.	19	-1	-1	-1
chr1	3246505	3246655	.	837	.	35	-1	-1	-1
chr1	3250625	3250775	.	1000	.	137	-1	-1	-1
chr1	3251025	3251175	.	470	.	18	-1	-1	-1
chr1	3251905	3252055	.	752	.	30	-1	-1	-1
chr1	3253945	3254095	.	1000	.	50	-1	-1	-1
chr1	3268525	3268675	.	652	.	25	-1	-1	-1
chr1	3269025	3269175	.	470	.	18	-1	-1	-1
chr1	3269325	3269475	.	629	.	24	-1	-1	-1
chr1	3269705	3269855	.	911	.	40	-1	-1	-1
chr1	3275965	3276115	.	694	.	27	-1	-1	-1
chr1	3276305	3276455	.	988	.	46	-1	-1	-1
chr1	3295325	3295475	.	500	.	19	-1	-1	-1
chr1	3309685	3309835	.	555	.	21	-1	-1	-1
chr1	3309965	3310115	.	629	.	24	-1	-1	-1
chr1	3326825	3326975	.	1000	.	249	-1	-1	-1
chr1	3341365	3341515	.	1000	.	132	-1	-1	-1
chr1	3347945	3348095	.	629	.	24	-1	-1	-1
chr1	3348685	3348835	.	714	.	28	-1	-1	-1
chr1	3349025	3349175	.	694	.	27	-1	-1	-1
chr1	3369805	3369955	.	1000	.	135	-1	-1	-1
chr1	3371025	3371175	.	1000	.	293	-1	-1	-1
chr1	3371485	3371635	.	1000	.	86	-1	-1	-1
chr1	3376745	3376895	.	1000	.	60	-1	-1	-1
chr1	3381845	3381995	.	555	.	21	-1	-1	-1
chr1	3385525	3385675	.	529	.	20	-1	-1	-1
chr1	3393865	3394015	.	1000	.	82	-1	-1	-1
chr1	3394365	3394515	.	714	.	28	-1	-1	-1
chr1	3398545	3398695	.	694	.	27	-1	-1	-1
chr1	3398945	3399095	.	1000	.	59	-1	-1	-1
chr1	3399185	3399335	.	805	.	33	-1	-1	-1
chr1	3400125	3400275	.	500	.	19	-1	-1	-1
chr1	3400305	3400455	.	606	.	23	-1	-1	-1
chr1	3400525	3400675	.	1000	.	113	-1	-1	-1
chr1	3407885	3408035	.	1000	.	120	-1	-1	-1
chr1	3409525	3409675	.	694	.	27	-1	-1	-1
chr1	3418525	3418675	.	1000	.	80	-1	-1	-1
chr1	3418785	3418935	.	1000	.	150	-1	-1	-1
chr1	3421465	3421615	.	734	.	29	-1	-1	-1
chr1	3421745	3421895	.	555	.	21	-1	-1	-1
chr1	3434845	3434995	.	964	.	44	-1	-1	-1
chr1	3446105	3446255	.	1000	.	240	-1	-1	-1
chr1	3447025	3447175	.	1000	.	64	-1	-1	-1
chr1	3447485	3447635	.	1000	.	63	-1	-1	-1
chr1	3447925	3448075	.	1000	.	248	-1	-1	-1
chr1	3459345	3459495	.	652	.	25	-1	-1	-1
chr1	3459625	3459775	.	1000	.	58	-1	-1	-1
chr1	3464085	3464235	.	1000	.	174	-1	-1	-1
chr1	3470085	3470235	.	1000	.	178	-1	-1	-1
chr1	3481065	3481215	.	673	.	26	-1	-1	-1
chr1	3481465	3481615	.	555	.	21	-1	-1	-1
chr1	3481885	3482035	.	1000	.	102	-1	-1	-1
chr1	3503785	3503935	.	1000	.	55	-1	-1	-1
chr1	3504065	3504215	.	1000	.	76	-1	-1	-1
chr1	3504305	3504455	.	897	.	39	-1	-1	-1
chr1	3525885	3526035	.	629	.	24	-1	-1	-1
chr1	3528125	3528275	.	1000	.	157	-1	-1	-1
chr1	3531825	3531975	.	1000	.	55	-1	-1	-1
chr1	3535645	3535795	.	1000	.	65	-1	-1	-1
chr1	3537725	3537875	.	581	.	22	-1	-1	-1
chr1	3540985	3541135	.	988	.	46	-1	-1	-1
chr1	3541405	3541555	.	1000	.	366	-1	-1	-1
chr1	3542205	3542355	.	1000	.	81	-1	-1	-1
chr1	3565845	3565995	.	500	.	19	-1	-1	-1
chr1	3566025	3566175	.	470	.	18	-1	-1	-1
chr1	3566625	3566775	.	1000	.	217	-1	-1	-1
chr1	3569005	3569155	.	868	.	37	-1	-1	-1
chr1	3569365	3569515	.	555	.	21	-1	-1	-1
chr1	3576485	3576635	.	788	.	32	-1	-1	-1
chr1	3585525	3585675	.	1000	.	184	-1	-1	-1
chr1	3591285	3591435	.	439	.	17	-1	-1	-1
chr1	3591425	3591575	.	673	.	26	-1	-1	-1
chr1	3603565	3603715	.	606	.	23	-1	-1	-1
chr1	3604905	3605055	.	529	.	20	-1	-1	-1
chr1	3605085	3605235	.	555	.	21	-1	-1	-1
chr1	3605905	3606055	.	629	.	24	-1	-1	-1
chr1	3612285	3612435	.	1000	.	117	-1	-1	-1
chr1	3614585	3614735	.	581	.	22	-1	-1	-1
chr1	3620005	3620155	.	897	.	39	-1	-1	-1
chr1	3623765	3623915	.	470	.	18	-1	-1	-1
chr1	3624025	3624175	.	1000	.	68	-1	-1	-1
chr1	3625565	3625715	.	1000	.	172	-1	-1	-1
chr1	3629705	3629855	.	1000	.	64	-1	-1	-1
chr1	3631825	3631975	.	694	.	27	-1	-1	-1
chr1	3634685	3634835	.	1000	.	90	-1	-1	-1
chr1	3641105	3641255	.	1000	.	77	-1	-1	-1
chr1	3643945	3644095	.	1000	.	48	-1	-1	-1
chr1	3663405	3663555	.	734	.	29	-1	-1	-1
chr1	3663885	3664035	.	1000	.	352	-1	-1	-1
chr1	3684465	3684615	.	694	.	27	-1	-1	-1
chr1	3688625	3688775	.	883	.	38	-1	-1	-1
chr1	3689045	3689195	.	1000	.	286	-1	-1	-1
chr1	3689645	3689795	.	868	.	37	-1	-1	-1
chr1	3689845	3689995	.	911	.	40	-1	-1	-1
chr1	3690325	3690475	.	652	.	25	-1	-1	-1
chr1	3692105	3692255	.	500	.	19	-1	-1	-1
chr1	3692625	3692775	.	1000	.	86	-1	-1	-1
chr1	3693165	3693315	.	988	.	46	-1	-1	-1
chr1	3694305	3694455	.	694	.	27	-1	-1	-1
chr1	3697645	3697795	.	1000	.	301	-1	-1	-1
chr1	3702105	3702255	.	714	.	28	-1	-1	-1
chr1	3706005	3706155	.	406	.	16	-1	-1	-1
chr1	3711825	3711975	.	868	.	37	-1	-1	-1
chr1	3712325	3712475	.	606	.	23	-1	-1	-1
chr1	3712745	3712895	.	964	.	44	-1	-1	-1
chr1	3713025	3713175	.	1000	.	296	-1	-1	-1
chr1	3713425	3713575	.	821	.	34	-1	-1	-1
chr1	3739545	3739695	.	370	.	13	-1	-1	-1
chr1	3744565	3744715	.	406	.	16	-1	-1	-1
chr1	3773225	3773375	.	951	.	43	-1	-1	-1
chr1	3773465	3773615	.	951	.	43	-1	-1	-1
chr1	3773765	3773915	.	1000	.	427	-1	-1	-1
chr1	3774185	3774335	.	1000	.	124	-1	-1	-1
chr1	3774425	3774575	.	734	.	29	-1	-1	-1
chr1	3774825	3774975	.	821	.	34	-1	-1	-1
chr1	3781605	3781755	.	555	.	21	-1	-1	-1
chr1	3785165	3785315	.	370	.	14	-1	-1	-1
chr1	3809405	3809555	.	1000	.	94	-1	-1	-1
chr1	3816285	3816435	.	529	.	20	-1	-1	-1
chr1	3816765	3816915	.	1000	.	177	-1	-1	-1
chr1	3817265	3817415	.	1000	.	83	-1	-1	-1
chr1	3817865	3818015	.	1000	.	224	-1	-1	-1
chr1	3827225	3827375	.	529	.	20	-1	-1	-1
chr1	3827485	3827635	.	1000	.	98	-1	-1	-1
chr1	3830065	3830215	.	470	.	18	-1	-1	-1
chr1	3831065	3831215	.	370	.	15	-1	-1	-1
chr1	3839005	3839155	.	439	.	17	-1	-1	-1
chr1	3999645	3999795	.	581	.	22	-1	-1	-1
chr1	4003065	4003215	.	911	.	40	-1	-1	-1
chr1	4019785	4019935	.	370	.	15	-1	-1	-1
chr1	4038345	4038495	.	370	.	11	-1	-1	-1
chr1	4039165	4039315	.	439	.	17	-1	-1	-1
chr1	4052205	4052355	.	529	.	20	-1	-1	-1
chr1	4056745	4056895	.	370	.	13	-1	-1	-1
chr1	4062385	4062535	.	370	.	13	-1	-1	-1
chr1	4064605	4064755	.	370	.	13	-1	-1	-1
chr1	4076885	4077035	.	370	.	11	-1	-1	-1
chr1	4108265	4108415	.	439	.	17	-1	-1	-1
chr1	4120965	4121115	.	555	.	21	-1	-1	-1
chr1	4124165	4124315	.	470	.	18	-1	-1	-1
chr1	4142085	4142235	.	439	.	17	-1	-1	-1
chr1	4192905	4193055	.	370	.	12	-1	-1	-1
chr1	4288205	4288355	.	629	.	24	-1	-1	-1
chr1	4358585	4358735	.	370	.	10	-1	-1	-1
chr1	4403625	4403775	.	370	.	12	-1	-1	-1
chr1	4471985	4472135	.	673	.	26	-1	-1	-1
chr1	4486045	4486195	.	734	.	29	-1	-1	-1
chr1	4521785	4521935	.	370	.	10	-1	-1	-1
chr1	4523125	4523275	.	370	.	9	-1	-1	-1
chr1	4554725	4554875	.	370	.	13	-1	-1	-1
chr1	4610085	4610235	.	529	.	20	-1	-1	-1
chr1	4615725	4615875	.	370	.	15	-1	-1	-1
chr1	4645425	4645575	.	529	.	20	-1	-1	-1
chr1	4657145	4657295	.	837	.	35	-1	-1	-1
chr1	4659685	4659835	.	370	.	15	-1	-1	-1
chr1	4675665	4675815	.	370	.	12	-1	-1	-1
chr1	4712745	4712895	.	1000	.	101	-1	-1	-1
chr1	4713485	4713635	.	439	.	17	-1	-1	-1
chr1	4714245	4714395	.	694	.	27	-1	-1	-1
chr1	4715025	4715175	.	500	.	19	-1	-1	-1
chr1	4715325	4715475	.	529	.	20	-1	-1	-1
chr1	4715725	4715875	.	529	.	20	-1	-1	-1
chr1	4716425	4716575	.	1000	.	81	-1	-1	-1
chr1	4717565	4717715	.	370	.	15	-1	-1	-1
chr1	4750905	4751055	.	370	.	13	-1	-1	-1
chr1	4754705	4754855	.	555	.	21	-1	-1	-1
chr1	4761025	4761175	.	581	.	22	-1	-1	-1
chr1	4769605	4769755	.	370	.	14	-1	-1	-1
chr1	4771225	4771375	.	714	.	28	-1	-1	-1
chr1	4784305	4784455	.	370	.	11	-1	-1	-1
chr1	4787005	4787155	.	370	.	13	-1	-1	-1
chr1	4790165	4790315	.	1000	.	88	-1	-1	-1
chr1	4798445	4798595	.	370	.	13	-1	-1	-1
chr1	4805725	4805875	.	606	.	23	-1	-1	-1
chr1	4828625	4828775	.	555	.	21	-1	-1	-1
chr1	4838145	4838295	.	897	.	39	-1	-1	-1
chr1	5483165	5483315	.	370	.	11	-1	-1	-1
chr1	5490965	5491115	.	370	.	12	-1	-1	-1
chr1	5525705	5525855	.	500	.	19	-1	-1	-1
chr1	5542045	5542195	.	370	.	15	-1	-1	-1
chr1	5546065	5546215	.	529	.	20	-1	-1	-1
chr1	5561965	5562115	.	370	.	9	-1	-1	-1
chr1	5563725	5563875	.	370	.	13	-1	-1	-1
chr1	5564565	5564715	.	370	.	11	-1	-1	-1
chr1	5570065	5570215	.	1000	.	63	-1	-1	-1
chr1	5570805	5570955	.	370	.	14	-1	-1	-1
chr1	5574725	5574875	.	1000	.	74	-1	-1	-1
chr1	5658145	5658295	.	1000	.	49	-1	-1	-1
chr1	5658265	5658415	.	938	.	42	-1	-1	-1
chr1	5658745	5658895	.	529	.	20	-1	-1	-1
chr1	5681185	5681335	.	976	.	45	-1	-1	-1
chr1	5697345	5697495	.	911	.	40	-1	-1	-1
chr1	5698765	5698915	.	370	.	14	-1	-1	-1
chr1	5706025	5706175	.	370	.	11	-1	-1	-1
chr1	5718765	5718915	.	370	.	14	-1	-1	-1
chr1	5728385	5728535	.	652	.	25	-1	-1	-1
chr1	5730245	5730395	.	470	.	18	-1	-1	-1
chr1	5730765	5730915	.	500	.	19	-1	-1	-1
chr1	5732345	5732495	.	529	.	20	-1	-1	-1
chr1	5748645	5748795	.	821	.	34	-1	-1	-1
chr1	5773425	5773575	.	370	.	13	-1	-1	-1
chr1	5778965	5779115	.	370	.	12	-1	-1	-1
chr1	5779385	5779535	.	406	.	16	-1	-1	-1
chr1	5787405	5787555	.	1000	.	47	-1	-1	-1
chr1	5788225	5788375	.	853	.	36	-1	-1	-1
chr1	5798925	5799075	.	500	.	19	-1	-1	-1
chr1	5805245	5805395	.	470	.	18	-1	-1	-1
chr1	5805965	5806115	.	1000	.	157	-1	-1	-1
chr1	5806245	5806395	.	555	.	21	-1	-1	-1
chr1	5812465	5812615	.	555	.	21	-1	-1	-1
chr1	5826085	5826235	.	406	.	16	-1	-1	-1
chr1	5826525	5826675	.	370	.	14	-1	-1	-1
chr1	5828205	5828355	.	370	.	14	-1	-1	-1
chr1	5830805	5830955	.	370	.	11	-1	-1	-1
chr1	5831765	5831915	.	370	.	11	-1	-1	-1
chr1	5907445	5907595	.	1000	.	85	-1	-1	-1
chr1	5910045	5910195	.	581	.	22	-1	-1	-1
chr1	5956165	5956315	.	581	.	22	-1	-1	-1
chr1	5956445	5956595	.	1000	.	50	-1	-1	-1
chr1	5963185	5963335	.	805	.	33	-1	-1	-1
chr1	5963765	5963915	.	1000	.	63	-1	-1	-1
chr1	5964085	5964235	.	470	.	18	-1	-1	-1
chr1	5973225	5973375	.	370	.	11	-1	-1	-1
chr1	5976145	5976295	.	1000	.	48	-1	-1	-1
chr1	6006825	6006975	.	734	.	29	-1	-1	-1
chr1	6007985	6008135	.	370	.	13	-1	-1	-1
chr1	6008785	6008935	.	581	.	22	-1	-1	-1
chr1	6009245	6009395	.	1000	.	55	-1	-1	-1
chr1	6009485	6009635	.	1000	.	86	-1	-1	-1
chr1	6010325	6010475	.	439	.	17	-1	-1	-1
chr1	6032105	6032255	.	370	.	13	-1	-1	-1
chr1	6035325	6035475	.	1000	.	56	-1	-1	-1
chr1	6046165	6046315	.	925	.	41	-1	-1	-1
chr1	6051405	6051555	.	581	.	22	-1	-1	-1
chr1	6051765	6051915	.	1000	.	55	-1	-1	-1
chr1	6051965	6052115	.	1000	.	108	-1	-1	-1
chr1	6052185	6052335	.	1000	.	103	-1	-1	-1
chr1	6052525	6052675	.	1000	.	368	-1	-1	-1
chr1	6053105	6053255	.	938	.	42	-1	-1	-1
chr1	6053425	6053575	.	500	.	19	-1	-1	-1
chr1	6062385	6062535	.	1000	.	90	-1	-1	-1
chr1	6063365	6063515	.	500	.	19	-1	-1	-1
chr1	6086185	6086335	.	1000	.	101	-1	-1	-1
chr1	6094585	6094735	.	1000	.	73	-1	-1	-1
chr1	6101625	6101775	.	1000	.	61	-1	-1	-1
chr1	6112625	6112775	.	1000	.	71	-1	-1	-1
chr1	6113085	6113235	.	1000	.	91	-1	-1	-1
chr1	6118765	6118915	.	1000	.	163	-1	-1	-1
chr1	6119085	6119235	.	1000	.	84	-1	-1	-1
chr1	6140705	6140855	.	629	.	24	-1	-1	-1
chr1	6159925	6160075	.	673	.	26	-1	-1	-1
chr1	6161925	6162075	.	555	.	21	-1	-1	-1
chr1	6162545	6162695	.	500	.	19	-1	-1	-1
chr1	6163585	6163735	.	406	.	16	-1	-1	-1
chr1	6163785	6163935	.	500	.	19	-1	-1	-1
chr1	6165325	6165475	.	1000	.	69	-1	-1	-1
chr1	6165885	6166035	.	673	.	26	-1	-1	-1
chr1	6168985	6169135	.	837	.	35	-1	-1	-1
chr1	6187865	6188015	.	1000	.	224	-1	-1	-1
chr1	6208825	6208975	.	1000	.	140	-1	-1	-1
chr1	6217185	6217335	.	652	.	25	-1	-1	-1
chr1	6217565	6217715	.	652	.	25	-1	-1	-1
chr1	6217905	6218055	.	1000	.	141	-1	-1	-1
chr1	6218105	6218255	.	1000	.	101	-1	-1	-1
chr1	6218305	6218455	.	1000	.	50	-1	-1	-1
chr1	6221565	6221715	.	837	.	35	-1	-1	-1
chr1	6221785	6221935	.	1000	.	106	-1	-1	-1
chr1	6239385	6239535	.	529	.	20	-1	-1	-1
chr1	6239865	6240015	.	652	.	25	-1	-1	-1
chr1	6240265	6240415	.	673	.	26	-1	-1	-1
chr1	6243665	6243815	.	673	.	26	-1	-1	-1
chr1	6259185	6259335	.	770	.	31	-1	-1	-1
chr1	6259605	6259755	.	1000	.	118	-1	-1	-1
chr1	6260045	6260195	.	581	.	22	-1	-1	-1
chr1	6265365	6265515	.	1000	.	90	-1	-1	-1
chr1	6266045	6266195	.	1000	.	157	-1	-1	-1
chr1	6266285	6266435	.	1000	.	136	-1	-1	-1
chr1	6266805	6266955	.	821	.	34	-1	-1	-1
chr1	6267165	6267315	.	500	.	19	-1	-1	-1
chr1	6268125	6268275	.	529	.	20	-1	-1	-1
chr1	6269805	6269955	.	673	.	26	-1	-1	-1
chr1	6295245	6295395	.	470	.	18	-1	-1	-1
chr1	6295405	6295555	.	976	.	45	-1	-1	-1
chr1	6295985	6296135	.	1000	.	324	-1	-1	-1
chr1	6298785	6298935	.	581	.	22	-1	-1	-1
chr1	6302485	6302635	.	853	.	36	-1	-1	-1
chr1	6304585	6304735	.	529	.	20	-1	-1	-1
chr1	6305225	6305375	.	1000	.	195	-1	-1	-1
chr1	6306885	6307035	.	1000	.	205	-1	-1	-1
chr1	6307445	6307595	.	406	.	16	-1	-1	-1
chr1	6309105	6309255	.	581	.	22	-1	-1	-1
chr1	6309285	6309435	.	555	.	21	-1	-1	-1
chr1	6309925	6310075	.	788	.	32	-1	-1	-1
chr1	6319705	6319855	.	1000	.	56	-1	-1	-1
chr1	6320105	6320255	.	1000	.	63	-1	-1	-1
chr1	6320885	6321035	.	1000	.	47	-1	-1	-1
chr1	6321085	6321235	.	1000	.	101	-1	-1	-1
chr1	6321485	6321635	.	629	.	24	-1	-1	-1
chr1	6330225	6330375	.	951	.	43	-1	-1	-1
chr1	6330625	6330775	.	1000	.	65	-1	-1	-1
chr1	6347605	6347755	.	629	.	24	-1	-1	-1
chr1	6355305	6355455	.	1000	.	67	-1	-1	-1
chr1	6362745	6362895	.	1000	.	172	-1	-1	-1
chr1	6363745	6363895	.	606	.	23	-1	-1	-1
chr1	6385685	6385835	.	606	.	23	-1	-1	-1
chr1	6391665	6391815	.	439	.	17	-1	-1	-1
chr1	6394305	6394455	.	370	.	15	-1	-1	-1
chr1	6403625	6403775	.	1000	.	117	-1	-1	-1
chr1	6408085	6408235	.	1000	.	61	-1	-1	-1
chr1	6410585	6410735	.	1000	.	106	-1	-1	-1
chr1	6411965	6412115	.	1000	.	66	-1	-1	-1
chr1	6412185	6412335	.	470	.	18	-1	-1	-1
chr1	6412405	6412555	.	837	.	35	-1	-1	-1
chr1	6413965	6414115	.	1000	.	50	-1	-1	-1
chr1	6419865	6420015	.	673	.	26	-1	-1	-1
chr1	6423245	6423395	.	370	.	15	-1	-1	-1
chr1	6434125	6434275	.	897	.	39	-1	-1	-1
chr1	6445765	6445915	.	370	.	14	-1	-1	-1
chr1	6452185	6452335	.	770	.	31	-1	-1	-1
chr1	6453025	6453175	.	1000	.	53	-1	-1	-1
chr1	6453465	6453615	.	1000	.	232	-1	-1	-1
chr1	6453785	6453935	.	1000	.	167	-1	-1	-1
chr1	6454065	6454215	.	1000	.	95	-1	-1	-1
chr1	6464825	6464975	.	1000	.	103	-1	-1	-1
chr1	6473065	6473215	.	1000	.	75	-1	-1	-1
chr1	6479665	6479815	.	1000	.	57	-1	-1	-1
chr1	6479925	6480075	.	1000	.	122	-1	-1	-1
chr1	6483625	6483775	.	1000	.	175	-1	-1	-1
chr1	6484705	6484855	.	853	.	36	-1	-1	-1
chr1	6487565	6487715	.	1000	.	50	-1	-1	-1
chr1	6487865	6488015	.	1000	.	98	-1	-1	-1
chr1	6488165	6488315	.	1000	.	94	-1	-1	-1
chr1	6491205	6491355	.	1000	.	71	-1	-1	-1
chr1	6497145	6497295	.	1000	.	55	-1	-1	-1
chr1	6498205	6498355	.	1000	.	127	-1	-1	-1
chr1	6500445	6500595	.	1000	.	190	-1	-1	-1
chr1	6505285	6505435	.	1000	.	156	-1	-1	-1
chr1	6511185	6511335	.	714	.	28	-1	-1	-1
chr1	6515085	6515235	.	853	.	36	-1	-1	-1
chr1	6522525	6522675	.	714	.	28	-1	-1	-1
chr1	6524665	6524815	.	1000	.	60	-1	-1	-1
chr1	6535665	6535815	.	1000	.	187	-1	-1	-1
chr1	6546645	6546795	.	1000	.	157	-1	-1	-1
chr1	6550045	6550195	.	1000	.	272	-1	-1	-1
chr1	6550605	6550755	.	1000	.	193	-1	-1	-1
chr1	6555285	6555435	.	714	.	28	-1	-1	-1
chr1	6556585	6556735	.	581	.	22	-1	-1	-1
chr1	6557485	6557635	.	1000	.	118	-1	-1	-1
chr1	6562305	6562455	.	529	.	20	-1	-1	-1
chr1	6580165	6580315	.	1000	.	68	-1	-1	-1
chr1	6583725	6583875	.	734	.	29	-1	-1	-1
chr1	6613225	6613375	.	555	.	21	-1	-1	-1
chr1	6614265	6614415	.	1000	.	50	-1	-1	-1
chr1	6614505	6614655	.	1000	.	197	-1	-1	-1
chr1	6614805	6614955	.	581	.	22	-1	-1	-1
chr1	6615165	6615315	.	470	.	18	-1	-1	-1
chr1	6615345	6615495	.	629	.	24	-1	-1	-1
chr1	6639305	6639455	.	500	.	19	-1	-1	-1
chr1	6639945	6640095	.	1000	.	364	-1	-1	-1
chr1	6640425	6640575	.	629	.	24	-1	-1	-1
chr1	6640825	6640975	.	606	.	23	-1	-1	-1
chr1	6641025	6641175	.	581	.	22	-1	-1	-1
chr1	6656705	6656855	.	439	.	17	-1	-1	-1
chr1	6660625	6660775	.	805	.	33	-1	-1	-1
chr1	6661225	6661375	.	1000	.	153	-1	-1	-1
chr1	6661825	6661975	.	1000	.	65	-1	-1	-1
chr1	6662065	6662215	.	1000	.	61	-1	-1	-1
chr1	6662885	6663035	.	1000	.	105	-1	-1	-1
chr1	6663105	6663255	.	1000	.	233	-1	-1	-1
chr1	6663325	6663475	.	470	.	18	-1	-1	-1
chr1	6672885	6673035	.	1000	.	50	-1	-1	-1
chr1	6673145	6673295	.	1000	.	113	-1	-1	-1
chr1	6673465	6673615	.	1000	.	436	-1	-1	-1
chr1	6673705	6673855	.	1000	.	257	-1	-1	-1
chr1	6674245	6674395	.	1000	.	65	-1	-1	-1
chr1	6674425	6674575	.	1000	.	67	-1	-1	-1
chr1	6674805	6674955	.	1000	.	65	-1	-1	-1
chr1	6675285	6675435	.	883	.	38	-1	-1	-1
chr1	6682805	6682955	.	555	.	21	-1	-1	-1
chr1	6683465	6683615	.	938	.	42	-1	-1	-1
chr1	6685165	6685315	.	1000	.	161	-1	-1	-1
chr1	6694745	6694895	.	770	.	31	-1	-1	-1
chr1	6701985	6702135	.	714	.	28	-1	-1	-1
chr1	6706625	6706775	.	1000	.	55	-1	-1	-1
chr1	6761325	6761475	.	555	.	21	-1	-1	-1
chr1	6761885	6762035	.	1000	.	218	-1	-1	-1
chr1	6780165	6780315	.	1000	.	47	-1	-1	-1
chr1	6787585	6787735	.	652	.	25	-1	-1	-1
chr1	6821545	6821695	.	370	.	12	-1	-1	-1
chr1	6830905	6831055	.	370	.	9	-1	-1	-1
chr1	6844285	6844435	.	470	.	18	-1	-1	-1
chr1	6844705	6844855	.	1000	.	113	-1	-1	-1
chr1	6845105	6845255	.	1000	.	199	-1	-1	-1
chr1	6845285	6845435	.	1000	.	340	-1	-1	-1
chr1	6845845	6845995	.	1000	.	89	-1	-1	-1
chr1	6950045	6950195	.	868	.	37	-1	-1	-1
chr1	6959825	6959975	.	500	.	19	-1	-1	-1
chr1	6962865	6963015	.	925	.	41	-1	-1	-1
chr1	6963085	6963235	.	406	.	16	-1	-1	-1
chr1	6969965	6970115	.	1000	.	62	-1	-1	-1
chr1	6982645	6982795	.	370	.	11	-1	-1	-1
chr1	6984105	6984255	.	370	.	13	-1	-1	-1
chr1	6987885	6988035	.	370	.	12	-1	-1	-1
chr1	6988885	6989035	.	752	.	30	-1	-1	-1
chr1	6995365	6995515	.	370	.	14	-1	-1	-1
chr1	7015625	7015775	.	406	.	16	-1	-1	-1
chr1	7016605	7016755	.	370	.	13	-1	-1	-1
chr1	7019525	7019675	.	606	.	23	-1	-1	-1
chr1	7020425	7020575	.	788	.	32	-1	-1	-1
chr1	7023165	7023315	.	734	.	29	-1	-1	-1
chr1	7025665	7025815	.	1000	.	53	-1	-1	-1
chr1	7025945	7026095	.	500	.	19	-1	-1	-1
chr1	7058445	7058595	.	1000	.	67	-1	-1	-1
chr1	7064425	7064575	.	370	.	12	-1	-1	-1
chr1	7070965	7071115	.	370	.	12	-1	-1	-1
chr1	7077065	7077215	.	370	.	12	-1	-1	-1
chr1	7079005	7079155	.	370	.	11	-1	-1	-1
chr1	7102865	7103015	.	951	.	43	-1	-1	-1
chr1	7106425	7106575	.	868	.	37	-1	-1	-1
chr1	7110265	7110415	.	370	.	15	-1	-1	-1
chr1	7121065	7121215	.	406	.	16	-1	-1	-1
chr1	7130565	7130715	.	1000	.	89	-1	-1	-1
chr1	7135505	7135655	.	1000	.	63	-1	-1	-1
chr1	7161385	7161535	.	370	.	13	-1	-1	-1
chr1	7164625	7164775	.	370	.	12	-1	-1	-1
chr1	7177625	7177775	.	406	.	16	-1	-1	-1
chr1	7208965	7209115	.	370	.	13	-1	-1	-1
chr1	7209725	7209875	.	500	.	19	-1	-1	-1
chr1	7213625	7213775	.	370	.	14	-1	-1	-1
chr1	7235705	7235855	.	370	.	9	-1	-1	-1
chr1	7237145	7237295	.	370	.	11	-1	-1	-1
chr1	7246845	7246995	.	370	.	13	-1	-1	-1
chr1	7258965	7259115	.	976	.	45	-1	-1	-1
chr1	7259205	7259355	.	714	.	28	-1	-1	-1
chr1	7268065	7268215	.	938	.	42	-1	-1	-1
chr1	7278425	7278575	.	770	.	31	-1	-1	-1
chr1	7283705	7283855	.	673	.	26	-1	-1	-1
chr1	7284905	7285055	.	370	.	14	-1	-1	-1
chr1	7294465	7294615	.	652	.	25	-1	-1	-1
chr1	7322885	7323035	.	821	.	34	-1	-1	-1
chr1	7359525	7359675	.	734	.	29	-1	-1	-1
chr1	7363025	7363175	.	555	.	21	-1	-1	-1
chr1	7392225	7392375	.	868	.	37	-1	-1	-1
chr1	7395445	7395595	.	370	.	15	-1	-1	-1
chr1	7400165	7400315	.	606	.	23	-1	-1	-1
chr1	7401405	7401555	.	370	.	15	-1	-1	-1
chr1	7445625	7445775	.	370	.	14	-1	-1	-1
chr1	7447125	7447275	.	370	.	12	-1	-1	-1
chr1	7447625	7447775	.	1000	.	67	-1	-1	-1
chr1	7448225	7448375	.	370	.	13	-1	-1	-1
chr1	7449005	7449155	.	370	.	11	-1	-1	-1
chr1	7498585	7498735	.	370	.	13	-1	-1	-1
chr1	7499465	7499615	.	370	.	15	-1	-1	-1
chr1	7507965	7508115	.	439	.	17	-1	-1	-1
chr1	7514225	7514375	.	976	.	45	-1	-1	-1
chr1	7516745	7516895	.	581	.	22	-1	-1	-1
chr1	7529625	7529775	.	529	.	20	-1	-1	-1
chr1	7531425	7531575	.	555	.	21	-1	-1	-1
chr1	7535265	7535415	.	555	.	21	-1	-1	-1
chr1	7579965	7580115	.	406	.	16	-1	-1	-1
chr1	7595705	7595855	.	470	.	18	-1	-1	-1
chr1	7597425	7597575	.	370	.	14	-1	-1	-1
chr1	7599905	7600055	.	868	.	37	-1	-1	-1
chr1	7613405	7613555	.	370	.	13	-1	-1	-1
chr1	7621525	7621675	.	370	.	15	-1	-1	-1
chr1	7633105	7633255	.	1000	.	56	-1	-1	-1
chr1	7634605	7634755	.	1000	.	48	-1	-1	-1
chr1	7635785	7635935	.	370	.	13	-1	-1	-1
chr1	7651785	7651935	.	555	.	21	-1	-1	-1
chr1	7654545	7654695	.	370	.	15	-1	-1	-1
chr1	7655525	7655675	.	606	.	23	-1	-1	-1
chr1	7670125	7670275	.	529	.	20	-1	-1	-1
chr1	7676505	7676655	.	1000	.	99	-1	-1	-1
chr1	7706965	7707115	.	406	.	16	-1	-1	-1
chr1	7707125	7707275	.	439	.	17	-1	-1	-1
chr1	7707405	7707555	.	1000	.	177	-1	-1	-1
chr1	7708765	7708915	.	555	.	21	-1	-1	-1
chr1	7709205	7709355	.	1000	.	93	-1	-1	-1
chr1	7724425	7724575	.	370	.	14	-1	-1	-1
chr1	7727705	7727855	.	1000	.	120	-1	-1	-1
chr1	7729645	7729795	.	1000	.	64	-1	-1	-1
chr1	7740245	7740395	.	1000	.	125	-1	-1	-1
chr1	7740485	7740635	.	1000	.	108	-1	-1	-1
chr1	7740865	7741015	.	1000	.	49	-1	-1	-1
chr1	7762445	7762595	.	629	.	24	-1	-1	-1
chr1	7763065	7763215	.	370	.	14	-1	-1	-1
chr1	7764105	7764255	.	1000	.	51	-1	-1	-1
chr1	7764645	7764795	.	1000	.	396	-1	-1	-1
chr1	7765845	7765995	.	406	.	16	-1	-1	-1
chr1	7777925	7778075	.	370	.	13	-1	-1	-1
chr1	7786665	7786815	.	629	.	24	-1	-1	-1
chr1	7786945	7787095	.	500	.	19	-1	-1	-1
chr1	7805965	7806115	.	1000	.	81	-1	-1	-1
chr1	7813005	7813155	.	673	.	26	-1	-1	-1
chr1	7820445	7820595	.	370	.	10	-1	-1	-1
chr1	7831245	7831395	.	1000	.	146	-1	-1	-1
chr1	7831545	7831695	.	1000	.	65	-1	-1	-1
chr1	7843545	7843695	.	1000	.	56	-1	-1	-1
chr1	7843965	7844115	.	1000	.	231	-1	-1	-1
chr1	7844205	7844355	.	1000	.	250	-1	-1	-1
chr1	7847465	7847615	.	370	.	12	-1	-1	-1
chr1	7850025	7850175	.	370	.	11	-1	-1	-1
chr1	7868365	7868515	.	370	.	14	-1	-1	-1
chr1	7912985	7913135	.	406	.	16	-1	-1	-1
chr1	7923785	7923935	.	370	.	10	-1	-1	-1
chr1	7945725	7945875	.	911	.	40	-1	-1	-1
chr1	7950845	7950995	.	439	.	17	-1	-1	-1
chr1	7962905	7963055	.	1000	.	62	-1	-1	-1
chr1	7998245	7998395	.	370	.	12	-1	-1	-1
chr1	8002485	8002635	.	821	.	34	-1	-1	-1
chr1	8014245	8014395	.	1000	.	176	-1	-1	-1
chr1	8014845	8014995	.	370	.	13	-1	-1	-1
chr1	8021485	8021635	.	1000	.	184	-1	-1	-1
chr1	8022805	8022955	.	370	.	12	-1	-1	-1
chr1	8030985	8031135	.	770	.	31	-1	-1	-1
chr1	8031305	8031455	.	925	.	41	-1	-1	-1
chr1	8035405	8035555	.	1000	.	114	-1	-1	-1
chr1	8042465	8042615	.	1000	.	61	-1	-1	-1
chr1	8043305	8043455	.	370	.	9	-1	-1	-1
chr1	8048045	8048195	.	370	.	14	-1	-1	-1
chr1	8064425	8064575	.	370	.	11	-1	-1	-1
chr1	8065005	8065155	.	1000	.	62	-1	-1	-1
chr1	8065265	8065415	.	529	.	20	-1	-1	-1
chr1	8066425	8066575	.	370	.	14	-1	-1	-1
chr1	8075185	8075335	.	555	.	21	-1	-1	-1
chr1	8075605	8075755	.	529	.	20	-1	-1	-1
chr1	8076005	8076155	.	555	.	21	-1	-1	-1
chr1	8076685	8076835	.	370	.	11	-1	-1	-1
chr1	8080185	8080335	.	606	.	23	-1	-1	-1
chr1	8085105	8085255	.	788	.	32	-1	-1	-1
chr1	8085745	8085895	.	629	.	24	-1	-1	-1
chr1	8086285	8086435	.	1000	.	152	-1	-1	-1
chr1	8088385	8088535	.	370	.	14	-1	-1	-1
chr1	8091405	8091555	.	370	.	13	-1	-1	-1
chr1	8100805	8100955	.	734	.	29	-1	-1	-1
chr1	8118525	8118675	.	370	.	13	-1	-1	-1
chr1	8121445	8121595	.	1000	.	50	-1	-1	-1
chr1	8130445	8130595	.	868	.	37	-1	-1	-1
chr1	8131045	8131195	.	805	.	33	-1	-1	-1
chr1	8143985	8144135	.	500	.	19	-1	-1	-1
chr1	8144305	8144455	.	770	.	31	-1	-1	-1
chr1	8175505	8175655	.	370	.	13	-1	-1	-1
chr1	8177505	8177655	.	370	.	9	-1	-1	-1
chr1	8193865	8194015	.	370	.	15	-1	-1	-1
chr1	8211645	8211795	.	370	.	13	-1	-1	-1
chr1	8218705	8218855	.	370	.	9	-1	-1	-1
chr1	8229945	8230095	.	1000	.	55	-1	-1	-1
chr1	8230325	8230475	.	529	.	20	-1	-1	-1
chr1	8234545	8234695	.	370	.	15	-1	-1	-1
chr1	8242185	8242335	.	555	.	21	-1	-1	-1
chr1	8242525	8242675	.	911	.	40	-1	-1	-1
chr1	8254725	8254875	.	370	.	14	-1	-1	-1
chr1	8261885	8262035	.	370	.	12	-1	-1	-1
chr1	8274665	8274815	.	370	.	15	-1	-1	-1
chr1	8298165	8298315	.	470	.	18	-1	-1	-1
chr1	8299085	8299235	.	370	.	14	-1	-1	-1
chr1	8304485	8304635	.	821	.	34	-1	-1	-1
chr1	8312485	8312635	.	406	.	16	-1	-1	-1
chr1	8319345	8319495	.	1000	.	75	-1	-1	-1
chr1	8319785	8319935	.	897	.	39	-1	-1	-1
chr1	8326865	8327015	.	370	.	10	-1	-1	-1
chr1	8334565	8334715	.	370	.	8	-1	-1	-1
chr1	8360125	8360275	.	529	.	20	-1	-1	-1
chr1	8374445	8374595	.	1000	.	132	-1	-1	-1
chr1	8375965	8376115	.	439	.	17	-1	-1	-1
chr1	8378105	8378255	.	1000	.	110	-1	-1	-1
chr1	8403565	8403715	.	1000	.	73	-1	-1	-1
chr1	8408725	8408875	.	529	.	20	-1	-1	-1
chr1	8409165	8409315	.	1000	.	105	-1	-1	-1
chr1	8411845	8411995	.	714	.	28	-1	-1	-1
chr1	8423025	8423175	.	370	.	14	-1	-1	-1
chr1	8424645	8424795	.	1000	.	80	-1	-1	-1
chr1	8433725	8433875	.	406	.	16	-1	-1	-1
chr1	8468065	8468215	.	529	.	20	-1	-1	-1
chr1	8469345	8469495	.	370	.	13	-1	-1	-1
chr1	8472465	8472615	.	1000	.	70	-1	-1	-1
chr1	8475805	8475955	.	500	.	19	-1	-1	-1
chr1	8481925	8482075	.	555	.	21	-1	-1	-1
chr1	8482405	8482555	.	370	.	11	-1	-1	-1
chr1	8483025	8483175	.	673	.	26	-1	-1	-1
chr1	8483785	8483935	.	1000	.	62	-1	-1	-1
chr1	8484265	8484415	.	629	.	24	-1	-1	-1
chr1	8484765	8484915	.	1000	.	99	-1	-1	-1
chr1	8498625	8498775	.	439	.	17	-1	-1	-1
chr1	8499045	8499195	.	1000	.	74	-1	-1	-1
chr1	8499605	8499755	.	500	.	19	-1	-1	-1
chr1	8509005	8509155	.	837	.	35	-1	-1	-1
chr1	8509925	8510075	.	370	.	10	-1	-1	-1
chr1	8522545	8522695	.	606	.	23	-1	-1	-1
chr1	8523225	8523375	.	500	.	19	-1	-1	-1
chr1	8527465	8527615	.	770	.	31	-1	-1	-1
chr1	8543045	8543195	.	500	.	19	-1	-1	-1
chr1	8543705	8543855	.	470	.	18	-1	-1	-1
chr1	8550385	8550535	.	581	.	22	-1	-1	-1
chr1	8559145	8559295	.	370	.	9	-1	-1	-1
chr1	8563365	8563515	.	370	.	10	-1	-1	-1
chr1	8585305	8585455	.	370	.	9	-1	-1	-1
chr1	8586105	8586255	.	1000	.	74	-1	-1	-1
chr1	8621205	8621355	.	581	.	22	-1	-1	-1
chr1	8658225	8658375	.	406	.	16	-1	-1	-1
chr1	8663445	8663595	.	439	.	17	-1	-1	-1
chr1	8672325	8672475	.	406	.	16	-1	-1	-1
chr1	8689445	8689595	.	370	.	14	-1	-1	-1
chr1	8690265	8690415	.	370	.	12	-1	-1	-1
chr1	8704325	8704475	.	406	.	16	-1	-1	-1
chr1	8721685	8721835	.	370	.	10	-1	-1	-1
chr1	8731485	8731635	.	853	.	36	-1	-1	-1
chr1	8734605	8734755	.	370	.	10	-1	-1	-1
chr1	8761645	8761795	.	853	.	36	-1	-1	-1
chr1	8762345	8762495	.	1000	.	71	-1	-1	-1
chr1	8763425	8763575	.	1000	.	135	-1	-1	-1
chr1	8765305	8765455	.	370	.	12	-1	-1	-1
chr1	8766505	8766655	.	439	.	17	-1	-1	-1
chr1	8772905	8773055	.	439	.	17	-1	-1	-1
chr1	8786605	8786755	.	883	.	38	-1	-1	-1
chr1	8790205	8790355	.	555	.	21	-1	-1	-1
chr1	8802225	8802375	.	868	.	37	-1	-1	-1
chr1	8817125	8817275	.	370	.	10	-1	-1	-1
chr1	8847405	8847555	.	370	.	13	-1	-1	-1
chr1	8875005	8875155	.	370	.	14	-1	-1	-1
chr1	8876945	8877095	.	470	.	18	-1	-1	-1
chr1	8877725	8877875	.	1000	.	451	-1	-1	-1
chr1	8878685	8878835	.	581	.	22	-1	-1	-1
chr1	8882925	8883075	.	673	.	26	-1	-1	-1
chr1	8908225	8908375	.	770	.	31	-1	-1	-1
chr1	8908965	8909115	.	1000	.	198	-1	-1	-1
chr1	8919565	8919715	.	770	.	31	-1	-1	-1
chr1	8938065	8938215	.	976	.	45	-1	-1	-1
chr1	8938765	8938915	.	1000	.	285	-1	-1	-1
chr1	8939045	8939195	.	1000	.	54	-1	-1	-1
chr1	8939305	8939455	.	1000	.	109	-1	-1	-1
chr1	8940165	8940315	.	1000	.	86	-1	-1	-1
chr1	8940425	8940575	.	694	.	27	-1	-1	-1
chr1	8940765	8940915	.	629	.	24	-1	-1	-1
chr1	8950145	8950295	.	1000	.	68	-1	-1	-1
chr1	8963965	8964115	.	370	.	13	-1	-1	-1
chr1	8973685	8973835	.	370	.	15	-1	-1	-1
chr1	8978305	8978455	.	1000	.	59	-1	-1	-1
chr1	9023065	9023215	.	470	.	18	-1	-1	-1
chr1	9046385	9046535	.	1000	.	85	-1	-1	-1
chr1	9048205	9048355	.	821	.	34	-1	-1	-1
chr1	9062405	9062555	.	370	.	9	-1	-1	-1
chr1	9065205	9065355	.	500	.	19	-1	-1	-1
chr1	9070125	9070275	.	629	.	24	-1	-1	-1
chr1	9087505	9087655	.	1000	.	68	-1	-1	-1
chr1	9094205	9094355	.	370	.	13	-1	-1	-1
chr1	9098505	9098655	.	370	.	14	-1	-1	-1
chr1	9129865	9130015	.	370	.	14	-1	-1	-1
chr1	9130705	9130855	.	1000	.	78	-1	-1	-1
chr1	9131945	9132095	.	370	.	9	-1	-1	-1
chr1	9136465	9136615	.	370	.	12	-1	-1	-1
chr1	9161705	9161855	.	1000	.	64	-1	-1	-1
chr1	9170905	9171055	.	1000	.	64	-1	-1	-1
chr1	9176045	9176195	.	370	.	12	-1	-1	-1
chr1	9186685	9186835	.	1000	.	48	-1	-1	-1
chr1	9188265	9188415	.	652	.	25	-1	-1	-1
chr1	9188505	9188655	.	470	.	18	-1	-1	-1
chr1	9188865	9189015	.	1000	.	70	-1	-1	-1
chr1	9189245	9189395	.	1000	.	311	-1	-1	-1
chr1	9189565	9189715	.	1000	.	170	-1	-1	-1
chr1	9202405	9202555	.	1000	.	94	-1	-1	-1
chr1	9221505	9221655	.	500	.	19	-1	-1	-1
chr1	9222045	9222195	.	1000	.	54	-1	-1	-1
chr1	9222945	9223095	.	821	.	34	-1	-1	-1
chr1	9223785	9223935	.	555	.	21	-1	-1	-1
chr1	9224105	9224255	.	734	.	29	-1	-1	-1
chr1	9225265	9225415	.	714	.	28	-1	-1	-1
chr1	9225525	9225675	.	897	.	39	-1	-1	-1
chr1	9227745	9227895	.	370	.	15	-1	-1	-1
chr1	9241425	9241575	.	1000	.	98	-1	-1	-1
chr1	9241685	9241835	.	1000	.	47	-1	-1	-1
chr1	9242045	9242195	.	1000	.	48	-1	-1	-1
chr1	9242345	9242495	.	1000	.	117	-1	-1	-1
chr1	9242605	9242755	.	925	.	41	-1	-1	-1
chr1	9242885	9243035	.	951	.	43	-1	-1	-1
chr1	9244105	9244255	.	606	.	23	-1	-1	-1
chr1	9246645	9246795	.	694	.	27	-1	-1	-1
chr1	9256645	9256795	.	821	.	34	-1	-1	-1
chr1	9258825	9258975	.	406	.	16	-1	-1	-1
chr1	9261865	9262015	.	652	.	25	-1	-1	-1
chr1	9262065	9262215	.	752	.	30	-1	-1	-1
chr1	9262365	9262515	.	606	.	23	-1	-1	-1
chr1	9285685	9285835	.	629	.	24	-1	-1	-1
chr1	9294625	9294775	.	1000	.	315	-1	-1	-1
chr1	9298385	9298535	.	529	.	20	-1	-1	-1
chr1	9298765	9298915	.	868	.	37	-1	-1	-1
chr1	9302745	9302895	.	1000	.	140	-1	-1	-1
chr1	9304765	9304915	.	1000	.	96	-1	-1	-1
chr1	9310205	9310355	.	1000	.	49	-1	-1	-1
chr1	9312065	9312215	.	470	.	18	-1	-1	-1
chr1	9327265	9327415	.	1000	.	49	-1	-1	-1
chr1	9329345	9329495	.	1000	.	54	-1	-1	-1
chr1	9330665	9330815	.	1000	.	93	-1	-1	-1
chr1	9340505	9340655	.	734	.	29	-1	-1	-1
chr1	9341825	9341975	.	470	.	18	-1	-1	-1
chr1	9349145	9349295	.	897	.	39	-1	-1	-1
chr1	9352585	9352735	.	1000	.	49	-1	-1	-1
chr1	9352925	9353075	.	1000	.	83	-1	-1	-1
chr1	9353585	9353735	.	1000	.	49	-1	-1	-1
chr1	9363365	9363515	.	897	.	39	-1	-1	-1
chr1	9372345	9372495	.	439	.	17	-1	-1	-1
chr1	9376025	9376175	.	370	.	14	-1	-1	-1
chr1	9377965	9378115	.	500	.	19	-1	-1	-1
chr1	9385465	9385615	.	370	.	14	-1	-1	-1
chr1	9385985	9386135	.	439	.	17	-1	-1	-1
chr1	9391905	9392055	.	500	.	19	-1	-1	-1
chr1	9398545	9398695	.	734	.	29	-1	-1	-1
chr1	9399025	9399175	.	1000	.	145	-1	-1	-1
chr1	9401605	9401755	.	439	.	17	-1	-1	-1
chr1	9406785	9406935	.	694	.	27	-1	-1	-1
chr1	9433805	9433955	.	500	.	19	-1	-1	-1
chr1	9444805	9444955	.	1000	.	108	-1	-1	-1
chr1	9471185	9471335	.	529	.	20	-1	-1	-1
chr1	9473265	9473415	.	500	.	19	-1	-1	-1
chr1	9473905	9474055	.	370	.	15	-1	-1	-1
chr1	9488905	9489055	.	1000	.	154	-1	-1	-1
chr1	9495425	9495575	.	370	.	15	-1	-1	-1
chr1	9496465	9496615	.	911	.	40	-1	-1	-1
chr1	9499585	9499735	.	370	.	14	-1	-1	-1
chr1	9506825	9506975	.	370	.	12	-1	-1	-1
chr1	9515925	9516075	.	853	.	36	-1	-1	-1
chr1	9519245	9519395	.	406	.	16	-1	-1	-1
chr1	9531305	9531455	.	370	.	9	-1	-1	-1
chr1	9531985	9532135	.	370	.	13	-1	-1	-1
chr1	9533145	9533295	.	370	.	15	-1	-1	-1
chr1	9536945	9537095	.	370	.	11	-1	-1	-1
chr1	9542585	9542735	.	470	.	18	-1	-1	-1
chr1	9551205	9551355	.	1000	.	85	-1	-1	-1
chr1	9555385	9555535	.	1000	.	64	-1	-1	-1
chr1	9555625	9555775	.	470	.	18	-1	-1	-1
chr1	9565465	9565615	.	581	.	22	-1	-1	-1
chr1	9572605	9572755	.	370	.	12	-1	-1	-1
chr1	9591245	9591395	.	581	.	22	-1	-1	-1
chr1	9598025	9598175	.	925	.	41	-1	-1	-1
chr1	9598265	9598415	.	1000	.	53	-1	-1	-1
chr1	9599305	9599455	.	1000	.	170	-1	-1	-1
chr1	9599865	9600015	.	1000	.	64	-1	-1	-1
chr1	9600085	9600235	.	1000	.	68	-1	-1	-1
chr1	9602625	9602775	.	406	.	16	-1	-1	-1
chr1	9604585	9604735	.	370	.	15	-1	-1	-1
chr1	9611545	9611695	.	406	.	16	-1	-1	-1
chr1	9613805	9613955	.	1000	.	49	-1	-1	-1
chr1	9615545	9615695	.	652	.	25	-1	-1	-1
chr1	9616165	9616315	.	529	.	20	-1	-1	-1
chr1	9621625	9621775	.	1000	.	49	-1	-1	-1
chr1	9648725	9648875	.	1000	.	268	-1	-1	-1
chr1	9649425	9649575	.	821	.	34	-1	-1	-1
chr1	9649725	9649875	.	694	.	27	-1	-1	-1
chr1	9650325	9650475	.	837	.	35	-1	-1	-1
chr1	9653605	9653755	.	821	.	34	-1	-1	-1
chr1	9656465	9656615	.	694	.	27	-1	-1	-1
chr1	9666765	9666915	.	938	.	42	-1	-1	-1
chr1	9667085	9667235	.	1000	.	219	-1	-1	-1
chr1	9667585	9667735	.	470	.	18	-1	-1	-1
chr1	9675725	9675875	.	734	.	29	-1	-1	-1
chr1	9687165	9687315	.	1000	.	270	-1	-1	-1
chr1	9687425	9687575	.	555	.	21	-1	-1	-1
chr1	9709845	9709995	.	370	.	15	-1	-1	-1
chr1	9711745	9711895	.	837	.	35	-1	-1	-1
chr1	9712165	9712315	.	853	.	36	-1	-1	-1
chr1	9712425	9712575	.	470	.	18	-1	-1	-1
chr1	9713245	9713395	.	500	.	19	-1	-1	-1
chr1	9728345	9728495	.	406	.	16	-1	-1	-1
chr1	9747145	9747295	.	752	.	30	-1	-1	-1
chr1	9747605	9747755	.	1000	.	154	-1	-1	-1
chr1	9749105	9749255	.	988	.	46	-1	-1	-1
chr1	9749365	9749515	.	1000	.	133	-1	-1	-1
chr1	9762405	9762555	.	752	.	30	-1	-1	-1
chr1	9774345	9774495	.	837	.	35	-1	-1	-1
chr1	9779185	9779335	.	439	.	17	-1	-1	-1
chr1	9780825	9780975	.	470	.	18	-1	-1	-1
chr1	9781685	9781835	.	470	.	18	-1	-1	-1
chr1	9781945	9782095	.	951	.	43	-1	-1	-1
chr1	9785185	9785335	.	1000	.	97	-1	-1	-1
chr1	9787065	9787215	.	370	.	15	-1	-1	-1
chr1	9787385	9787535	.	470	.	18	-1	-1	-1
chr1	9789805	9789955	.	406	.	16	-1	-1	-1
chr1	9791105	9791255	.	470	.	18	-1	-1	-1
chr1	9806805	9806955	.	1000	.	109	-1	-1	-1
chr1	9815705	9815855	.	370	.	13	-1	-1	-1
chr1	9823485	9823635	.	370	.	11	-1	-1	-1
chr1	9826185	9826335	.	581	.	22	-1	-1	-1
chr1	9828445	9828595	.	406	.	16	-1	-1	-1
chr1	9830445	9830595	.	805	.	33	-1	-1	-1
chr1	9842485	9842635	.	370	.	14	-1	-1	-1
chr1	9844725	9844875	.	988	.	46	-1	-1	-1
chr1	9852345	9852495	.	1000	.	48	-1	-1	-1
chr1	9852625	9852775	.	752	.	30	-1	-1	-1
chr1	9868565	9868715	.	370	.	9	-1	-1	-1
chr1	9875285	9875435	.	673	.	26	-1	-1	-1
chr1	9882625	9882775	.	652	.	25	-1	-1	-1
chr1	9882945	9883095	.	673	.	26	-1	-1	-1
chr1	9883685	9883835	.	988	.	46	-1	-1	-1
chr1	9884045	9884195	.	1000	.	260	-1	-1	-1
chr1	9885485	9885635	.	1000	.	155	-1	-1	-1
chr1	9895965	9896115	.	897	.	39	-1	-1	-1
chr1	9896225	9896375	.	1000	.	57	-1	-1	-1
chr1	9902245	9902395	.	500	.	19	-1	-1	-1
chr1	9903025	9903175	.	1000	.	86	-1	-1	-1
chr1	9903725	9903875	.	1000	.	248	-1	-1	-1
chr1	9904325	9904475	.	734	.	29	-1	-1	-1
chr1	9927645	9927795	.	1000	.	96	-1	-1	-1
chr1	9935025	9935175	.	1000	.	172	-1	-1	-1
chr1	9935425	9935575	.	581	.	22	-1	-1	-1
chr1	9950505	9950655	.	529	.	20	-1	-1	-1
chr1	9952765	9952915	.	581	.	22	-1	-1	-1
chr1	9953405	9953555	.	694	.	27	-1	-1	-1
chr1	9960545	9960695	.	1000	.	49	-1	-1	-1
chr1	9960825	9960975	.	606	.	23	-1	-1	-1
chr1	9961905	9962055	.	370	.	14	-1	-1	-1
chr1	9969405	9969555	.	500	.	19	-1	-1	-1
chr1	9969725	9969875	.	606	.	23	-1	-1	-1
chr1	9970305	9970455	.	1000	.	180	-1	-1	-1
chr1	9970565	9970715	.	1000	.	227	-1	-1	-1
chr1	9970925	9971075	.	938	.	42	-1	-1	-1
chr1	9971285	9971435	.	788	.	32	-1	-1	-1
chr1	10002545	10002695	.	770	.	31	-1	-1	-1
chr1	10003045	10003195	.	1000	.	60	-1	-1	-1
chr1	10003385	10003535	.	1000	.	114	-1	-1	-1
chr1	10010525	10010675	.	1000	.	94	-1	-1	-1
chr1	10020885	10021035	.	370	.	9	-1	-1	-1
chr1	10057225	10057375	.	1000	.	55	-1	-1	-1
chr1	10057865	10058015	.	529	.	20	-1	-1	-1
chr1	10067425	10067575	.	606	.	23	-1	-1	-1
chr1	10092765	10092915	.	1000	.	354	-1	-1	-1
chr1	10093365	10093515	.	629	.	24	-1	-1	-1
chr1	10094705	10094855	.	581	.	22	-1	-1	-1
chr1	10106125	10106275	.	1000	.	64	-1	-1	-1
chr1	10106545	10106695	.	555	.	21	-1	-1	-1
chr1	10116445	10116595	.	1000	.	68	-1	-1	-1
chr1	10116745	10116895	.	629	.	24	-1	-1	-1
chr1	10131825	10131975	.	581	.	22	-1	-1	-1
chr1	10162205	10162355	.	370	.	13	-1	-1	-1
chr1	10169525	10169675	.	1000	.	50	-1	-1	-1
chr1	10177305	10177455	.	1000	.	55	-1	-1	-1
chr1	10213125	10213275	.	897	.	39	-1	-1	-1
chr1	10245885	10246035	.	370	.	10	-1	-1	-1
chr1	10270125	10270275	.	1000	.	61	-1	-1	-1
chr1	10270425	10270575	.	1000	.	472	-1	-1	-1
chr1	10270885	10271035	.	853	.	36	-1	-1	-1
chr1	10271145	10271295	.	1000	.	50	-1	-1	-1
chr1	10271525	10271675	.	1000	.	63	-1	-1	-1
chr1	10304965	10305115	.	406	.	16	-1	-1	-1
chr1	10313925	10314075	.	1000	.	48	-1	-1	-1
chr1	10359325	10359475	.	652	.	25	-1	-1	-1
chr1	10398225	10398375	.	673	.	26	-1	-1	-1
chr1	10437545	10437695	.	1000	.	51	-1	-1	-1
chr1	10438685	10438835	.	1000	.	66	-1	-1	-1
chr1	10439325	10439475	.	581	.	22	-1	-1	-1
chr1	10440785	10440935	.	370	.	15	-1	-1	-1
chr1	10447965	10448115	.	555	.	21	-1	-1	-1
chr1	10448225	10448375	.	529	.	20	-1	-1	-1
chr1	10458845	10458995	.	1000	.	331	-1	-1	-1
chr1	10459365	10459515	.	1000	.	151	-1	-1	-1
chr1	10459805	10459955	.	652	.	25	-1	-1	-1
chr1	10475365	10475515	.	529	.	20	-1	-1	-1
chr1	10475485	10475635	.	673	.	26	-1	-1	-1
chr1	10484225	10484375	.	734	.	29	-1	-1	-1
chr1	10488185	10488335	.	1000	.	87	-1	-1	-1
chr1	10490385	10490535	.	1000	.	110	-1	-1	-1
chr1	10490685	10490835	.	1000	.	281	-1	-1	-1
chr1	10490945	10491095	.	853	.	36	-1	-1	-1
chr1	10491245	10491395	.	606	.	23	-1	-1	-1
chr1	10498925	10499075	.	1000	.	85	-1	-1	-1
chr1	10519285	10519435	.	694	.	27	-1	-1	-1
chr1	10532325	10532475	.	1000	.	72	-1	-1	-1
chr1	10532585	10532735	.	1000	.	128	-1	-1	-1
chr1	10534865	10535015	.	1000	.	208	-1	-1	-1
chr1	10535345	10535495	.	988	.	46	-1	-1	-1
chr1	10549925	10550075	.	629	.	24	-1	-1	-1
chr1	10554805	10554955	.	1000	.	65	-1	-1	-1
chr1	10555225	10555375	.	1000	.	47	-1	-1	-1
chr1	10567645	10567795	.	1000	.	56	-1	-1	-1
chr1	10570605	10570755	.	606	.	23	-1	-1	-1
chr1	10571065	10571215	.	1000	.	50	-1	-1	-1
chr1	10574585	10574735	.	853	.	36	-1	-1	-1
chr1	10575805	10575955	.	370	.	15	-1	-1	-1
chr1	10576445	10576595	.	470	.	18	-1	-1	-1
chr1	10579325	10579475	.	529	.	20	-1	-1	-1
chr1	10588825	10588975	.	951	.	43	-1	-1	-1
chr1	10589965	10590115	.	788	.	32	-1	-1	-1
chr1	10590485	10590635	.	370	.	12	-1	-1	-1
chr1	10591825	10591975	.	370	.	12	-1	-1	-1
chr1	10597565	10597715	.	555	.	21	-1	-1	-1
chr1	10609985	10610135	.	370	.	13	-1	-1	-1
chr1	10615845	10615995	.	370	.	15	-1	-1	-1
chr1	10626045	10626195	.	770	.	31	-1	-1	-1
chr1	10650885	10651035	.	370	.	9	-1	-1	-1
chr1	10651565	10651715	.	629	.	24	-1	-1	-1
chr1	10658465	10658615	.	370	.	12	-1	-1	-1
chr1	10687625	10687775	.	694	.	27	-1	-1	-1
chr1	10688865	10689015	.	1000	.	136	-1	-1	-1
chr1	10689145	10689295	.	1000	.	58	-1	-1	-1
chr1	10690085	10690235	.	555	.	21	-1	-1	-1
chr1	10690425	10690575	.	500	.	19	-1	-1	-1
chr1	10692065	10692215	.	1000	.	57	-1	-1	-1
chr1	10694945	10695095	.	951	.	43	-1	-1	-1
chr1	10695225	10695375	.	883	.	38	-1	-1	-1
chr1	10695585	10695735	.	1000	.	74	-1	-1	-1
chr1	10695805	10695955	.	1000	.	87	-1	-1	-1
chr1	10696165	10696315	.	1000	.	311	-1	-1	-1
chr1	10696765	10696915	.	714	.	28	-1	-1	-1
chr1	10697225	10697375	.	673	.	26	-1	-1	-1
chr1	10697605	10697755	.	951	.	43	-1	-1	-1
chr1	10698005	10698155	.	606	.	23	-1	-1	-1
chr1	10700225	10700375	.	714	.	28	-1	-1	-1
chr1	10700505	10700655	.	694	.	27	-1	-1	-1
chr1	10700965	10701115	.	673	.	26	-1	-1	-1
chr1	10702245	10702395	.	788	.	32	-1	-1	-1
chr1	10702505	10702655	.	1000	.	108	-1	-1	-1
chr1	10706525	10706675	.	1000	.	62	-1	-1	-1
chr1	10711965	10712115	.	1000	.	69	-1	-1	-1
chr1	10712485	10712635	.	406	.	16	-1	-1	-1
chr1	10712825	10712975	.	1000	.	185	-1	-1	-1
chr1	10724505	10724655	.	1000	.	59	-1	-1	-1
chr1	10726105	10726255	.	1000	.	139	-1	-1	-1
chr1	10726365	10726515	.	529	.	20	-1	-1	-1
chr1	10728405	10728555	.	805	.	33	-1	-1	-1
chr1	10728625	10728775	.	555	.	21	-1	-1	-1
chr1	10729025	10729175	.	529	.	20	-1	-1	-1
chr1	10729165	10729315	.	500	.	19	-1	-1	-1
chr1	10731885	10732035	.	673	.	26	-1	-1	-1
chr1	10734705	10734855	.	1000	.	49	-1	-1	-1
chr1	10735165	10735315	.	1000	.	77	-1	-1	-1
chr1	10735505	10735655	.	1000	.	84	-1	-1	-1
chr1	10735925	10736075	.	606	.	23	-1	-1	-1
chr1	10737245	10737395	.	652	.	25	-1	-1	-1
chr1	10737605	10737755	.	652	.	25	-1	-1	-1
chr1	10739805	10739955	.	1000	.	201	-1	-1	-1
chr1	10752545	10752695	.	925	.	41	-1	-1	-1
chr1	10753705	10753855	.	500	.	19	-1	-1	-1
chr1	10754485	10754635	.	1000	.	68	-1	-1	-1
chr1	10754805	10754955	.	1000	.	186	-1	-1	-1
chr1	10758845	10758995	.	868	.	37	-1	-1	-1
chr1	10759525	10759675	.	1000	.	52	-1	-1	-1
chr1	10769005	10769155	.	406	.	16	-1	-1	-1
chr1	10770625	10770775	.	714	.	28	-1	-1	-1
chr1	10774485	10774635	.	1000	.	83	-1	-1	-1
chr1	10774885	10775035	.	1000	.	77	-1	-1	-1
chr1	10783785	10783935	.	555	.	21	-1	-1	-1
chr1	10784225	10784375	.	1000	.	140	-1	-1	-1
chr1	10785285	10785435	.	1000	.	47	-1	-1	-1
chr1	10785605	10785755	.	911	.	40	-1	-1	-1
chr1	10786625	10786775	.	1000	.	98	-1	-1	-1
chr1	10786965	10787115	.	500	.	19	-1	-1	-1
chr1	10787165	10787315	.	470	.	18	-1	-1	-1
chr1	10787705	10787855	.	734	.	29	-1	-1	-1
chr1	10788085	10788235	.	606	.	23	-1	-1	-1
chr1	10795345	10795495	.	673	.	26	-1	-1	-1
chr1	10795785	10795935	.	555	.	21	-1	-1	-1
chr1	10795905	10796055	.	470	.	18	-1	-1	-1
chr1	10796385	10796535	.	555	.	21	-1	-1	-1
chr1	10796825	10796975	.	837	.	35	-1	-1	-1
chr1	10798445	10798595	.	1000	.	57	-1	-1	-1
chr1	10801425	10801575	.	694	.	27	-1	-1	-1
chr1	10802205	10802355	.	652	.	25	-1	-1	-1
chr1	10816085	10816235	.	1000	.	57	-1	-1	-1
chr1	10821585	10821735	.	976	.	45	-1	-1	-1
chr1	10822025	10822175	.	1000	.	75	-1	-1	-1
chr1	10825245	10825395	.	500	.	19	-1	-1	-1
chr1	10825545	10825695	.	1000	.	51	-1	-1	-1
chr1	10825965	10826115	.	853	.	36	-1	-1	-1
chr1	10835805	10835955	.	529	.	20	-1	-1	-1
chr1	10836425	10836575	.	868	.	37	-1	-1	-1
chr1	10836665	10836815	.	1000	.	126	-1	-1	-1
chr1	10838765	10838915	.	581	.	22	-1	-1	-1
chr1	10839425	10839575	.	1000	.	98	-1	-1	-1
chr1	10839985	10840135	.	581	.	22	-1	-1	-1
chr1	10841285	10841435	.	694	.	27	-1	-1	-1
chr1	10848645	10848795	.	1000	.	111	-1	-1	-1
chr1	10850445	10850595	.	694	.	27	-1	-1	-1
chr1	10851585	10851735	.	673	.	26	-1	-1	-1
chr1	10851885	10852035	.	694	.	27	-1	-1	-1
chr1	10853405	10853555	.	652	.	25	-1	-1	-1
chr1	10853985	10854135	.	1000	.	60	-1	-1	-1
chr1	10854265	10854415	.	652	.	25	-1	-1	-1
chr1	10854845	10854995	.	821	.	34	-1	-1	-1
chr1	10855105	10855255	.	714	.	28	-1	-1	-1
chr1	10855665	10855815	.	1000	.	70	-1	-1	-1
chr1	10856045	10856195	.	673	.	26	-1	-1	-1
chr1	10856385	10856535	.	1000	.	77	-1	-1	-1
chr1	10856645	10856795	.	1000	.	173	-1	-1	-1
chr1	10864145	10864295	.	938	.	42	-1	-1	-1
chr1	10864525	10864675	.	1000	.	70	-1	-1	-1
chr1	10875145	10875295	.	734	.	29	-1	-1	-1
chr1	10875325	10875475	.	470	.	18	-1	-1	-1
chr1	10875705	10875855	.	897	.	39	-1	-1	-1
chr1	10875905	10876055	.	752	.	30	-1	-1	-1
chr1	10878845	10878995	.	370	.	15	-1	-1	-1
chr1	10893845	10893995	.	770	.	31	-1	-1	-1
chr1	10896025	10896175	.	581	.	22	-1	-1	-1
chr1	10908305	10908455	.	581	.	22	-1	-1	-1
chr1	10909385	10909535	.	606	.	23	-1	-1	-1
chr1	10920825	10920975	.	883	.	38	-1	-1	-1
chr1	10927265	10927415	.	1000	.	117	-1	-1	-1
chr1	10948465	10948615	.	470	.	18	-1	-1	-1
chr1	10950885	10951035	.	1000	.	74	-1	-1	-1
chr1	10953505	10953655	.	629	.	24	-1	-1	-1
chr1	10970085	10970235	.	938	.	42	-1	-1	-1
chr1	10998825	10998975	.	370	.	12	-1	-1	-1
chr1	11001925	11002075	.	911	.	40	-1	-1	-1
chr1	11002165	11002315	.	1000	.	127	-1	-1	-1
chr1	11004045	11004195	.	439	.	17	-1	-1	-1
chr1	11004305	11004455	.	529	.	20	-1	-1	-1
chr1	11018845	11018995	.	911	.	40	-1	-1	-1
chr1	11021185	11021335	.	1000	.	111	-1	-1	-1
chr1	11022725	11022875	.	470	.	18	-1	-1	-1
chr1	11028485	11028635	.	694	.	27	-1	-1	-1
chr1	11040325	11040475	.	951	.	43	-1	-1	-1
chr1	11072305	11072455	.	1000	.	221	-1	-1	-1
chr1	11072625	11072775	.	1000	.	154	-1	-1	-1
chr1	11073045	11073195	.	1000	.	107	-1	-1	-1
chr1	11073345	11073495	.	606	.	23	-1	-1	-1
chr1	11097765	11097915	.	1000	.	103	-1	-1	-1
chr1	11098065	11098215	.	529	.	20	-1	-1	-1
chr1	11105285	11105435	.	370	.	15	-1	-1	-1
chr1	11113945	11114095	.	837	.	35	-1	-1	-1
chr1	11118705	11118855	.	1000	.	55	-1	-1	-1
chr1	11119025	11119175	.	734	.	29	-1	-1	-1
chr1	11119285	11119435	.	897	.	39	-1	-1	-1
chr1	11119785	11119935	.	1000	.	61	-1	-1	-1
chr1	11120145	11120295	.	1000	.	325	-1	-1	-1
chr1	11121005	11121155	.	555	.	21	-1	-1	-1
chr1	11131285	11131435	.	529	.	20	-1	-1	-1
chr1	11131565	11131715	.	714	.	28	-1	-1	-1
chr1	11132045	11132195	.	1000	.	49	-1	-1	-1
chr1	11132405	11132555	.	976	.	45	-1	-1	-1
chr1	11159385	11159535	.	1000	.	73	-1	-1	-1
chr1	11159605	11159755	.	581	.	22	-1	-1	-1
chr1	11159845	11159995	.	1000	.	162	-1	-1	-1
chr1	11160065	11160215	.	555	.	21	-1	-1	-1
chr1	11194485	11194635	.	581	.	22	-1	-1	-1
chr1	11194805	11194955	.	439	.	17	-1	-1	-1
chr1	11195045	11195195	.	529	.	20	-1	-1	-1
chr1	11211265	11211415	.	673	.	26	-1	-1	-1
chr1	11212085	11212235	.	406	.	16	-1	-1	-1
chr1	11212445	11212595	.	976	.	45	-1	-1	-1
chr1	11219185	11219335	.	370	.	9	-1	-1	-1
chr1	11228645	11228795	.	370	.	9	-1	-1	-1
chr1	11230285	11230435	.	976	.	45	-1	-1	-1
chr1	11238105	11238255	.	370	.	14	-1	-1	-1
chr1	11239125	11239275	.	370	.	8	-1	-1	-1
chr1	11301865	11302015	.	1000	.	56	-1	-1	-1
chr1	11307625	11307775	.	370	.	9	-1	-1	-1
chr1	11308305	11308455	.	606	.	23	-1	-1	-1
chr1	11313385	11313535	.	805	.	33	-1	-1	-1
chr1	11316325	11316475	.	951	.	43	-1	-1	-1
chr1	11322585	11322735	.	1000	.	276	-1	-1	-1
chr1	11332985	11333135	.	1000	.	182	-1	-1	-1
chr1	11333445	11333595	.	1000	.	69	-1	-1	-1
chr1	11333665	11333815	.	555	.	21	-1	-1	-1
chr1	11341425	11341575	.	439	.	17	-1	-1	-1
chr1	11342225	11342375	.	853	.	36	-1	-1	-1
chr1	11352545	11352695	.	714	.	28	-1	-1	-1
chr1	11352885	11353035	.	734	.	29	-1	-1	-1
chr1	11366785	11366935	.	370	.	14	-1	-1	-1
chr1	11381885	11382035	.	581	.	22	-1	-1	-1
chr1	11397665	11397815	.	1000	.	70	-1	-1	-1
chr1	11397945	11398095	.	752	.	30	-1	-1	-1
chr1	11402005	11402155	.	470	.	18	-1	-1	-1
chr1	11402885	11403035	.	370	.	14	-1	-1	-1
chr1	11424345	11424495	.	606	.	23	-1	-1	-1
chr1	11448805	11448955	.	439	.	17	-1	-1	-1
chr1	11450445	11450595	.	370	.	10	-1	-1	-1
chr1	11464305	11464455	.	853	.	36	-1	-1	-1
chr1	11473625	11473775	.	470	.	18	-1	-1	-1
chr1	11505885	11506035	.	370	.	12	-1	-1	-1
chr1	11515565	11515715	.	470	.	18	-1	-1	-1
chr1	11515905	11516055	.	694	.	27	-1	-1	-1
chr1	11516385	11516535	.	1000	.	53	-1	-1	-1
chr1	11523285	11523435	.	581	.	22	-1	-1	-1
chr1	11533805	11533955	.	964	.	44	-1	-1	-1
chr1	11538805	11538955	.	1000	.	220	-1	-1	-1
chr1	11539145	11539295	.	1000	.	102	-1	-1	-1
chr1	11540245	11540395	.	1000	.	85	-1	-1	-1
chr1	11544425	11544575	.	439	.	17	-1	-1	-1
chr1	11586085	11586235	.	370	.	15	-1	-1	-1
chr1	11591665	11591815	.	370	.	14	-1	-1	-1
chr1	11595125	11595275	.	370	.	15	-1	-1	-1
chr1	11595905	11596055	.	694	.	27	-1	-1	-1
chr1	11596825	11596975	.	370	.	15	-1	-1	-1
chr1	11610785	11610935	.	1000	.	78	-1	-1	-1
chr1	11623165	11623315	.	370	.	12	-1	-1	-1
chr1	11629825	11629975	.	911	.	40	-1	-1	-1
chr1	11666425	11666575	.	500	.	19	-1	-1	-1
chr1	11677485	11677635	.	1000	.	127	-1	-1	-1
chr1	11695985	11696135	.	1000	.	63	-1	-1	-1
chr1	11702585	11702735	.	1000	.	89	-1	-1	-1
chr1	11705865	11706015	.	1000	.	88	-1	-1	-1
chr1	11708985	11709135	.	734	.	29	-1	-1	-1
chr1	11710605	11710755	.	938	.	42	-1	-1	-1
chr1	11710905	11711055	.	406	.	16	-1	-1	-1
chr1	11713965	11714115	.	370	.	15	-1	-1	-1
chr1	11714845	11714995	.	1000	.	147	-1	-1	-1
chr1	11715405	11715555	.	853	.	36	-1	-1	-1
chr1	11724165	11724315	.	1000	.	157	-1	-1	-1
chr1	11724925	11725075	.	629	.	24	-1	-1	-1
chr1	11740725	11740875	.	1000	.	49	-1	-1	-1
chr1	11741045	11741195	.	1000	.	130	-1	-1	-1
chr1	11741165	11741315	.	1000	.	241	-1	-1	-1
chr1	11741505	11741655	.	1000	.	67	-1	-1	-1
chr1	11741865	11742015	.	439	.	17	-1	-1	-1
chr1	11742405	11742555	.	1000	.	50	-1	-1	-1
chr1	11750825	11750975	.	853	.	36	-1	-1	-1
chr1	11751205	11751355	.	439	.	17	-1	-1	-1
chr1	11751765	11751915	.	1000	.	105	-1	-1	-1
chr1	11752845	11752995	.	500	.	19	-1	-1	-1
chr1	11765385	11765535	.	629	.	24	-1	-1	-1
chr1	11767865	11768015	.	1000	.	63	-1	-1	-1
chr1	11771265	11771415	.	652	.	25	-1	-1	-1
chr1	11779705	11779855	.	853	.	36	-1	-1	-1
chr1	11779945	11780095	.	1000	.	66	-1	-1	-1
chr1	11792105	11792255	.	406	.	16	-1	-1	-1
chr1	11796045	11796195	.	1000	.	156	-1	-1	-1
chr1	11796525	11796675	.	1000	.	123	-1	-1	-1
chr1	11796825	11796975	.	606	.	23	-1	-1	-1
chr1	11797445	11797595	.	1000	.	97	-1	-1	-1
chr1	11809345	11809495	.	1000	.	86	-1	-1	-1
chr1	11819405	11819555	.	439	.	17	-1	-1	-1
chr1	11822105	11822255	.	714	.	28	-1	-1	-1
chr1	11826445	11826595	.	370	.	15	-1	-1	-1
chr1	11845305	11845455	.	1000	.	82	-1	-1	-1
chr1	11851085	11851235	.	529	.	20	-1	-1	-1
chr1	11864565	11864715	.	1000	.	54	-1	-1	-1
chr1	11865545	11865695	.	1000	.	56	-1	-1	-1
chr1	11865945	11866095	.	1000	.	150	-1	-1	-1
chr1	11866125	11866275	.	1000	.	237	-1	-1	-1
chr1	11866405	11866555	.	1000	.	99	-1	-1	-1
chr1	11866745	11866895	.	555	.	21	-1	-1	-1
chr1	11872905	11873055	.	370	.	14	-1	-1	-1
chr1	11898825	11898975	.	1000	.	195	-1	-1	-1
chr1	11905705	11905855	.	837	.	35	-1	-1	-1
chr1	11919445	11919595	.	1000	.	113	-1	-1	-1
chr1	11923025	11923175	.	555	.	21	-1	-1	-1
chr1	11925685	11925835	.	788	.	32	-1	-1	-1
chr1	11937205	11937355	.	370	.	12	-1	-1	-1
chr1	11940645	11940795	.	555	.	21	-1	-1	-1
chr1	11941185	11941335	.	951	.	43	-1	-1	-1
chr1	11942245	11942395	.	370	.	13	-1	-1	-1
chr1	11943065	11943215	.	714	.	28	-1	-1	-1
chr1	11950945	11951095	.	406	.	16	-1	-1	-1
chr1	11954105	11954255	.	1000	.	136	-1	-1	-1
chr1	11959025	11959175	.	770	.	31	-1	-1	-1
chr1	11967825	11967975	.	1000	.	88	-1	-1	-1
chr1	11968185	11968335	.	581	.	22	-1	-1	-1
chr1	11968545	11968695	.	652	.	25	-1	-1	-1
chr1	11968965	11969115	.	1000	.	118	-1	-1	-1
chr1	11969645	11969795	.	788	.	32	-1	-1	-1
chr1	11970125	11970275	.	555	.	21	-1	-1	-1
chr1	11979065	11979215	.	652	.	25	-1	-1	-1
chr1	11985405	11985555	.	629	.	24	-1	-1	-1
chr1	11985985	11986135	.	1000	.	47	-1	-1	-1
chr1	11986425	11986575	.	1000	.	115	-1	-1	-1
chr1	11989965	11990115	.	1000	.	71	-1	-1	-1
chr1	11994625	11994775	.	1000	.	198	-1	-1	-1
chr1	11994885	11995035	.	1000	.	100	-1	-1	-1
chr1	11995225	11995375	.	500	.	19	-1	-1	-1
chr1	11995325	11995475	.	529	.	20	-1	-1	-1
chr1	12009265	12009415	.	1000	.	47	-1	-1	-1
chr1	12021465	12021615	.	976	.	45	-1	-1	-1
chr1	12027325	12027475	.	581	.	22	-1	-1	-1
chr1	12029405	12029555	.	1000	.	55	-1	-1	-1
chr1	12040205	12040355	.	1000	.	146	-1	-1	-1
chr1	12040385	12040535	.	1000	.	242	-1	-1	-1
chr1	12040645	12040795	.	788	.	32	-1	-1	-1
chr1	12040845	12040995	.	439	.	17	-1	-1	-1
chr1	12042165	12042315	.	714	.	28	-1	-1	-1
chr1	12052005	12052155	.	439	.	17	-1	-1	-1
chr1	12061705	12061855	.	529	.	20	-1	-1	-1
chr1	12074345	12074495	.	770	.	31	-1	-1	-1
chr1	12079265	12079415	.	1000	.	426	-1	-1	-1
chr1	12079705	12079855	.	770	.	31	-1	-1	-1
chr1	12079985	12080135	.	752	.	30	-1	-1	-1
chr1	12091425	12091575	.	964	.	44	-1	-1	-1
chr1	12100885	12101035	.	1000	.	57	-1	-1	-1
chr1	12109825	12109975	.	1000	.	144	-1	-1	-1
chr1	12127325	12127475	.	406	.	16	-1	-1	-1
chr1	12139765	12139915	.	694	.	27	-1	-1	-1
chr1	12178745	12178895	.	1000	.	59	-1	-1	-1
chr1	12185005	12185155	.	976	.	45	-1	-1	-1
chr1	12203765	12203915	.	821	.	34	-1	-1	-1
chr1	12217805	12217955	.	1000	.	69	-1	-1	-1
chr1	12221945	12222095	.	470	.	18	-1	-1	-1
chr1	12226925	12227075	.	1000	.	56	-1	-1	-1
chr1	12244285	12244435	.	883	.	38	-1	-1	-1
chr1	12244505	12244655	.	470	.	18	-1	-1	-1
chr1	12248745	12248895	.	1000	.	48	-1	-1	-1
chr1	12249045	12249195	.	1000	.	73	-1	-1	-1
chr1	12268745	12268895	.	500	.	19	-1	-1	-1
chr1	12269025	12269175	.	1000	.	109	-1	-1	-1
chr1	12289965	12290115	.	1000	.	124	-1	-1	-1
chr1	12290825	12290975	.	897	.	39	-1	-1	-1
chr1	12291105	12291255	.	1000	.	66	-1	-1	-1
chr1	12292365	12292515	.	1000	.	68	-1	-1	-1
chr1	12304765	12304915	.	1000	.	69	-1	-1	-1
chr1	12332245	12332395	.	470	.	18	-1	-1	-1
chr1	12335505	12335655	.	370	.	15	-1	-1	-1
chr1	12369865	12370015	.	370	.	11	-1	-1	-1
chr1	12370425	12370575	.	370	.	14	-1	-1	-1
chr1	12374505	12374655	.	370	.	15	-1	-1	-1
chr1	12416145	12416295	.	652	.	25	-1	-1	-1
chr1	12416465	12416615	.	821	.	34	-1	-1	-1
chr1	12428845	12428995	.	925	.	41	-1	-1	-1
chr1	12440505	12440655	.	629	.	24	-1	-1	-1
chr1	12441345	12441495	.	470	.	18	-1	-1	-1
chr1	12467525	12467675	.	734	.	29	-1	-1	-1
chr1	12473865	12474015	.	370	.	13	-1	-1	-1
chr1	12493565	12493715	.	370	.	12	-1	-1	-1
chr1	12518745	12518895	.	370	.	13	-1	-1	-1
chr1	12521425	12521575	.	555	.	21	-1	-1	-1
chr1	12524725	12524875	.	770	.	31	-1	-1	-1
chr1	12529945	12530095	.	370	.	11	-1	-1	-1
chr1	12535725	12535875	.	988	.	46	-1	-1	-1
chr1	12536165	12536315	.	439	.	17	-1	-1	-1
chr1	12538185	12538335	.	629	.	24	-1	-1	-1
chr1	12538485	12538635	.	555	.	21	-1	-1	-1
chr1	12538605	12538755	.	500	.	19	-1	-1	-1
chr1	12544725	12544875	.	370	.	9	-1	-1	-1
chr1	12545705	12545855	.	529	.	20	-1	-1	-1
chr1	12556645	12556795	.	1000	.	66	-1	-1	-1
chr1	12587765	12587915	.	606	.	23	-1	-1	-1
chr1	12588445	12588595	.	1000	.	71	-1	-1	-1
chr1	12589465	12589615	.	470	.	18	-1	-1	-1
chr1	12607205	12607355	.	370	.	12	-1	-1	-1
chr1	12609685	12609835	.	406	.	16	-1	-1	-1
chr1	12648365	12648515	.	439	.	17	-1	-1	-1
chr1	12655685	12655835	.	1000	.	56	-1	-1	-1
chr1	12655945	12656095	.	1000	.	205	-1	-1	-1
chr1	12656545	12656695	.	673	.	26	-1	-1	-1
chr1	12657945	12658095	.	988	.	46	-1	-1	-1
chr1	12664225	12664375	.	500	.	19	-1	-1	-1
chr1	12664505	12664655	.	868	.	37	-1	-1	-1
chr1	12675485	12675635	.	837	.	35	-1	-1	-1
chr1	12676025	12676175	.	1000	.	49	-1	-1	-1
chr1	12676225	12676375	.	1000	.	62	-1	-1	-1
chr1	12676705	12676855	.	500	.	19	-1	-1	-1
chr1	12676925	12677075	.	629	.	24	-1	-1	-1
chr1	12677185	12677335	.	770	.	31	-1	-1	-1
chr1	12677645	12677795	.	752	.	30	-1	-1	-1
chr1	12679465	12679615	.	500	.	19	-1	-1	-1
chr1	12679905	12680055	.	1000	.	102	-1	-1	-1
chr1	12680185	12680335	.	500	.	19	-1	-1	-1
chr1	12682005	12682155	.	500	.	19	-1	-1	-1
chr1	12714145	12714295	.	694	.	27	-1	-1	-1
chr1	12719105	12719255	.	1000	.	110	-1	-1	-1
chr1	12806005	12806155	.	370	.	14	-1	-1	-1
chr1	12820445	12820595	.	406	.	16	-1	-1	-1
chr1	12841745	12841895	.	370	.	11	-1	-1	-1
chr1	12844025	12844175	.	406	.	16	-1	-1	-1
chr1	12981665	12981815	.	370	.	15	-1	-1	-1
chr1	12984305	12984455	.	370	.	14	-1	-1	-1
chr1	13778005	13778155	.	370	.	12	-1	-1	-1
chr1	13795925	13796075	.	821	.	34	-1	-1	-1
chr1	13840465	13840615	.	406	.	16	-1	-1	-1
chr1	13843825	13843975	.	439	.	17	-1	-1	-1
chr1	13856505	13856655	.	370	.	10	-1	-1	-1
chr1	13870525	13870675	.	1000	.	69	-1	-1	-1
chr1	13877365	13877515	.	370	.	13	-1	-1	-1
chr1	13882805	13882955	.	370	.	14	-1	-1	-1
chr1	13909025	13909175	.	370	.	15	-1	-1	-1
chr1	13910585	13910735	.	370	.	13	-1	-1	-1
chr1	13911685	13911835	.	370	.	11	-1	-1	-1
chr1	13914145	13914295	.	370	.	13	-1	-1	-1
chr1	13919585	13919735	.	406	.	16	-1	-1	-1
chr1	13926205	13926355	.	673	.	26	-1	-1	-1
chr1	13946545	13946695	.	652	.	25	-1	-1	-1
chr1	13963785	13963935	.	370	.	10	-1	-1	-1
chr1	13972305	13972455	.	370	.	13	-1	-1	-1
chr1	13982705	13982855	.	370	.	10	-1	-1	-1
chr1	13986845	13986995	.	370	.	12	-1	-1	-1
chr1	13989085	13989235	.	629	.	24	-1	-1	-1
chr1	13992265	13992415	.	1000	.	73	-1	-1	-1
chr1	14026765	14026915	.	1000	.	64	-1	-1	-1
chr1	14027045	14027195	.	938	.	42	-1	-1	-1
chr1	14040785	14040935	.	370	.	14	-1	-1	-1
chr1	14052445	14052595	.	581	.	22	-1	-1	-1
chr1	14075285	14075435	.	770	.	31	-1	-1	-1
chr1	14075765	14075915	.	1000	.	302	-1	-1	-1
chr1	14076065	14076215	.	1000	.	53	-1	-1	-1
chr1	14085725	14085875	.	406	.	16	-1	-1	-1
chr1	14087545	14087695	.	837	.	35	-1	-1	-1
chr1	14095405	14095555	.	370	.	9	-1	-1	-1
chr1	14096565	14096715	.	370	.	11	-1	-1	-1
chr1	14117965	14118115	.	370	.	12	-1	-1	-1
chr1	14125445	14125595	.	370	.	13	-1	-1	-1
chr1	14126065	14126215	.	770	.	31	-1	-1	-1
chr1	14127785	14127935	.	837	.	35	-1	-1	-1
chr1	14128245	14128395	.	1000	.	50	-1	-1	-1
chr1	14133825	14133975	.	1000	.	47	-1	-1	-1
chr1	14137805	14137955	.	370	.	13	-1	-1	-1
chr1	14140225	14140375	.	370	.	13	-1	-1	-1
chr1	14151645	14151795	.	529	.	20	-1	-1	-1
chr1	14155445	14155595	.	1000	.	73	-1	-1	-1
chr1	14155985	14156135	.	770	.	31	-1	-1	-1
chr1	14158885	14159035	.	370	.	11	-1	-1	-1
chr1	14186505	14186655	.	370	.	9	-1	-1	-1
chr1	14219645	14219795	.	805	.	33	-1	-1	-1
chr1	14227645	14227795	.	370	.	12	-1	-1	-1
chr1	14228165	14228315	.	370	.	8	-1	-1	-1
chr1	14256745	14256895	.	370	.	14	-1	-1	-1
chr1	14286985	14287135	.	1000	.	56	-1	-1	-1
chr1	14292405	14292555	.	897	.	39	-1	-1	-1
chr1	14408105	14408255	.	370	.	13	-1	-1	-1
chr1	14421585	14421735	.	370	.	14	-1	-1	-1
chr1	14440485	14440635	.	734	.	29	-1	-1	-1
chr1	14461625	14461775	.	714	.	28	-1	-1	-1
chr1	14461765	14461915	.	439	.	17	-1	-1	-1
chr1	14468985	14469135	.	629	.	24	-1	-1	-1
chr1	14617765	14617915	.	370	.	11	-1	-1	-1
chr1	14687545	14687695	.	370	.	9	-1	-1	-1
chr1	14692965	14693115	.	629	.	24	-1	-1	-1
chr1	14748245	14748395	.	529	.	20	-1	-1	-1
chr1	14748705	14748855	.	1000	.	64	-1	-1	-1
chr1	14753465	14753615	.	555	.	21	-1	-1	-1
chr1	14761845	14761995	.	370	.	10	-1	-1	-1
chr1	14792625	14792775	.	606	.	23	-1	-1	-1
chr1	14824485	14824635	.	370	.	14	-1	-1	-1
chr1	14825545	14825695	.	694	.	27	-1	-1	-1
chr1	14826625	14826775	.	752	.	30	-1	-1	-1
chr1	14844085	14844235	.	370	.	11	-1	-1	-1
chr1	14854845	14854995	.	370	.	11	-1	-1	-1
chr1	14864965	14865115	.	370	.	14	-1	-1	-1
chr1	14876565	14876715	.	555	.	21	-1	-1	-1
chr1	14893665	14893815	.	370	.	15	-1	-1	-1
chr1	14898465	14898615	.	370	.	12	-1	-1	-1
chr1	14917365	14917515	.	370	.	12	-1	-1	-1
chr1	14924845	14924995	.	652	.	25	-1	-1	-1
chr1	14925165	14925315	.	964	.	44	-1	-1	-1
chr1	14925505	14925655	.	1000	.	49	-1	-1	-1
chr1	14925785	14925935	.	752	.	30	-1	-1	-1
chr1	14928545	14928695	.	370	.	8	-1	-1	-1
chr1	14952225	14952375	.	883	.	38	-1	-1	-1
chr1	14952905	14953055	.	370	.	9	-1	-1	-1
chr1	14961085	14961235	.	370	.	11	-1	-1	-1
chr1	14975425	14975575	.	370	.	11	-1	-1	-1
chr1	15026985	15027135	.	652	.	25	-1	-1	-1
chr1	15058505	15058655	.	976	.	45	-1	-1	-1
chr1	15064225	15064375	.	500	.	19	-1	-1	-1
chr1	15064785	15064935	.	1000	.	81	-1	-1	-1
chr1	15068585	15068735	.	370	.	13	-1	-1	-1
chr1	15069185	15069335	.	370	.	9	-1	-1	-1
chr1	15105725	15105875	.	770	.	31	-1	-1	-1
chr1	15114265	15114415	.	370	.	12	-1	-1	-1
chr1	15179005	15179155	.	500	.	19	-1	-1	-1
chr1	15202825	15202975	.	370	.	10	-1	-1	-1
chr1	15205945	15206095	.	370	.	14	-1	-1	-1
chr1	15241965	15242115	.	652	.	25	-1	-1	-1
chr1	15250505	15250655	.	1000	.	96	-1	-1	-1
chr1	15251065	15251215	.	1000	.	65	-1	-1	-1
chr1	15256045	15256195	.	581	.	22	-1	-1	-1
chr1	15263785	15263935	.	370	.	14	-1	-1	-1
chr1	15273985	15274135	.	439	.	17	-1	-1	-1
chr1	15282025	15282175	.	694	.	27	-1	-1	-1
chr1	15282625	15282775	.	788	.	32	-1	-1	-1
chr1	15301065	15301215	.	370	.	15	-1	-1	-1
chr1	15321705	15321855	.	925	.	41	-1	-1	-1
chr1	15341245	15341395	.	370	.	10	-1	-1	-1
chr1	15354105	15354255	.	1000	.	47	-1	-1	-1
chr1	15354805	15354955	.	370	.	11	-1	-1	-1
chr1	15364745	15364895	.	370	.	13	-1	-1	-1
chr1	15373125	15373275	.	1000	.	87	-1	-1	-1
chr1	15389085	15389235	.	734	.	29	-1	-1	-1
chr1	15405405	15405555	.	370	.	15	-1	-1	-1
chr1	15406405	15406555	.	370	.	9	-1	-1	-1
chr1	15414705	15414855	.	370	.	12	-1	-1	-1
chr1	15415845	15415995	.	370	.	14	-1	-1	-1
chr1	15417005	15417155	.	1000	.	56	-1	-1	-1
chr1	15426945	15427095	.	805	.	33	-1	-1	-1
chr1	15433265	15433415	.	370	.	8	-1	-1	-1
chr1	15443565	15443715	.	606	.	23	-1	-1	-1
chr1	15455105	15455255	.	1000	.	59	-1	-1	-1
chr1	15478905	15479055	.	1000	.	60	-1	-1	-1
chr1	15479325	15479475	.	581	.	22	-1	-1	-1
chr1	15479685	15479835	.	439	.	17	-1	-1	-1
chr1	15480105	15480255	.	1000	.	80	-1	-1	-1
chr1	15480545	15480695	.	1000	.	102	-1	-1	-1
chr1	15505785	15505935	.	500	.	19	-1	-1	-1
chr1	15527245	15527395	.	370	.	13	-1	-1	-1
chr1	15534545	15534695	.	439	.	17	-1	-1	-1
chr1	15541825	15541975	.	606	.	23	-1	-1	-1
chr1	15549285	15549435	.	370	.	9	-1	-1	-1
chr1	15573725	15573875	.	606	.	23	-1	-1	-1
chr1	15599145	15599295	.	951	.	43	-1	-1	-1
chr1	15611505	15611655	.	470	.	18	-1	-1	-1
chr1	15631345	15631495	.	694	.	27	-1	-1	-1
chr1	15649745	15649895	.	673	.	26	-1	-1	-1
chr1	15650125	15650275	.	529	.	20	-1	-1	-1
chr1	15666145	15666295	.	370	.	12	-1	-1	-1
chr1	15666965	15667115	.	370	.	15	-1	-1	-1
chr1	15678805	15678955	.	439	.	17	-1	-1	-1
chr1	15735945	15736095	.	788	.	32	-1	-1	-1
chr1	15736305	15736455	.	1000	.	127	-1	-1	-1
chr1	15736545	15736695	.	629	.	24	-1	-1	-1
chr1	15736985	15737135	.	439	.	17	-1	-1	-1
chr1	15742865	15743015	.	470	.	18	-1	-1	-1
chr1	15750805	15750955	.	370	.	14	-1	-1	-1
chr1	15757765	15757915	.	1000	.	74	-1	-1	-1
chr1	15784165	15784315	.	370	.	12	-1	-1	-1
chr1	15803545	15803695	.	370	.	12	-1	-1	-1
chr1	15828005	15828155	.	805	.	33	-1	-1	-1
chr1	15837285	15837435	.	500	.	19	-1	-1	-1
chr1	15850705	15850855	.	1000	.	107	-1	-1	-1
chr1	15851265	15851415	.	1000	.	52	-1	-1	-1
chr1	15853205	15853355	.	1000	.	61	-1	-1	-1
chr1	15853565	15853715	.	629	.	24	-1	-1	-1
chr1	15865325	15865475	.	470	.	18	-1	-1	-1
[truncated: 146,213 more rows]
