# Supplementary material for: Bromodomain protein 4 discriminates tissue-specific super-enhancers containing disease-specific susceptibility loci in prostate and breast cancer
Source: BMC Genomics. 2017 Mar 31;18:270. doi: 10.1186/s12864-017-3620-y (PMC5374680; doi:10.1186/s12864-017-3620-y)
Supplement: Supplementary file 21 — DHS_He. (BED 4673 kb) [file 12864_2017_3620_MOESM21_ESM.bed]

track name="LNCaP_10nMDHT4h_DHS_He_et_al"
chr1	567040	567992	MACS_peak_1	690.50
chr1	569486	570206	MACS_peak_2	864.60
chr1	713602	714835	MACS_peak_3	1088.03
chr1	746187	747076	MACS_peak_4	87.63
chr1	750038	750485	MACS_peak_5	79.63
chr1	752239	752932	MACS_peak_6	138.63
chr1	761904	763296	MACS_peak_7	559.96
chr1	793708	794840	MACS_peak_8	395.38
chr1	805460	806630	MACS_peak_9	185.23
chr1	822590	823757	MACS_peak_10	128.27
chr1	823969	826445	MACS_peak_11	112.28
chr1	838755	839667	MACS_peak_12	79.59
chr1	840255	841170	MACS_peak_13	59.47
chr1	866523	869431	MACS_peak_14	485.95
chr1	885536	886422	MACS_peak_15	60.41
chr1	893623	894958	MACS_peak_16	318.47
chr1	901085	903061	MACS_peak_17	483.97
chr1	910750	912155	MACS_peak_18	561.06
chr1	916253	918261	MACS_peak_19	159.89
chr1	919073	920004	MACS_peak_20	64.54
chr1	935525	937153	MACS_peak_21	227.10
chr1	939569	941416	MACS_peak_22	348.80
chr1	948124	950412	MACS_peak_23	766.74
chr1	954327	955156	MACS_peak_24	184.37
chr1	955995	957165	MACS_peak_25	112.05
chr1	993418	995810	MACS_peak_26	118.58
chr1	998692	999935	MACS_peak_27	80.31
chr1	1002700	1005182	MACS_peak_28	266.74
chr1	1008777	1010666	MACS_peak_29	570.58
chr1	1014504	1016155	MACS_peak_30	1001.93
chr1	1051243	1051974	MACS_peak_31	131.04
chr1	1057009	1061141	MACS_peak_32	337.26
chr1	1067371	1068873	MACS_peak_33	672.53
chr1	1088831	1090042	MACS_peak_34	60.29
chr1	1092546	1094452	MACS_peak_35	110.48
chr1	1097284	1099583	MACS_peak_36	389.81
chr1	1153174	1154150	MACS_peak_37	116.51
chr1	1165628	1167434	MACS_peak_38	329.99
chr1	1171602	1173981	MACS_peak_39	152.31
chr1	1207275	1208849	MACS_peak_40	1048.52
chr1	1216438	1218298	MACS_peak_41	779.04
chr1	1225368	1226304	MACS_peak_42	95.12
chr1	1226687	1227968	MACS_peak_43	164.91
chr1	1239682	1243105	MACS_peak_44	254.54
chr1	1243396	1244171	MACS_peak_45	108.94
chr1	1252855	1254254	MACS_peak_46	106.14
chr1	1259636	1262017	MACS_peak_47	155.58
chr1	1264327	1267346	MACS_peak_48	117.61
chr1	1272633	1273616	MACS_peak_49	126.33
chr1	1278585	1284155	MACS_peak_50	249.40
chr1	1295185	1297062	MACS_peak_51	280.68
chr1	1307033	1308211	MACS_peak_52	51.02
chr1	1308901	1312418	MACS_peak_53	284.93
chr1	1334335	1338236	MACS_peak_54	491.34
chr1	1341421	1343618	MACS_peak_55	197.06
chr1	1350952	1351609	MACS_peak_56	52.46
chr1	1353872	1354871	MACS_peak_57	128.96
chr1	1366823	1369901	MACS_peak_58	468.32
chr1	1375887	1377062	MACS_peak_59	147.19
chr1	1405880	1407400	MACS_peak_60	359.36
chr1	1439768	1441724	MACS_peak_61	644.33
chr1	1446293	1447677	MACS_peak_62	970.51
chr1	1478941	1479736	MACS_peak_63	57.72
chr1	1494263	1495052	MACS_peak_64	61.67
chr1	1502241	1502934	MACS_peak_65	67.66
chr1	1508743	1509611	MACS_peak_66	70.22
chr1	1509956	1511175	MACS_peak_67	607.20
chr1	1532845	1533628	MACS_peak_68	82.98
chr1	1535852	1536799	MACS_peak_69	69.86
chr1	1545046	1546502	MACS_peak_70	187.47
chr1	1549090	1551496	MACS_peak_71	373.06
chr1	1590188	1591156	MACS_peak_72	953.04
chr1	1609476	1611113	MACS_peak_73	1256.05
chr1	1623788	1624829	MACS_peak_74	508.28
chr1	1650357	1651134	MACS_peak_75	57.17
chr1	1655468	1656443	MACS_peak_76	740.37
chr1	1689173	1691993	MACS_peak_77	1102.29
chr1	1713364	1715305	MACS_peak_78	578.26
chr1	1764138	1766111	MACS_peak_79	375.02
chr1	1772812	1773537	MACS_peak_80	65.64
chr1	1778285	1779503	MACS_peak_81	219.12
chr1	1784140	1786201	MACS_peak_82	82.18
chr1	1788057	1791163	MACS_peak_83	207.67
chr1	1803524	1805877	MACS_peak_84	141.20
chr1	1814583	1815476	MACS_peak_85	56.19
chr1	1822578	1824502	MACS_peak_86	187.97
chr1	1824830	1827831	MACS_peak_87	54.06
chr1	1837280	1838804	MACS_peak_88	304.07
chr1	1839608	1840892	MACS_peak_89	52.08
chr1	1849294	1852242	MACS_peak_90	326.56
chr1	1858964	1860646	MACS_peak_91	399.17
chr1	1869012	1870033	MACS_peak_92	72.55
chr1	1875038	1876175	MACS_peak_93	534.56
chr1	1877627	1878745	MACS_peak_94	103.51
chr1	1890940	1892286	MACS_peak_95	452.40
chr1	1902210	1903245	MACS_peak_96	54.81
chr1	1909882	1910704	MACS_peak_97	109.07
chr1	1932897	1933747	MACS_peak_98	338.79
chr1	1963543	1964312	MACS_peak_99	57.29
chr1	1980408	1981950	MACS_peak_100	487.25
chr1	2012994	2014611	MACS_peak_101	633.58
chr1	2063529	2065720	MACS_peak_102	432.17
chr1	2070980	2071948	MACS_peak_103	125.68
chr1	2105255	2106583	MACS_peak_104	412.73
chr1	2120389	2122713	MACS_peak_105	925.12
chr1	2126208	2127423	MACS_peak_106	595.39
chr1	2129684	2131482	MACS_peak_107	114.24
chr1	2138282	2142017	MACS_peak_108	343.27
chr1	2160362	2164186	MACS_peak_109	449.70
chr1	2169664	2170859	MACS_peak_110	179.19
chr1	2178768	2181482	MACS_peak_111	224.66
chr1	2201286	2202842	MACS_peak_112	68.45
chr1	2242515	2243966	MACS_peak_113	310.15
chr1	2307170	2309406	MACS_peak_114	104.51
chr1	2312736	2314975	MACS_peak_115	221.73
chr1	2321224	2323426	MACS_peak_116	161.93
chr1	2368817	2370424	MACS_peak_117	642.21
chr1	2391022	2392092	MACS_peak_118	232.44
chr1	2406415	2407307	MACS_peak_119	58.11
chr1	2411385	2413541	MACS_peak_120	698.36
chr1	2425318	2426772	MACS_peak_121	251.33
chr1	2454137	2460264	MACS_peak_122	94.23
chr1	2461873	2463264	MACS_peak_123	96.87
chr1	2472816	2474403	MACS_peak_124	113.04
chr1	2476623	2481016	MACS_peak_125	537.98
chr1	2509427	2510301	MACS_peak_126	57.00
chr1	2514665	2516441	MACS_peak_127	387.05
chr1	2517628	2519813	MACS_peak_128	110.59
chr1	2524038	2524959	MACS_peak_129	192.81
chr1	2541457	2542347	MACS_peak_130	65.35
chr1	2542595	2543989	MACS_peak_131	77.07
chr1	2548907	2549825	MACS_peak_132	109.15
chr1	2561254	2563242	MACS_peak_133	166.06
chr1	2573434	2575252	MACS_peak_134	121.38
chr1	2583385	2586618	MACS_peak_135	584.38
chr1	2586837	2587943	MACS_peak_136	117.50
chr1	2615071	2616841	MACS_peak_137	391.65
chr1	2627739	2629768	MACS_peak_138	295.59
chr1	2688465	2689801	MACS_peak_139	716.26
chr1	2693740	2695382	MACS_peak_140	464.28
chr1	2702772	2704048	MACS_peak_141	319.53
chr1	2738075	2739483	MACS_peak_142	190.93
chr1	2844207	2845369	MACS_peak_143	50.41
chr1	2847663	2849719	MACS_peak_144	50.00
chr1	2860778	2861653	MACS_peak_145	54.49
chr1	2928914	2929999	MACS_peak_146	71.72
chr1	2933798	2934684	MACS_peak_147	50.25
chr1	2982342	2983771	MACS_peak_148	513.80
chr1	3017202	3018553	MACS_peak_149	73.25
chr1	3023351	3024315	MACS_peak_150	75.11
chr1	3043263	3044608	MACS_peak_151	172.41
chr1	3081417	3082538	MACS_peak_152	145.78
chr1	3090770	3092081	MACS_peak_153	115.45
chr1	3097291	3098734	MACS_peak_154	109.87
chr1	3123668	3124469	MACS_peak_155	76.00
chr1	3135475	3136613	MACS_peak_156	117.75
chr1	3172192	3173120	MACS_peak_157	50.72
chr1	3174534	3175529	MACS_peak_158	61.27
chr1	3213922	3215195	MACS_peak_159	110.41
chr1	3229770	3231285	MACS_peak_160	89.33
chr1	3236062	3237332	MACS_peak_161	192.47
chr1	3249802	3253012	MACS_peak_162	180.59
chr1	3269076	3270398	MACS_peak_163	117.76
chr1	3275735	3277094	MACS_peak_164	144.03
chr1	3309136	3310311	MACS_peak_165	86.68
chr1	3318281	3320442	MACS_peak_166	73.25
chr1	3326269	3327505	MACS_peak_167	98.24
chr1	3340752	3341804	MACS_peak_168	78.73
chr1	3360338	3361193	MACS_peak_169	98.03
chr1	3369121	3371148	MACS_peak_170	486.74
chr1	3390089	3390976	MACS_peak_171	63.98
chr1	3399621	3401139	MACS_peak_172	160.87
chr1	3407373	3408940	MACS_peak_173	66.11
chr1	3418410	3419465	MACS_peak_174	72.85
chr1	3434572	3435553	MACS_peak_175	100.00
chr1	3444675	3447789	MACS_peak_176	149.40
chr1	3458826	3460192	MACS_peak_177	53.10
chr1	3463485	3464821	MACS_peak_178	497.72
chr1	3469520	3470838	MACS_peak_179	217.63
chr1	3480804	3482709	MACS_peak_180	139.34
chr1	3503393	3504786	MACS_peak_181	306.40
chr1	3534882	3536337	MACS_peak_182	194.25
chr1	3539890	3541694	MACS_peak_183	273.96
chr1	3565072	3566982	MACS_peak_184	250.47
chr1	3576485	3577665	MACS_peak_185	221.62
chr1	3584430	3586205	MACS_peak_186	394.48
chr1	3590878	3592902	MACS_peak_187	167.58
chr1	3611754	3613018	MACS_peak_188	139.11
chr1	3619487	3620720	MACS_peak_189	106.98
chr1	3625085	3626653	MACS_peak_190	52.28
chr1	3629249	3630372	MACS_peak_191	69.18
chr1	3640614	3641709	MACS_peak_192	126.99
chr1	3662520	3664024	MACS_peak_193	53.38
chr1	3697108	3698449	MACS_peak_194	182.43
chr1	3712709	3714081	MACS_peak_195	514.21
chr1	3773487	3775647	MACS_peak_196	1171.04
chr1	3781345	3782525	MACS_peak_197	91.16
chr1	3809068	3809994	MACS_peak_198	145.68
chr1	3815684	3818593	MACS_peak_199	820.23
chr1	3826760	3828186	MACS_peak_200	327.79
chr1	4002328	4004163	MACS_peak_201	243.76
chr1	4078377	4079446	MACS_peak_202	142.25
chr1	4143189	4144745	MACS_peak_203	127.10
chr1	4287779	4288646	MACS_peak_204	66.52
chr1	4358154	4359520	MACS_peak_205	121.45
chr1	4382527	4383421	MACS_peak_206	59.18
chr1	4391490	4392404	MACS_peak_207	94.86
chr1	4471125	4472663	MACS_peak_208	273.99
chr1	4518332	4519198	MACS_peak_209	73.56
chr1	4555161	4556332	MACS_peak_210	83.60
chr1	4587188	4588648	MACS_peak_211	221.75
chr1	4609496	4610574	MACS_peak_212	149.20
chr1	4656036	4657911	MACS_peak_213	315.34
chr1	4674110	4675313	MACS_peak_214	66.91
chr1	4712224	4713633	MACS_peak_215	226.33
chr1	4716152	4717120	MACS_peak_216	195.23
chr1	4760706	4761749	MACS_peak_217	83.07
chr1	4770882	4771933	MACS_peak_218	84.28
chr1	4789228	4791106	MACS_peak_219	167.99
chr1	4813911	4814984	MACS_peak_220	101.72
chr1	4828359	4829139	MACS_peak_221	63.44
chr1	4837742	4838916	MACS_peak_222	314.07
chr1	4885883	4886956	MACS_peak_223	129.36
chr1	4913719	4914716	MACS_peak_224	83.14
chr1	5159403	5160128	MACS_peak_225	58.62
chr1	5280243	5281074	MACS_peak_226	57.72
chr1	5289339	5290152	MACS_peak_227	90.66
chr1	5515783	5516580	MACS_peak_228	57.42
chr1	5539542	5540505	MACS_peak_229	69.43
chr1	5544971	5546853	MACS_peak_230	340.22
chr1	5569531	5571855	MACS_peak_231	168.96
chr1	5610865	5612387	MACS_peak_232	129.86
chr1	5657610	5659107	MACS_peak_233	243.42
chr1	5680665	5681591	MACS_peak_234	93.15
chr1	5696509	5698049	MACS_peak_235	157.59
chr1	5712097	5713245	MACS_peak_236	89.02
chr1	5729581	5733405	MACS_peak_237	389.91
chr1	5748368	5749382	MACS_peak_238	172.63
chr1	5787438	5788835	MACS_peak_239	88.16
chr1	5804655	5806826	MACS_peak_240	272.68
chr1	5825126	5826774	MACS_peak_241	180.84
chr1	5906705	5908095	MACS_peak_242	259.90
chr1	5962666	5964444	MACS_peak_243	153.90
chr1	5975433	5977024	MACS_peak_244	254.07
chr1	5989032	5989758	MACS_peak_245	51.79
chr1	6008102	6010406	MACS_peak_246	403.60
chr1	6034741	6036026	MACS_peak_247	123.97
chr1	6045690	6046793	MACS_peak_248	127.51
chr1	6052046	6054143	MACS_peak_249	254.25
chr1	6060635	6063117	MACS_peak_250	556.53
chr1	6085180	6086970	MACS_peak_251	328.88
chr1	6093883	6095428	MACS_peak_252	285.73
chr1	6112469	6113879	MACS_peak_253	220.08
chr1	6118171	6119854	MACS_peak_254	618.20
chr1	6150821	6151551	MACS_peak_255	83.84
chr1	6168746	6169832	MACS_peak_256	131.13
chr1	6187310	6188887	MACS_peak_257	522.25
chr1	6207591	6209524	MACS_peak_258	191.41
chr1	6216956	6218710	MACS_peak_259	411.44
chr1	6221270	6222465	MACS_peak_260	258.96
chr1	6244255	6245115	MACS_peak_261	60.98
chr1	6258070	6261118	MACS_peak_262	664.88
chr1	6265543	6267433	MACS_peak_263	453.31
chr1	6294467	6295965	MACS_peak_264	210.54
chr1	6296101	6296606	MACS_peak_265	50.67
chr1	6306336	6307709	MACS_peak_266	416.65
chr1	6319306	6320381	MACS_peak_267	133.89
chr1	6330002	6331315	MACS_peak_268	212.77
chr1	6347105	6348894	MACS_peak_269	207.11
chr1	6361925	6363393	MACS_peak_270	376.70
chr1	6403079	6404566	MACS_peak_271	599.12
chr1	6409923	6411421	MACS_peak_272	297.97
chr1	6411488	6412809	MACS_peak_273	213.17
chr1	6413765	6414840	MACS_peak_274	59.07
chr1	6422995	6423873	MACS_peak_275	131.19
chr1	6433913	6435011	MACS_peak_276	166.30
chr1	6451682	6453040	MACS_peak_277	155.15
chr1	6453613	6454731	MACS_peak_278	405.43
chr1	6472603	6473679	MACS_peak_279	183.81
chr1	6482740	6484492	MACS_peak_280	97.43
chr1	6486878	6488819	MACS_peak_281	745.26
chr1	6496613	6499028	MACS_peak_282	395.02
chr1	6504260	6505843	MACS_peak_283	254.07
chr1	6522144	6523127	MACS_peak_284	73.11
chr1	6524026	6525432	MACS_peak_285	268.62
chr1	6535296	6536398	MACS_peak_286	545.10
chr1	6546121	6547289	MACS_peak_287	149.77
chr1	6549309	6552127	MACS_peak_288	280.82
chr1	6557391	6558221	MACS_peak_289	50.54
chr1	6579282	6580764	MACS_peak_290	189.87
chr1	6614356	6616011	MACS_peak_291	496.96
chr1	6637798	6641525	MACS_peak_292	508.76
chr1	6660378	6662348	MACS_peak_293	626.14
chr1	6672478	6674035	MACS_peak_294	423.23
chr1	6682306	6684150	MACS_peak_295	87.44
chr1	6684451	6685476	MACS_peak_296	195.03
chr1	6685486	6686447	MACS_peak_297	129.60
chr1	6745729	6747097	MACS_peak_298	71.35
chr1	6760470	6762627	MACS_peak_299	332.92
chr1	6779644	6780522	MACS_peak_300	82.23
chr1	6843135	6844624	MACS_peak_301	89.68
chr1	6844661	6845731	MACS_peak_302	488.73
chr1	6853115	6854934	MACS_peak_303	126.30
chr1	6860606	6861632	MACS_peak_304	119.03
chr1	6870774	6872073	MACS_peak_305	54.03
chr1	6891080	6892027	MACS_peak_306	132.59
chr1	6893109	6894048	MACS_peak_307	103.61
chr1	6929980	6931979	MACS_peak_308	110.68
chr1	6949832	6950697	MACS_peak_309	64.72
chr1	6959558	6960498	MACS_peak_310	111.35
chr1	6969355	6970534	MACS_peak_311	235.58
chr1	6983499	6984503	MACS_peak_312	67.09
chr1	6994457	6995160	MACS_peak_313	51.99
chr1	7018943	7021212	MACS_peak_314	244.72
chr1	7025082	7026344	MACS_peak_315	203.81
chr1	7035880	7036592	MACS_peak_316	53.92
chr1	7058112	7059143	MACS_peak_317	203.89
chr1	7102359	7103683	MACS_peak_318	140.46
chr1	7106249	7107170	MACS_peak_319	110.83
chr1	7130066	7131243	MACS_peak_320	177.15
chr1	7134822	7135865	MACS_peak_321	87.22
chr1	7178840	7180377	MACS_peak_322	155.13
chr1	7180524	7182974	MACS_peak_323	133.57
chr1	7258074	7259890	MACS_peak_324	737.08
chr1	7267599	7268872	MACS_peak_325	156.96
chr1	7283223	7285259	MACS_peak_326	173.59
chr1	7294008	7294904	MACS_peak_327	109.61
chr1	7322527	7323590	MACS_peak_328	139.00
chr1	7337605	7338649	MACS_peak_329	61.75
chr1	7342448	7343743	MACS_peak_330	67.69
chr1	7358567	7360224	MACS_peak_331	390.16
chr1	7365481	7366855	MACS_peak_332	100.71
chr1	7391741	7393677	MACS_peak_333	174.11
chr1	7395256	7395958	MACS_peak_334	72.82
chr1	7401245	7402194	MACS_peak_335	69.81
chr1	7411935	7413324	MACS_peak_336	279.62
chr1	7426940	7427992	MACS_peak_337	72.85
chr1	7446638	7449443	MACS_peak_338	276.24
chr1	7516204	7517185	MACS_peak_339	145.01
chr1	7550731	7552566	MACS_peak_340	189.57
chr1	7599325	7600536	MACS_peak_341	181.75
chr1	7631531	7635811	MACS_peak_342	324.67
chr1	7675982	7677173	MACS_peak_343	177.34
chr1	7706669	7708034	MACS_peak_344	68.66
chr1	7717690	7718983	MACS_peak_345	126.54
chr1	7727272	7728546	MACS_peak_346	473.06
chr1	7728971	7730865	MACS_peak_347	81.91
chr1	7739930	7741823	MACS_peak_348	92.17
chr1	7762768	7763680	MACS_peak_349	53.19
chr1	7765729	7766904	MACS_peak_350	84.77
chr1	7777759	7778589	MACS_peak_351	66.87
chr1	7805487	7806471	MACS_peak_352	119.67
chr1	7811606	7814270	MACS_peak_353	532.29
chr1	7830326	7832634	MACS_peak_354	247.34
chr1	7842995	7844418	MACS_peak_355	73.58
chr1	7846318	7848653	MACS_peak_356	160.54
chr1	7868467	7869050	MACS_peak_357	65.55
chr1	7891466	7892028	MACS_peak_358	50.71
chr1	7895126	7895844	MACS_peak_359	56.34
chr1	7911461	7913933	MACS_peak_360	370.49
chr1	7960860	7961741	MACS_peak_361	57.89
chr1	7962410	7963108	MACS_peak_362	175.85
chr1	8002108	8003348	MACS_peak_363	231.95
chr1	8013646	8015067	MACS_peak_364	1460.66
chr1	8020285	8023321	MACS_peak_365	859.05
chr1	8030638	8031817	MACS_peak_366	322.02
chr1	8035048	8036494	MACS_peak_367	230.37
chr1	8042265	8043141	MACS_peak_368	225.70
chr1	8064013	8067193	MACS_peak_369	527.90
chr1	8074544	8078234	MACS_peak_370	234.40
chr1	8086174	8087561	MACS_peak_371	180.63
chr1	8099120	8101192	MACS_peak_372	274.90
chr1	8121082	8122624	MACS_peak_373	266.19
chr1	8130136	8132361	MACS_peak_374	331.87
chr1	8137340	8138639	MACS_peak_375	129.68
chr1	8143423	8145616	MACS_peak_376	366.84
chr1	8146151	8147281	MACS_peak_377	56.34
chr1	8223634	8224392	MACS_peak_378	53.51
chr1	8229083	8231230	MACS_peak_379	646.72
chr1	8241708	8243281	MACS_peak_380	676.97
chr1	8298020	8299416	MACS_peak_381	265.30
chr1	8304044	8305197	MACS_peak_382	170.79
chr1	8318652	8320610	MACS_peak_383	1094.74
chr1	8373424	8375223	MACS_peak_384	358.54
chr1	8402986	8404266	MACS_peak_385	476.54
chr1	8407770	8410086	MACS_peak_386	127.02
chr1	8417399	8418484	MACS_peak_387	50.39
chr1	8456632	8457777	MACS_peak_388	93.35
chr1	8466863	8470022	MACS_peak_389	124.86
chr1	8471397	8473412	MACS_peak_390	51.05
chr1	8483933	8485717	MACS_peak_391	298.02
chr1	8498744	8499954	MACS_peak_392	92.01
chr1	8508673	8510972	MACS_peak_393	302.60
chr1	8515904	8517608	MACS_peak_394	134.44
chr1	8522041	8525590	MACS_peak_395	172.87
chr1	8532916	8534955	MACS_peak_396	225.04
chr1	8542774	8544475	MACS_peak_397	490.02
chr1	8549741	8551095	MACS_peak_398	180.17
chr1	8557211	8558099	MACS_peak_399	95.42
chr1	8563323	8564307	MACS_peak_400	96.27
chr1	8576863	8578345	MACS_peak_401	88.87
chr1	8585041	8587413	MACS_peak_402	530.07
chr1	8595108	8595963	MACS_peak_403	52.68
chr1	8620471	8622001	MACS_peak_404	189.57
chr1	8627054	8628384	MACS_peak_405	58.57
chr1	8630540	8632683	MACS_peak_406	352.64
chr1	8657498	8658978	MACS_peak_407	123.12
chr1	8669206	8670187	MACS_peak_408	64.39
chr1	8679269	8680270	MACS_peak_409	84.29
chr1	8688729	8691333	MACS_peak_410	207.97
chr1	8697467	8698856	MACS_peak_411	56.49
chr1	8720075	8722347	MACS_peak_412	113.36
chr1	8729331	8731942	MACS_peak_413	82.44
chr1	8739911	8743230	MACS_peak_414	305.35
chr1	8752652	8753668	MACS_peak_415	65.68
chr1	8763257	8766026	MACS_peak_416	160.06
chr1	8771235	8773606	MACS_peak_417	432.08
chr1	8776968	8778963	MACS_peak_418	110.62
chr1	8783249	8784623	MACS_peak_419	119.41
chr1	8789427	8790419	MACS_peak_420	136.64
chr1	8801098	8802905	MACS_peak_421	158.16
chr1	8813636	8815547	MACS_peak_422	74.21
chr1	8816622	8818069	MACS_peak_423	75.56
chr1	8824551	8825703	MACS_peak_424	159.67
chr1	8846066	8847864	MACS_peak_425	156.58
chr1	8864106	8865046	MACS_peak_426	151.25
chr1	8867459	8868140	MACS_peak_427	78.48
chr1	8875336	8878074	MACS_peak_428	164.23
chr1	8882593	8883328	MACS_peak_429	71.15
chr1	8907657	8909867	MACS_peak_430	653.53
chr1	8922405	8923267	MACS_peak_431	66.66
chr1	8931447	8932377	MACS_peak_432	50.24
chr1	8937116	8941311	MACS_peak_433	530.22
chr1	8949284	8950661	MACS_peak_434	141.79
chr1	8975125	8976097	MACS_peak_435	87.42
chr1	9004335	9005826	MACS_peak_436	109.06
chr1	9022819	9023547	MACS_peak_437	54.77
chr1	9045581	9047041	MACS_peak_438	342.77
chr1	9047755	9049332	MACS_peak_439	73.63
chr1	9061449	9062981	MACS_peak_440	406.91
chr1	9130136	9131354	MACS_peak_441	294.47
chr1	9161239	9162323	MACS_peak_442	183.37
chr1	9170455	9171645	MACS_peak_443	285.20
chr1	9187240	9190719	MACS_peak_444	376.35
chr1	9220834	9226047	MACS_peak_445	266.49
chr1	9240732	9242713	MACS_peak_446	978.55
chr1	9255810	9257457	MACS_peak_447	187.91
chr1	9261314	9262371	MACS_peak_448	221.07
chr1	9285062	9285974	MACS_peak_449	106.37
chr1	9293984	9295043	MACS_peak_450	514.42
chr1	9301728	9303549	MACS_peak_451	450.78
chr1	9304193	9305534	MACS_peak_452	70.41
chr1	9309349	9310526	MACS_peak_453	75.59
chr1	9328887	9331321	MACS_peak_454	231.52
chr1	9348636	9349553	MACS_peak_455	82.99
chr1	9353428	9354439	MACS_peak_456	104.68
chr1	9354797	9355812	MACS_peak_457	79.06
chr1	9362833	9363800	MACS_peak_458	54.48
chr1	9375178	9376052	MACS_peak_459	75.73
chr1	9398210	9399825	MACS_peak_460	397.13
chr1	9443884	9446398	MACS_peak_461	471.10
chr1	9470868	9471495	MACS_peak_462	68.65
chr1	9488190	9489846	MACS_peak_463	1310.47
chr1	9494943	9496912	MACS_peak_464	186.75
chr1	9512421	9513241	MACS_peak_465	60.49
chr1	9515696	9516492	MACS_peak_466	51.18
chr1	9526915	9527940	MACS_peak_467	148.49
chr1	9532831	9533741	MACS_peak_468	69.83
chr1	9542412	9543622	MACS_peak_469	213.14
chr1	9550442	9551586	MACS_peak_470	177.15
chr1	9554876	9556192	MACS_peak_471	248.88
chr1	9565075	9566131	MACS_peak_472	113.04
chr1	9597755	9599840	MACS_peak_473	434.33
chr1	9599865	9601385	MACS_peak_474	87.78
chr1	9613449	9614481	MACS_peak_475	230.69
chr1	9615132	9616820	MACS_peak_476	144.65
chr1	9621111	9622102	MACS_peak_477	111.72
chr1	9627192	9628157	MACS_peak_478	71.25
chr1	9648205	9648938	MACS_peak_479	64.01
chr1	9649337	9650963	MACS_peak_480	225.03
chr1	9666372	9668088	MACS_peak_481	726.68
chr1	9686618	9687858	MACS_peak_482	189.21
chr1	9747029	9748064	MACS_peak_483	159.37
chr1	9748753	9749607	MACS_peak_484	159.58
chr1	9784492	9785540	MACS_peak_485	128.34
chr1	9806346	9807487	MACS_peak_486	101.52
chr1	9809350	9810295	MACS_peak_487	81.38
chr1	9815287	9816948	MACS_peak_488	221.24
chr1	9835990	9836999	MACS_peak_489	86.35
chr1	9841727	9842827	MACS_peak_490	117.77
chr1	9851985	9853279	MACS_peak_491	399.11
chr1	9868111	9869237	MACS_peak_492	180.45
chr1	9870815	9871785	MACS_peak_493	98.19
chr1	9884820	9887265	MACS_peak_494	820.10
chr1	9895239	9897309	MACS_peak_495	943.92
chr1	9901088	9905436	MACS_peak_496	819.97
chr1	9912053	9913950	MACS_peak_497	627.62
chr1	9927044	9928347	MACS_peak_498	471.85
chr1	9934381	9936125	MACS_peak_499	384.17
chr1	9949770	9950919	MACS_peak_500	104.38
chr1	9952894	9953686	MACS_peak_501	51.74
chr1	9960025	9962327	MACS_peak_502	632.92
chr1	9968793	9970050	MACS_peak_503	83.19
chr1	9970388	9971723	MACS_peak_504	1011.04
chr1	10002023	10004268	MACS_peak_505	668.48
chr1	10009953	10011237	MACS_peak_506	370.97
chr1	10067210	10067903	MACS_peak_507	56.94
chr1	10071113	10071739	MACS_peak_508	57.62
chr1	10092116	10095247	MACS_peak_509	1003.94
chr1	10105364	10107635	MACS_peak_510	492.02
chr1	10115630	10117347	MACS_peak_511	276.92
chr1	10117866	10119123	MACS_peak_512	64.01
chr1	10155115	10155915	MACS_peak_513	53.75
chr1	10160914	10161522	MACS_peak_514	60.82
chr1	10168144	10170313	MACS_peak_515	412.32
chr1	10176703	10178385	MACS_peak_516	553.69
chr1	10212629	10213633	MACS_peak_517	312.44
chr1	10269140	10272958	MACS_peak_518	800.91
chr1	10296849	10297769	MACS_peak_519	104.74
chr1	10304818	10306404	MACS_peak_520	105.98
chr1	10313423	10314784	MACS_peak_521	254.52
chr1	10318383	10319172	MACS_peak_522	74.38
chr1	10327709	10328556	MACS_peak_523	59.67
chr1	10351916	10353454	MACS_peak_524	230.84
chr1	10359071	10360063	MACS_peak_525	120.06
chr1	10364399	10365830	MACS_peak_526	60.02
chr1	10437059	10439694	MACS_peak_527	345.92
chr1	10447499	10448833	MACS_peak_528	198.04
chr1	10458125	10460695	MACS_peak_529	1573.06
chr1	10489642	10491853	MACS_peak_530	1027.19
chr1	10498340	10499523	MACS_peak_531	257.64
chr1	10519231	10519893	MACS_peak_532	81.44
chr1	10531569	10533377	MACS_peak_533	396.25
chr1	10534438	10536658	MACS_peak_534	330.80
chr1	10544592	10545213	MACS_peak_535	51.41
chr1	10549389	10550869	MACS_peak_536	279.78
chr1	10554316	10555904	MACS_peak_537	303.69
chr1	10561871	10562810	MACS_peak_538	85.98
chr1	10566944	10568101	MACS_peak_539	208.49
chr1	10569915	10571304	MACS_peak_540	79.70
chr1	10574125	10575330	MACS_peak_541	95.74
chr1	10582213	10584785	MACS_peak_542	209.47
chr1	10588031	10590425	MACS_peak_543	264.10
chr1	10615549	10616574	MACS_peak_544	75.23
chr1	10650322	10651753	MACS_peak_545	107.52
chr1	10688319	10689659	MACS_peak_546	604.12
chr1	10694600	10698126	MACS_peak_547	456.07
chr1	10711938	10713658	MACS_peak_548	295.09
chr1	10725585	10726836	MACS_peak_549	90.53
chr1	10733602	10738385	MACS_peak_550	162.79
chr1	10738951	10740668	MACS_peak_551	202.50
chr1	10746499	10748196	MACS_peak_552	96.63
chr1	10758565	10760837	MACS_peak_553	407.62
chr1	10774063	10775496	MACS_peak_554	640.57
chr1	10782848	10785617	MACS_peak_555	149.25
chr1	10785715	10788527	MACS_peak_556	138.47
chr1	10797536	10799116	MACS_peak_557	162.66
chr1	10824234	10827523	MACS_peak_558	285.21
chr1	10833416	10837837	MACS_peak_559	54.04
chr1	10848229	10849556	MACS_peak_560	207.44
chr1	10855013	10857366	MACS_peak_561	86.87
chr1	10862526	10865236	MACS_peak_562	330.74
chr1	10874317	10876722	MACS_peak_563	642.18
chr1	10908884	10911143	MACS_peak_564	194.26
chr1	10920363	10921526	MACS_peak_565	199.39
chr1	10969507	10970474	MACS_peak_566	79.16
chr1	11001636	11002831	MACS_peak_567	182.61
chr1	11017563	11020344	MACS_peak_568	331.35
chr1	11020651	11021822	MACS_peak_569	75.58
chr1	11028090	11029677	MACS_peak_570	433.84
chr1	11039822	11041056	MACS_peak_571	257.56
chr1	11071789	11073911	MACS_peak_572	1136.82
chr1	11097387	11098577	MACS_peak_573	245.51
chr1	11118509	11119977	MACS_peak_574	107.35
chr1	11120048	11121148	MACS_peak_575	135.13
chr1	11130845	11133186	MACS_peak_576	605.91
chr1	11158047	11160641	MACS_peak_577	971.61
chr1	11193896	11195524	MACS_peak_578	514.03
chr1	11210442	11213597	MACS_peak_579	420.45
chr1	11229509	11230598	MACS_peak_580	161.84
chr1	11237552	11239966	MACS_peak_581	495.95
chr1	11254100	11255225	MACS_peak_582	109.47
chr1	11301333	11302471	MACS_peak_583	156.05
chr1	11315719	11317313	MACS_peak_584	495.01
chr1	11321695	11323357	MACS_peak_585	656.18
chr1	11332253	11333070	MACS_peak_586	121.50
chr1	11333171	11334462	MACS_peak_587	807.05
chr1	11341249	11342850	MACS_peak_588	269.39
chr1	11352416	11353749	MACS_peak_589	372.79
chr1	11383377	11384656	MACS_peak_590	206.17
chr1	11396667	11397805	MACS_peak_591	155.86
chr1	11401546	11402939	MACS_peak_592	112.28
chr1	11414477	11415020	MACS_peak_593	120.34
chr1	11463745	11464682	MACS_peak_594	286.29
chr1	11471004	11473080	MACS_peak_595	78.90
chr1	11473217	11474231	MACS_peak_596	103.32
chr1	11474744	11475687	MACS_peak_597	57.92
chr1	11515230	11517350	MACS_peak_598	224.31
chr1	11522910	11523982	MACS_peak_599	84.55
chr1	11533449	11534500	MACS_peak_600	148.79
chr1	11539985	11540931	MACS_peak_601	82.59
chr1	11543589	11546741	MACS_peak_602	551.80
chr1	11599666	11601034	MACS_peak_603	221.46
chr1	11610416	11611810	MACS_peak_604	472.82
chr1	11665744	11666772	MACS_peak_605	106.90
chr1	11676762	11678492	MACS_peak_606	478.06
chr1	11695830	11696873	MACS_peak_607	355.79
chr1	11702046	11702974	MACS_peak_608	114.20
chr1	11705659	11706583	MACS_peak_609	155.28
chr1	11714484	11714965	MACS_peak_610	290.10
chr1	11723782	11724405	MACS_peak_611	112.54
chr1	11740330	11742094	MACS_peak_612	449.41
chr1	11767331	11768557	MACS_peak_613	568.11
chr1	11779170	11780456	MACS_peak_614	426.86
chr1	11795299	11799027	MACS_peak_615	882.99
chr1	11808719	11809741	MACS_peak_616	59.91
chr1	11836475	11837346	MACS_peak_617	72.72
chr1	11844833	11845987	MACS_peak_618	136.86
chr1	11864331	11868166	MACS_peak_619	810.91
chr1	11872613	11873597	MACS_peak_620	79.35
chr1	11898146	11899301	MACS_peak_621	254.60
chr1	11905510	11906329	MACS_peak_622	70.92
chr1	11919203	11920030	MACS_peak_623	87.90
chr1	11940874	11942075	MACS_peak_624	100.23
chr1	11953575	11954708	MACS_peak_625	237.33
chr1	11967448	11970691	MACS_peak_626	810.98
chr1	11978636	11979732	MACS_peak_627	191.00
chr1	11984566	11985671	MACS_peak_628	70.31
chr1	11986336	11987164	MACS_peak_629	192.64
chr1	11993882	11995698	MACS_peak_630	395.75
chr1	12029088	12030041	MACS_peak_631	90.80
chr1	12039424	12041261	MACS_peak_632	573.93
chr1	12051899	12053029	MACS_peak_633	199.84
chr1	12079066	12080579	MACS_peak_634	491.09
chr1	12091143	12091837	MACS_peak_635	50.07
chr1	12100396	12101476	MACS_peak_636	140.29
chr1	12106484	12107515	MACS_peak_637	55.13
chr1	12109476	12110579	MACS_peak_638	149.00
chr1	12184693	12186303	MACS_peak_639	217.81
chr1	12217228	12218371	MACS_peak_640	91.79
chr1	12248112	12249730	MACS_peak_641	229.08
chr1	12268183	12269894	MACS_peak_642	547.20
chr1	12289309	12290057	MACS_peak_643	129.47
chr1	12290626	12291848	MACS_peak_644	169.41
chr1	12304019	12305437	MACS_peak_645	225.91
chr1	12338471	12339591	MACS_peak_646	95.59
chr1	12369691	12370921	MACS_peak_647	130.26
chr1	12373616	12375191	MACS_peak_648	62.96
chr1	12396382	12397902	MACS_peak_649	64.36
chr1	12407457	12408497	MACS_peak_650	87.84
chr1	12414577	12417630	MACS_peak_651	348.31
chr1	12428014	12430061	MACS_peak_652	284.26
chr1	12435804	12437114	MACS_peak_653	204.08
chr1	12440157	12442098	MACS_peak_654	462.43
chr1	12466164	12468487	MACS_peak_655	291.69
chr1	12493469	12495470	MACS_peak_656	190.83
chr1	12520831	12523073	MACS_peak_657	127.01
chr1	12523785	12525607	MACS_peak_658	85.78
chr1	12529533	12530840	MACS_peak_659	150.03
chr1	12534379	12539882	MACS_peak_660	288.82
chr1	12545052	12546496	MACS_peak_661	130.10
chr1	12556054	12557285	MACS_peak_662	212.57
chr1	12573144	12573996	MACS_peak_663	75.94
chr1	12587470	12589928	MACS_peak_664	443.46
chr1	12657359	12658629	MACS_peak_665	57.10
chr1	12663727	12665007	MACS_peak_666	168.23
chr1	12674750	12677137	MACS_peak_667	273.25
chr1	12681355	12682720	MACS_peak_668	121.41
chr1	12713598	12714601	MACS_peak_669	71.13
chr1	12718585	12719660	MACS_peak_670	236.25
chr1	12737513	12738304	MACS_peak_671	68.59
chr1	12738387	12739199	MACS_peak_672	64.78
chr1	12768862	12769689	MACS_peak_673	62.73
chr1	12805443	12807016	MACS_peak_674	190.23
chr1	12819955	12820863	MACS_peak_675	59.83
chr1	12843775	12844558	MACS_peak_676	73.57
chr1	12872259	12872991	MACS_peak_677	91.20
chr1	13178362	13179214	MACS_peak_678	83.24
chr1	13187214	13187947	MACS_peak_679	50.75
chr1	13794996	13796497	MACS_peak_680	211.11
chr1	13843295	13844178	MACS_peak_681	51.50
chr1	13869682	13871219	MACS_peak_682	471.78
chr1	13876803	13878196	MACS_peak_683	248.65
chr1	13919197	13920069	MACS_peak_684	87.03
chr1	13925745	13927113	MACS_peak_685	214.19
chr1	13966005	13966785	MACS_peak_686	53.48
chr1	13991800	13993192	MACS_peak_687	196.21
chr1	14020062	14020651	MACS_peak_688	53.23
chr1	14027738	14028895	MACS_peak_689	249.82
chr1	14040563	14042522	MACS_peak_690	113.25
chr1	14074044	14075970	MACS_peak_691	92.36
chr1	14127189	14129103	MACS_peak_692	145.98
chr1	14154929	14156646	MACS_peak_693	105.72
chr1	14185936	14187337	MACS_peak_694	267.43
chr1	14227379	14228752	MACS_peak_695	182.99
chr1	14255678	14256850	MACS_peak_696	85.62
chr1	14286375	14287613	MACS_peak_697	431.30
chr1	14291789	14293161	MACS_peak_698	288.73
chr1	14421527	14422523	MACS_peak_699	66.59
chr1	14439792	14441101	MACS_peak_700	297.98
chr1	14461526	14462696	MACS_peak_701	110.73
chr1	14468189	14469670	MACS_peak_702	264.35
chr1	14475848	14476970	MACS_peak_703	64.41
chr1	14510793	14511766	MACS_peak_704	50.27
chr1	14585200	14586696	MACS_peak_705	360.15
chr1	14617315	14618435	MACS_peak_706	271.92
chr1	14639453	14640557	MACS_peak_707	84.93
chr1	14686894	14688264	MACS_peak_708	186.50
chr1	14748032	14749537	MACS_peak_709	109.83
chr1	14802239	14803211	MACS_peak_710	77.72
chr1	14812626	14814170	MACS_peak_711	269.76
chr1	14822278	14827284	MACS_peak_712	313.40
chr1	14839009	14840202	MACS_peak_713	86.84
chr1	14864763	14866252	MACS_peak_714	86.43
chr1	14925649	14927086	MACS_peak_715	63.74
chr1	14960732	14961744	MACS_peak_716	135.02
chr1	15026272	15027690	MACS_peak_717	59.66
chr1	15057980	15059027	MACS_peak_718	494.32
chr1	15063332	15066305	MACS_peak_719	541.28
chr1	15105297	15106059	MACS_peak_720	56.17
chr1	15141465	15142438	MACS_peak_721	117.92
chr1	15202201	15203497	MACS_peak_722	197.53
chr1	15263121	15264817	MACS_peak_723	525.77
chr1	15273744	15274403	MACS_peak_724	62.72
chr1	15281512	15282944	MACS_peak_725	234.66
chr1	15321039	15322221	MACS_peak_726	283.77
chr1	15353786	15354781	MACS_peak_727	133.89
chr1	15372727	15373880	MACS_peak_728	226.55
chr1	15404930	15405948	MACS_peak_729	104.99
chr1	15415525	15416360	MACS_peak_730	82.63
chr1	15416769	15417614	MACS_peak_731	70.07
chr1	15426490	15427385	MACS_peak_732	94.07
chr1	15454861	15455832	MACS_peak_733	139.36
chr1	15478357	15480419	MACS_peak_734	334.12
chr1	15523149	15524149	MACS_peak_735	139.24
chr1	15526673	15527847	MACS_peak_736	138.24
chr1	15533916	15535013	MACS_peak_737	116.66
chr1	15598704	15599562	MACS_peak_738	109.56
chr1	15611037	15611913	MACS_peak_739	109.83
chr1	15631067	15632031	MACS_peak_740	128.13
chr1	15634892	15635745	MACS_peak_741	106.51
chr1	15648821	15650643	MACS_peak_742	391.96
chr1	15697039	15698016	MACS_peak_743	86.55
chr1	15726761	15728307	MACS_peak_744	437.12
chr1	15757242	15758505	MACS_peak_745	416.66
chr1	15836844	15837808	MACS_peak_746	92.49
chr1	15849949	15852247	MACS_peak_747	151.20
chr1	15852609	15854591	MACS_peak_748	579.52
chr1	15885569	15886419	MACS_peak_749	99.05
chr1	15943101	15944052	MACS_peak_750	79.47
chr1	15944116	15945591	MACS_peak_751	240.17
chr1	15952278	15953545	MACS_peak_752	167.79
chr1	16011221	16011944	MACS_peak_753	58.94
chr1	16062081	16063071	MACS_peak_754	77.39
chr1	16067503	16068471	MACS_peak_755	291.52
chr1	16118326	16119159	MACS_peak_756	128.14
chr1	16126498	16127391	MACS_peak_757	79.60
chr1	16141937	16142532	MACS_peak_758	115.32
chr1	16160369	16163186	MACS_peak_759	1022.18
chr1	16173310	16174365	MACS_peak_760	121.57
chr1	16175015	16177732	MACS_peak_761	298.15
chr1	16211726	16213654	MACS_peak_762	428.24
chr1	16265489	16266457	MACS_peak_763	127.24
chr1	16302061	16303518	MACS_peak_764	282.19
chr1	16335166	16336099	MACS_peak_765	153.00
chr1	16339961	16340874	MACS_peak_766	74.52
chr1	16358981	16359856	MACS_peak_767	122.65
chr1	16382108	16383091	MACS_peak_768	237.13
chr1	16390916	16391912	MACS_peak_769	122.18
chr1	16394529	16395674	MACS_peak_770	162.53
chr1	16405185	16406298	MACS_peak_771	176.18
chr1	16408428	16409655	MACS_peak_772	142.06
chr1	16417205	16418550	MACS_peak_773	233.95
chr1	16446513	16449353	MACS_peak_774	211.00
chr1	16471389	16472292	MACS_peak_775	81.45
chr1	16480988	16482147	MACS_peak_776	199.16
chr1	16501795	16503422	MACS_peak_777	279.19
chr1	16513918	16514951	MACS_peak_778	146.63
chr1	16532422	16533735	MACS_peak_779	416.63
chr1	16538422	16539700	MACS_peak_780	163.68
chr1	16562215	16564447	MACS_peak_781	655.79
chr1	16574410	16575906	MACS_peak_782	256.67
chr1	16579473	16580655	MACS_peak_783	96.53
chr1	16590847	16591675	MACS_peak_784	83.93
chr1	16626405	16627293	MACS_peak_785	73.39
chr1	16653290	16654015	MACS_peak_786	55.24
chr1	16660853	16661704	MACS_peak_787	69.08
chr1	16677238	16679774	MACS_peak_788	442.08
chr1	16693187	16694768	MACS_peak_789	588.27
chr1	16722731	16723591	MACS_peak_790	139.48
chr1	16724661	16725710	MACS_peak_791	68.41
chr1	16766469	16768299	MACS_peak_792	744.77
chr1	16825682	16826512	MACS_peak_793	95.15
chr1	16839518	16841410	MACS_peak_794	836.51
chr1	16861352	16862026	MACS_peak_795	60.10
chr1	16886019	16886815	MACS_peak_796	74.91
chr1	16918211	16920233	MACS_peak_797	150.46
chr1	16933667	16936553	MACS_peak_798	51.32
chr1	16939746	16942244	MACS_peak_799	182.37
chr1	16946778	16948581	MACS_peak_800	66.53
chr1	16949275	16951340	MACS_peak_801	1294.15
chr1	16970431	16972003	MACS_peak_802	810.28
chr1	17004254	17005599	MACS_peak_803	145.70
chr1	17029333	17030935	MACS_peak_804	411.24
chr1	17035876	17038098	MACS_peak_805	555.70
chr1	17052799	17054604	MACS_peak_806	484.70
chr1	17199514	17199992	MACS_peak_807	58.81
chr1	17213438	17215710	MACS_peak_808	87.85
chr1	17222144	17223855	MACS_peak_809	355.99
chr1	17228880	17233494	MACS_peak_810	507.28
chr1	17239832	17242042	MACS_peak_811	414.51
chr1	17274395	17276249	MACS_peak_812	945.81
chr1	17286727	17287607	MACS_peak_813	117.28
chr1	17301550	17302469	MACS_peak_814	68.42
chr1	17336758	17337663	MACS_peak_815	117.56
chr1	17338296	17338983	MACS_peak_816	220.43
chr1	17353338	17355540	MACS_peak_817	274.61
chr1	17379916	17381181	MACS_peak_818	505.56
chr1	17385776	17386798	MACS_peak_819	119.85
chr1	17445756	17446648	MACS_peak_820	62.68
chr1	17452015	17453057	MACS_peak_821	229.11
chr1	17511180	17512235	MACS_peak_822	105.59
chr1	17538085	17539085	MACS_peak_823	141.30
chr1	17559473	17560887	MACS_peak_824	134.56
chr1	17563323	17564311	MACS_peak_825	330.96
chr1	17615921	17616549	MACS_peak_826	60.91
chr1	17619504	17620026	MACS_peak_827	137.41
chr1	17696706	17697640	MACS_peak_828	66.12
chr1	17703608	17704843	MACS_peak_829	380.92
chr1	17732282	17733418	MACS_peak_830	298.92
chr1	17754390	17755754	MACS_peak_831	235.93
chr1	17766291	17767045	MACS_peak_832	82.75
chr1	17820520	17821384	MACS_peak_833	284.61
chr1	17866457	17867556	MACS_peak_834	222.32
chr1	17890954	17891971	MACS_peak_835	102.18
chr1	17907939	17909491	MACS_peak_836	283.87
chr1	17923153	17924080	MACS_peak_837	63.93
chr1	17932953	17933937	MACS_peak_838	153.89
chr1	17987844	17988689	MACS_peak_839	96.09
chr1	18145252	18146266	MACS_peak_840	155.51
chr1	18157796	18158652	MACS_peak_841	86.24
chr1	18218317	18219574	MACS_peak_842	218.01
chr1	18245790	18246981	MACS_peak_843	250.21
chr1	18385081	18386592	MACS_peak_844	341.42
chr1	18426851	18427728	MACS_peak_845	172.64
chr1	18435221	18436050	MACS_peak_846	55.90
chr1	18502149	18503020	MACS_peak_847	91.00
chr1	18516359	18517664	MACS_peak_848	290.36
chr1	18527673	18529388	MACS_peak_849	264.07
chr1	18582402	18583545	MACS_peak_850	191.27
chr1	18624605	18626301	MACS_peak_851	398.03
chr1	18645646	18647186	MACS_peak_852	210.70
chr1	18652215	18653628	MACS_peak_853	323.89
chr1	18724802	18725599	MACS_peak_854	54.19
chr1	18743404	18744666	MACS_peak_855	330.24
chr1	18766883	18767486	MACS_peak_856	54.41
chr1	18790544	18791666	MACS_peak_857	498.28
chr1	18806467	18807573	MACS_peak_858	182.34
chr1	18861605	18862837	MACS_peak_859	142.20
chr1	18901618	18902607	MACS_peak_860	245.76
chr1	18907414	18908267	MACS_peak_861	75.77
chr1	18923583	18924428	MACS_peak_862	66.40
chr1	18925137	18926786	MACS_peak_863	374.18
chr1	18977062	18977954	MACS_peak_864	76.22
chr1	18995119	18996333	MACS_peak_865	156.09
chr1	19007592	19008315	MACS_peak_866	65.98
chr1	19146775	19148094	MACS_peak_867	560.94
chr1	19201322	19202451	MACS_peak_868	167.70
chr1	19210234	19211234	MACS_peak_869	108.47
chr1	19228686	19230599	MACS_peak_870	524.97
chr1	19239369	19240045	MACS_peak_871	56.26
chr1	19248184	19249667	MACS_peak_872	270.81
chr1	19271069	19272014	MACS_peak_873	111.62
chr1	19282968	19283912	MACS_peak_874	111.82
chr1	19288266	19289492	MACS_peak_875	80.74
chr1	19325720	19326424	MACS_peak_876	101.58
chr1	19336228	19338213	MACS_peak_877	336.64
chr1	19392363	19394644	MACS_peak_878	358.07
chr1	19405768	19407468	MACS_peak_879	344.28
chr1	19413140	19414778	MACS_peak_880	374.47
chr1	19431322	19432066	MACS_peak_881	62.42
chr1	19491984	19492751	MACS_peak_882	104.41
chr1	19505087	19506013	MACS_peak_883	67.34
chr1	19536425	19537899	MACS_peak_884	566.65
chr1	19558655	19559867	MACS_peak_885	170.02
chr1	19577085	19579197	MACS_peak_886	728.53
chr1	19637129	19638539	MACS_peak_887	239.81
chr1	19670713	19671534	MACS_peak_888	63.68
chr1	19679928	19681593	MACS_peak_889	133.79
chr1	19682202	19683487	MACS_peak_890	298.94
chr1	19727654	19728380	MACS_peak_891	61.92
chr1	19747029	19747917	MACS_peak_892	73.39
chr1	19753270	19754244	MACS_peak_893	106.84
chr1	19759623	19760483	MACS_peak_894	51.16
chr1	19763105	19764074	MACS_peak_895	62.05
chr1	19771828	19773189	MACS_peak_896	264.44
chr1	19777098	19778175	MACS_peak_897	99.87
chr1	19778450	19779457	MACS_peak_898	136.93
chr1	19785117	19785771	MACS_peak_899	75.07
chr1	19793472	19794422	MACS_peak_900	87.67
chr1	19830794	19832124	MACS_peak_901	249.83
chr1	19918032	19918670	MACS_peak_902	52.83
chr1	19922747	19924111	MACS_peak_903	526.69
chr1	19941133	19942081	MACS_peak_904	114.78
chr1	19945842	19947254	MACS_peak_905	90.65
chr1	19966836	19967665	MACS_peak_906	69.24
chr1	19977113	19978405	MACS_peak_907	178.97
chr1	19979798	19981085	MACS_peak_908	266.53
chr1	19985996	19986782	MACS_peak_909	88.17
chr1	20002752	20003644	MACS_peak_910	100.93
chr1	20004536	20005773	MACS_peak_911	252.24
chr1	20030050	20031725	MACS_peak_912	458.19
chr1	20041834	20042633	MACS_peak_913	234.28
chr1	20061570	20062987	MACS_peak_914	178.55
chr1	20102548	20103439	MACS_peak_915	69.47
chr1	20109143	20110262	MACS_peak_916	95.75
chr1	20113231	20114286	MACS_peak_917	364.17
chr1	20124350	20125397	MACS_peak_918	139.18
chr1	20141195	20142708	MACS_peak_919	115.48
chr1	20145862	20146566	MACS_peak_920	52.14
chr1	20204213	20205645	MACS_peak_921	103.43
chr1	20208140	20210070	MACS_peak_922	155.84
chr1	20244160	20245011	MACS_peak_923	58.75
chr1	20300884	20302018	MACS_peak_924	155.86
chr1	20306608	20309261	MACS_peak_925	211.17
chr1	20358141	20359744	MACS_peak_926	290.57
chr1	20427058	20428181	MACS_peak_927	583.66
chr1	20463146	20464457	MACS_peak_928	132.79
chr1	20466159	20467565	MACS_peak_929	182.48
chr1	20478262	20480086	MACS_peak_930	534.04
chr1	20513431	20514281	MACS_peak_931	107.15
chr1	20538703	20540188	MACS_peak_932	361.40
chr1	20575857	20577829	MACS_peak_933	154.57
chr1	20581837	20582806	MACS_peak_934	118.24
chr1	20651475	20653036	MACS_peak_935	201.29
chr1	20667325	20669063	MACS_peak_936	301.42
chr1	20685042	20686083	MACS_peak_937	222.70
chr1	20703021	20703879	MACS_peak_938	51.82
chr1	20739286	20740785	MACS_peak_939	350.57
chr1	20782080	20782974	MACS_peak_940	72.40
chr1	20796451	20797260	MACS_peak_941	58.88
chr1	20806764	20808946	MACS_peak_942	128.21
chr1	20812265	20814011	MACS_peak_943	70.51
chr1	20819848	20821112	MACS_peak_944	176.84
chr1	20833668	20835280	MACS_peak_945	665.98
chr1	20848490	20849606	MACS_peak_946	101.88
chr1	20864363	20865747	MACS_peak_947	247.36
chr1	20901468	20902214	MACS_peak_948	55.32
chr1	20939983	20940771	MACS_peak_949	116.82
chr1	20960408	20961745	MACS_peak_950	262.42
chr1	20987004	20989153	MACS_peak_951	644.52
chr1	21022532	21024108	MACS_peak_952	861.72
chr1	21111673	21113852	MACS_peak_953	203.94
chr1	21113913	21115120	MACS_peak_954	258.67
chr1	21213597	21214732	MACS_peak_955	88.11
chr1	21290998	21291839	MACS_peak_956	70.73
chr1	21309673	21310653	MACS_peak_957	75.55
chr1	21318883	21319862	MACS_peak_958	71.02
chr1	21332035	21333069	MACS_peak_959	109.11
chr1	21345341	21346170	MACS_peak_960	72.39
chr1	21348363	21349717	MACS_peak_961	281.13
chr1	21358864	21360046	MACS_peak_962	157.38
chr1	21372518	21373431	MACS_peak_963	57.65
chr1	21475679	21476645	MACS_peak_964	115.33
chr1	21489320	21490300	MACS_peak_965	65.74
chr1	21502838	21504131	MACS_peak_966	377.12
chr1	21521356	21522157	MACS_peak_967	101.16
chr1	21577993	21579322	MACS_peak_968	409.67
chr1	21581296	21582419	MACS_peak_969	86.29
chr1	21602546	21603369	MACS_peak_970	113.08
chr1	21611008	21612008	MACS_peak_971	112.38
chr1	21634173	21636371	MACS_peak_972	674.00
chr1	21644968	21646733	MACS_peak_973	164.51
chr1	21655519	21656711	MACS_peak_974	218.41
chr1	21658106	21659188	MACS_peak_975	136.19
chr1	21664091	21666196	MACS_peak_976	329.34
chr1	21671817	21673010	MACS_peak_977	189.61
chr1	21694658	21695857	MACS_peak_978	242.90
chr1	21696935	21697742	MACS_peak_979	76.61
chr1	21765944	21767026	MACS_peak_980	509.82
chr1	21837026	21837939	MACS_peak_981	52.59
chr1	21900183	21901257	MACS_peak_982	190.65
chr1	21946532	21947721	MACS_peak_983	99.45
chr1	21949105	21950835	MACS_peak_984	93.87
chr1	21958231	21959349	MACS_peak_985	60.33
chr1	21960325	21962392	MACS_peak_986	418.88
chr1	21974026	21975046	MACS_peak_987	145.31
chr1	21985403	21986612	MACS_peak_988	86.52
chr1	21999504	22000379	MACS_peak_989	61.98
chr1	22002738	22003674	MACS_peak_990	101.57
chr1	22015815	22016571	MACS_peak_991	86.27
chr1	22108451	22110717	MACS_peak_992	749.72
chr1	22195900	22197093	MACS_peak_993	244.64
chr1	22263908	22264735	MACS_peak_994	165.86
chr1	22282824	22284325	MACS_peak_995	659.80
chr1	22290049	22290971	MACS_peak_996	137.77
chr1	22351254	22353093	MACS_peak_997	682.75
chr1	22378548	22379493	MACS_peak_998	132.41
chr1	22379765	22380585	MACS_peak_999	174.21
chr1	22402088	22402868	MACS_peak_1000	50.32
chr1	22431713	22432637	MACS_peak_1001	70.98
chr1	22458193	22459023	MACS_peak_1002	85.45
chr1	22530994	22532507	MACS_peak_1003	738.18
chr1	22583289	22587656	MACS_peak_1004	345.64
chr1	22601867	22603156	MACS_peak_1005	384.35
chr1	22668384	22669191	MACS_peak_1006	84.09
chr1	22674468	22675600	MACS_peak_1007	270.44
chr1	22740028	22741599	MACS_peak_1008	339.71
chr1	22742703	22743830	MACS_peak_1009	72.27
chr1	22746543	22747630	MACS_peak_1010	96.84
chr1	22777972	22779645	MACS_peak_1011	280.95
chr1	22844493	22845395	MACS_peak_1012	67.73
chr1	22926681	22927589	MACS_peak_1013	66.80
chr1	22937766	22938719	MACS_peak_1014	157.08
chr1	22968107	22969291	MACS_peak_1015	227.57
chr1	23030570	23031751	MACS_peak_1016	218.77
chr1	23043510	23044531	MACS_peak_1017	100.65
chr1	23076660	23077546	MACS_peak_1018	63.58
chr1	23100333	23101464	MACS_peak_1019	121.65
chr1	23140702	23142033	MACS_peak_1020	284.04
chr1	23152879	23155022	MACS_peak_1021	362.00
chr1	23196531	23197912	MACS_peak_1022	264.64
chr1	23290417	23291418	MACS_peak_1023	104.41
chr1	23295568	23296604	MACS_peak_1024	73.53
chr1	23302459	23303692	MACS_peak_1025	331.20
chr1	23344991	23346220	MACS_peak_1026	530.71
chr1	23372015	23372888	MACS_peak_1027	102.34
chr1	23410262	23411915	MACS_peak_1028	137.50
chr1	23424940	23425919	MACS_peak_1029	112.66
chr1	23493592	23494597	MACS_peak_1030	111.38
chr1	23575828	23577122	MACS_peak_1031	305.71
chr1	23604871	23605967	MACS_peak_1032	75.56
chr1	23609267	23610931	MACS_peak_1033	191.89
chr1	23670520	23672090	MACS_peak_1034	612.61
chr1	23693721	23696669	MACS_peak_1035	1068.57
chr1	23703322	23704346	MACS_peak_1036	234.63
chr1	23729748	23731222	MACS_peak_1037	715.10
chr1	23777881	23779322	MACS_peak_1038	390.15
chr1	23797869	23799337	MACS_peak_1039	96.24
chr1	23801332	23802204	MACS_peak_1040	57.74
chr1	23805337	23806224	MACS_peak_1041	177.78
chr1	23810654	23811845	MACS_peak_1042	493.79
chr1	23823358	23824329	MACS_peak_1043	180.41
chr1	23854257	23855469	MACS_peak_1044	324.30
chr1	23857559	23858601	MACS_peak_1045	125.81
chr1	23866020	23866879	MACS_peak_1046	726.21
chr1	23870760	23871943	MACS_peak_1047	124.81
chr1	23881482	23882230	MACS_peak_1048	68.01
chr1	23884510	23886658	MACS_peak_1049	106.85
chr1	23923971	23925572	MACS_peak_1050	150.27
chr1	23946108	23946911	MACS_peak_1051	84.85
chr1	23961018	23961975	MACS_peak_1052	113.16
chr1	23963708	23964641	MACS_peak_1053	110.07
chr1	23999517	24000433	MACS_peak_1054	68.88
chr1	24017685	24019423	MACS_peak_1055	662.59
chr1	24053158	24054795	MACS_peak_1056	364.19
chr1	24071000	24072064	MACS_peak_1057	56.61
chr1	24077446	24078279	MACS_peak_1058	65.15
chr1	24104147	24105171	MACS_peak_1059	539.61
chr1	24112050	24112969	MACS_peak_1060	66.43
chr1	24116837	24118726	MACS_peak_1061	297.18
chr1	24122765	24123929	MACS_peak_1062	233.44
chr1	24125734	24128356	MACS_peak_1063	109.40
chr1	24150916	24152309	MACS_peak_1064	459.83
chr1	24194288	24195470	MACS_peak_1065	257.94
chr1	24218178	24219388	MACS_peak_1066	206.33
chr1	24246387	24247322	MACS_peak_1067	147.98
chr1	24285210	24287586	MACS_peak_1068	539.77
chr1	24292604	24293974	MACS_peak_1069	126.40
chr1	24306237	24307614	MACS_peak_1070	218.99
chr1	24310450	24311395	MACS_peak_1071	289.67
chr1	24344784	24346069	MACS_peak_1072	512.13
chr1	24397014	24398081	MACS_peak_1073	114.77
chr1	24406369	24407331	MACS_peak_1074	89.18
chr1	24438710	24439573	MACS_peak_1075	54.20
chr1	24446099	24447905	MACS_peak_1076	506.50
chr1	24455377	24456513	MACS_peak_1077	170.44
chr1	24476449	24477671	MACS_peak_1078	251.10
chr1	24525683	24526465	MACS_peak_1079	95.38
chr1	24528167	24529339	MACS_peak_1080	224.92
chr1	24532568	24533859	MACS_peak_1081	171.16
chr1	24542485	24543652	MACS_peak_1082	198.94
chr1	24609780	24611072	MACS_peak_1083	194.87
chr1	24616021	24617088	MACS_peak_1084	129.45
chr1	24620501	24622056	MACS_peak_1085	206.90
chr1	24645351	24646763	MACS_peak_1086	404.60
chr1	24669672	24670964	MACS_peak_1087	168.62
chr1	24671566	24672675	MACS_peak_1088	278.21
chr1	24701235	24702646	MACS_peak_1089	347.06
chr1	24710683	24712216	MACS_peak_1090	325.98
chr1	24715360	24716990	MACS_peak_1091	78.45
chr1	24717730	24719526	MACS_peak_1092	202.59
chr1	24739582	24740749	MACS_peak_1093	124.71
chr1	24741500	24743444	MACS_peak_1094	435.61
chr1	24769531	24770561	MACS_peak_1095	95.31
chr1	24828202	24829475	MACS_peak_1096	194.43
chr1	24829726	24831696	MACS_peak_1097	90.73
chr1	24866615	24867810	MACS_peak_1098	78.91
chr1	24885384	24886327	MACS_peak_1099	85.28
chr1	24888726	24889751	MACS_peak_1100	67.89
chr1	24924163	24925278	MACS_peak_1101	105.72
chr1	24958788	24959910	MACS_peak_1102	143.61
chr1	24961584	24962349	MACS_peak_1103	96.50
chr1	24968813	24970263	MACS_peak_1104	480.86
chr1	25014932	25015751	MACS_peak_1105	54.18
chr1	25031545	25032785	MACS_peak_1106	419.81
chr1	25071223	25072227	MACS_peak_1107	465.65
chr1	25072487	25073429	MACS_peak_1108	110.66
chr1	25097181	25097992	MACS_peak_1109	65.28
chr1	25156738	25157892	MACS_peak_1110	153.32
chr1	25174016	25174988	MACS_peak_1111	219.80
chr1	25179729	25180700	MACS_peak_1112	148.13
chr1	25188552	25189508	MACS_peak_1113	97.72
chr1	25219383	25220492	MACS_peak_1114	146.47
chr1	25338158	25339329	MACS_peak_1115	448.43
chr1	25358086	25360467	MACS_peak_1116	301.27
chr1	25427712	25428695	MACS_peak_1117	286.07
chr1	25524335	25526064	MACS_peak_1118	374.04
chr1	25558229	25560220	MACS_peak_1119	753.97
chr1	25565790	25567245	MACS_peak_1120	1026.96
chr1	25572449	25574940	MACS_peak_1121	591.82
chr1	25593900	25594698	MACS_peak_1122	63.95
chr1	25664222	25665709	MACS_peak_1123	269.09
chr1	25749459	25750818	MACS_peak_1124	127.85
chr1	25756631	25757469	MACS_peak_1125	219.52
chr1	25758251	25759551	MACS_peak_1126	94.67
chr1	25785117	25785984	MACS_peak_1127	490.30
chr1	25788818	25790345	MACS_peak_1128	61.52
chr1	25810192	25811104	MACS_peak_1129	103.46
chr1	25811605	25812535	MACS_peak_1130	59.36
chr1	25821058	25822113	MACS_peak_1131	167.87
chr1	25826883	25828693	MACS_peak_1132	277.85
chr1	25869517	25870317	MACS_peak_1133	170.08
chr1	25870841	25871707	MACS_peak_1134	56.89
chr1	25892047	25894135	MACS_peak_1135	251.85
chr1	25894352	25896087	MACS_peak_1136	169.61
chr1	25936625	25937641	MACS_peak_1137	137.65
chr1	25945394	25946282	MACS_peak_1138	73.39
chr1	25985081	25986199	MACS_peak_1139	262.26
chr1	26008242	26009249	MACS_peak_1140	175.52
chr1	26069668	26071375	MACS_peak_1141	300.96
chr1	26074498	26076160	MACS_peak_1142	295.53
chr1	26092596	26093975	MACS_peak_1143	304.96
chr1	26099501	26100433	MACS_peak_1144	80.03
chr1	26105504	26106355	MACS_peak_1145	54.14
chr1	26122488	26124098	MACS_peak_1146	489.09
chr1	26136924	26138014	MACS_peak_1147	219.48
chr1	26145269	26148901	MACS_peak_1148	349.60
chr1	26163370	26164564	MACS_peak_1149	175.91
chr1	26185222	26186620	MACS_peak_1150	183.28
chr1	26193724	26194779	MACS_peak_1151	137.42
chr1	26198303	26199008	MACS_peak_1152	51.69
chr1	26221735	26222516	MACS_peak_1153	89.16
chr1	26230843	26232338	MACS_peak_1154	193.66
chr1	26232772	26233641	MACS_peak_1155	105.75
chr1	26323297	26325619	MACS_peak_1156	766.86
chr1	26339022	26340142	MACS_peak_1157	226.15
chr1	26361322	26363168	MACS_peak_1158	634.34
chr1	26406370	26407386	MACS_peak_1159	54.61
chr1	26410264	26411201	MACS_peak_1160	86.33
chr1	26423875	26424936	MACS_peak_1161	100.75
chr1	26431019	26432105	MACS_peak_1162	85.79
chr1	26436819	26437714	MACS_peak_1163	77.45
chr1	26437970	26439388	MACS_peak_1164	293.18
chr1	26444949	26445794	MACS_peak_1165	74.38
chr1	26448335	26449110	MACS_peak_1166	50.06
chr1	26455464	26456514	MACS_peak_1167	88.27
chr1	26471331	26472160	MACS_peak_1168	91.41
chr1	26495711	26497368	MACS_peak_1169	308.68
chr1	26503288	26504535	MACS_peak_1170	527.63
chr1	26559865	26562193	MACS_peak_1171	1280.32
chr1	26601916	26603391	MACS_peak_1172	230.78
chr1	26605300	26606838	MACS_peak_1173	164.45
chr1	26632475	26633524	MACS_peak_1174	353.41
chr1	26647633	26648493	MACS_peak_1175	113.29
chr1	26662436	26663906	MACS_peak_1176	851.61
chr1	26679892	26681314	MACS_peak_1177	574.36
chr1	26689993	26691015	MACS_peak_1178	132.12
chr1	26730937	26731691	MACS_peak_1179	79.17
chr1	26732413	26733513	MACS_peak_1180	96.32
chr1	26734879	26735677	MACS_peak_1181	151.96
chr1	26758060	26759789	MACS_peak_1182	880.11
chr1	26797717	26799098	MACS_peak_1183	329.98
chr1	26826241	26828386	MACS_peak_1184	747.78
chr1	26856352	26859707	MACS_peak_1185	542.90
chr1	26865007	26865871	MACS_peak_1186	66.99
chr1	26928722	26929664	MACS_peak_1187	267.16
chr1	26946139	26948721	MACS_peak_1188	867.30
chr1	26986639	26987364	MACS_peak_1189	51.94
chr1	27003101	27004796	MACS_peak_1190	759.32
chr1	27012854	27013874	MACS_peak_1191	167.55
chr1	27018297	27022638	MACS_peak_1192	741.75
chr1	27044889	27046161	MACS_peak_1193	112.12
chr1	27049385	27050738	MACS_peak_1194	121.73
chr1	27054084	27056037	MACS_peak_1195	108.77
chr1	27057655	27059068	MACS_peak_1196	63.33
chr1	27066346	27067221	MACS_peak_1197	82.77
chr1	27085916	27086874	MACS_peak_1198	102.53
chr1	27094877	27096072	MACS_peak_1199	122.79
chr1	27112258	27116580	MACS_peak_1200	376.25
chr1	27123948	27127420	MACS_peak_1201	840.50
chr1	27152423	27153239	MACS_peak_1202	432.00
chr1	27179410	27180325	MACS_peak_1203	54.64
chr1	27190463	27192294	MACS_peak_1204	907.43
chr1	27215803	27217805	MACS_peak_1205	371.21
chr1	27225519	27227968	MACS_peak_1206	1097.30
chr1	27233440	27234550	MACS_peak_1207	110.37
chr1	27240349	27241323	MACS_peak_1208	113.68
chr1	27247224	27250033	MACS_peak_1209	815.60
chr1	27285918	27287879	MACS_peak_1210	571.68
chr1	27292942	27293938	MACS_peak_1211	213.78
chr1	27316930	27318226	MACS_peak_1212	99.04
chr1	27319300	27320388	MACS_peak_1213	246.26
chr1	27323717	27324938	MACS_peak_1214	315.40
chr1	27334207	27335306	MACS_peak_1215	99.45
chr1	27353526	27354836	MACS_peak_1216	114.73
chr1	27370882	27371899	MACS_peak_1217	321.34
chr1	27371984	27373041	MACS_peak_1218	139.91
chr1	27423454	27424390	MACS_peak_1219	105.78
chr1	27428767	27430224	MACS_peak_1220	229.95
chr1	27436335	27437900	MACS_peak_1221	111.38
chr1	27441969	27443482	MACS_peak_1222	125.83
chr1	27448647	27449910	MACS_peak_1223	322.18
chr1	27467642	27471459	MACS_peak_1224	375.22
chr1	27478316	27482708	MACS_peak_1225	366.29
chr1	27524186	27525184	MACS_peak_1226	192.22
chr1	27559908	27561491	MACS_peak_1227	485.11
chr1	27561564	27562668	MACS_peak_1228	108.51
chr1	27610563	27611604	MACS_peak_1229	175.97
chr1	27625335	27628811	MACS_peak_1230	311.83
chr1	27647980	27649988	MACS_peak_1231	729.09
chr1	27658889	27660083	MACS_peak_1232	113.03
chr1	27667474	27670341	MACS_peak_1233	790.80
chr1	27675177	27677230	MACS_peak_1234	395.94
chr1	27683459	27684881	MACS_peak_1235	194.97
chr1	27691248	27694548	MACS_peak_1236	726.45
chr1	27705766	27706615	MACS_peak_1237	59.48
chr1	27714617	27715718	MACS_peak_1238	281.19
chr1	27718208	27719891	MACS_peak_1239	67.22
chr1	27724867	27726265	MACS_peak_1240	114.72
chr1	27742306	27743726	MACS_peak_1241	145.73
chr1	27757639	27758552	MACS_peak_1242	50.68
chr1	27763103	27764552	MACS_peak_1243	63.58
chr1	27764575	27766293	MACS_peak_1244	151.99
chr1	27770863	27772501	MACS_peak_1245	106.89
chr1	27786012	27787065	MACS_peak_1246	117.53
chr1	27791493	27792774	MACS_peak_1247	116.22
chr1	27808262	27809370	MACS_peak_1248	150.93
chr1	27815626	27817677	MACS_peak_1249	837.37
chr1	27854797	27856365	MACS_peak_1250	112.97
chr1	27861928	27864500	MACS_peak_1251	516.50
chr1	27868904	27869851	MACS_peak_1252	53.33
chr1	27880428	27881761	MACS_peak_1253	228.64
chr1	27886168	27887835	MACS_peak_1254	67.36
chr1	27894147	27895452	MACS_peak_1255	143.97
chr1	27914854	27918692	MACS_peak_1256	140.84
chr1	27927531	27929627	MACS_peak_1257	53.39
chr1	27932377	27933660	MACS_peak_1258	58.14
chr1	27955945	27956545	MACS_peak_1259	66.13
chr1	27970005	27970950	MACS_peak_1260	103.69
chr1	27989000	27990286	MACS_peak_1261	322.59
chr1	27995161	27996448	MACS_peak_1262	392.55
chr1	27998076	27999766	MACS_peak_1263	351.82
chr1	28051090	28053433	MACS_peak_1264	686.91
chr1	28081354	28083071	MACS_peak_1265	188.39
chr1	28098638	28101152	MACS_peak_1266	800.85
chr1	28114227	28115262	MACS_peak_1267	103.74
chr1	28156449	28159187	MACS_peak_1268	464.50
chr1	28184127	28185452	MACS_peak_1269	439.75
chr1	28240347	28241951	MACS_peak_1270	1482.43
chr1	28260897	28262841	MACS_peak_1271	953.49
chr1	28285797	28288759	MACS_peak_1272	358.72
chr1	28298302	28299185	MACS_peak_1273	89.37
chr1	28305710	28307329	MACS_peak_1274	550.74
chr1	28384196	28386353	MACS_peak_1275	163.36
chr1	28393508	28394843	MACS_peak_1276	97.30
chr1	28400243	28402504	MACS_peak_1277	121.67
chr1	28412945	28415856	MACS_peak_1278	808.13
chr1	28417150	28418467	MACS_peak_1279	89.34
chr1	28479248	28480160	MACS_peak_1280	140.17
chr1	28496217	28497044	MACS_peak_1281	56.19
chr1	28498803	28499756	MACS_peak_1282	91.08
chr1	28511424	28512354	MACS_peak_1283	83.94
chr1	28534746	28536699	MACS_peak_1284	263.70
chr1	28558734	28559923	MACS_peak_1285	82.59
chr1	28561856	28564664	MACS_peak_1286	640.92
chr1	28572284	28576910	MACS_peak_1287	574.86
chr1	28585021	28588368	MACS_peak_1288	531.85
chr1	28595186	28596656	MACS_peak_1289	77.01
chr1	28623211	28624068	MACS_peak_1290	126.83
chr1	28640303	28641152	MACS_peak_1291	137.68
chr1	28654854	28656640	MACS_peak_1292	695.36
chr1	28695455	28697467	MACS_peak_1293	966.10
chr1	28700268	28701671	MACS_peak_1294	111.89
chr1	28732358	28733654	MACS_peak_1295	102.97
chr1	28742443	28743478	MACS_peak_1296	69.68
chr1	28755427	28756706	MACS_peak_1297	80.81
chr1	28763925	28766284	MACS_peak_1298	261.52
chr1	28831640	28833332	MACS_peak_1299	711.75
chr1	28843666	28845014	MACS_peak_1300	363.16
chr1	28845056	28846041	MACS_peak_1301	162.48
chr1	28878614	28880703	MACS_peak_1302	956.18
chr1	28906813	28909275	MACS_peak_1303	1447.82
chr1	28929283	28930148	MACS_peak_1304	108.07
chr1	28968115	28971437	MACS_peak_1305	1106.27
chr1	28974299	28976122	MACS_peak_1306	493.97
chr1	28994356	28995384	MACS_peak_1307	651.10
chr1	28995504	28996702	MACS_peak_1308	301.75
chr1	29002188	29002870	MACS_peak_1309	77.37
chr1	29045263	29046371	MACS_peak_1310	122.28
chr1	29062023	29065152	MACS_peak_1311	570.34
chr1	29074295	29075748	MACS_peak_1312	632.04
chr1	29082443	29084291	MACS_peak_1313	114.53
chr1	29172368	29173136	MACS_peak_1314	58.57
chr1	29203353	29204356	MACS_peak_1315	178.61
chr1	29208059	29209432	MACS_peak_1316	308.38
chr1	29210732	29214103	MACS_peak_1317	98.09
chr1	29214146	29215240	MACS_peak_1318	59.55
chr1	29224171	29225047	MACS_peak_1319	75.39
chr1	29239952	29241290	MACS_peak_1320	354.46
chr1	29241314	29242341	MACS_peak_1321	462.14
chr1	29252657	29255859	MACS_peak_1322	372.59
chr1	29282001	29283994	MACS_peak_1323	568.81
chr1	29304459	29305414	MACS_peak_1324	64.53
chr1	29337897	29339698	MACS_peak_1325	129.77
chr1	29351199	29352052	MACS_peak_1326	58.78
chr1	29358970	29361494	MACS_peak_1327	400.17
chr1	29396341	29399414	MACS_peak_1328	135.33
chr1	29409236	29411646	MACS_peak_1329	505.46
chr1	29417353	29418132	MACS_peak_1330	63.60
chr1	29423494	29424667	MACS_peak_1331	132.90
chr1	29450469	29451193	MACS_peak_1332	73.16
chr1	29460018	29460891	MACS_peak_1333	552.32
chr1	29462625	29463643	MACS_peak_1334	144.36
chr1	29469088	29469838	MACS_peak_1335	51.47
chr1	29497041	29498775	MACS_peak_1336	138.24
chr1	29505901	29510349	MACS_peak_1337	388.23
chr1	29523479	29524704	MACS_peak_1338	80.29
chr1	29528265	29530204	MACS_peak_1339	667.41
chr1	29556179	29558345	MACS_peak_1340	596.34
chr1	29562151	29562950	MACS_peak_1341	120.05
chr1	29563124	29564336	MACS_peak_1342	400.44
chr1	29571784	29573125	MACS_peak_1343	212.88
chr1	29583061	29584491	MACS_peak_1344	131.98
chr1	29597251	29599079	MACS_peak_1345	401.32
chr1	29609478	29610668	MACS_peak_1346	134.99
chr1	29667005	29667839	MACS_peak_1347	67.02
chr1	29675646	29677326	MACS_peak_1348	556.78
chr1	29682751	29683968	MACS_peak_1349	173.19
chr1	29706028	29706690	MACS_peak_1350	77.42
chr1	29720836	29722495	MACS_peak_1351	53.91
chr1	29741503	29742434	MACS_peak_1352	68.39
chr1	29779344	29780919	MACS_peak_1353	230.28
chr1	29830091	29831504	MACS_peak_1354	95.36
chr1	29839251	29840571	MACS_peak_1355	103.50
chr1	29868150	29869899	MACS_peak_1356	172.97
chr1	30106336	30107124	MACS_peak_1357	60.66
chr1	30128495	30129681	MACS_peak_1358	158.84
chr1	30155059	30156823	MACS_peak_1359	225.09
chr1	30170419	30171617	MACS_peak_1360	64.81
chr1	30176289	30177261	MACS_peak_1361	127.02
chr1	30209144	30210212	MACS_peak_1362	169.78
chr1	30224640	30225807	MACS_peak_1363	73.49
chr1	30240238	30240919	MACS_peak_1364	52.06
chr1	30265667	30266630	MACS_peak_1365	254.40
chr1	30308569	30310720	MACS_peak_1366	189.52
chr1	30323953	30326086	MACS_peak_1367	168.56
chr1	30338013	30338991	MACS_peak_1368	83.57
chr1	30349857	30350723	MACS_peak_1369	51.12
chr1	30447592	30448937	MACS_peak_1370	194.60
chr1	30463460	30464430	MACS_peak_1371	80.67
chr1	30487597	30488778	MACS_peak_1372	58.09
chr1	30507094	30508517	MACS_peak_1373	97.00
chr1	30608193	30609345	MACS_peak_1374	76.27
chr1	30692337	30693193	MACS_peak_1375	135.95
chr1	30714155	30715135	MACS_peak_1376	72.41
chr1	30787851	30788875	MACS_peak_1377	114.67
chr1	30845568	30846422	MACS_peak_1378	83.29
chr1	30852451	30854056	MACS_peak_1379	623.16
chr1	30934012	30936070	MACS_peak_1380	554.47
chr1	30983984	30985049	MACS_peak_1381	74.07
chr1	30992867	30993807	MACS_peak_1382	81.05
chr1	30998276	30999671	MACS_peak_1383	85.65
chr1	31124659	31126097	MACS_peak_1384	78.11
chr1	31136591	31138917	MACS_peak_1385	152.16
chr1	31140354	31141609	MACS_peak_1386	67.66
chr1	31147982	31149632	MACS_peak_1387	143.24
chr1	31167825	31169684	MACS_peak_1388	156.15
chr1	31180355	31181954	MACS_peak_1389	228.22
chr1	31190429	31193069	MACS_peak_1390	838.77
chr1	31252033	31253180	MACS_peak_1391	162.14
chr1	31255173	31256070	MACS_peak_1392	75.75
chr1	31274160	31275401	MACS_peak_1393	546.74
chr1	31288609	31290274	MACS_peak_1394	52.95
chr1	31295849	31298679	MACS_peak_1395	1518.51
chr1	31313476	31314655	MACS_peak_1396	120.49
chr1	31326471	31327715	MACS_peak_1397	99.60
chr1	31327951	31329887	MACS_peak_1398	223.30
chr1	31373598	31374650	MACS_peak_1399	84.27
chr1	31383745	31385108	MACS_peak_1400	398.37
chr1	31401711	31403764	MACS_peak_1401	321.90
chr1	31413327	31414435	MACS_peak_1402	63.65
chr1	31419707	31420569	MACS_peak_1403	82.28
chr1	31474433	31476487	MACS_peak_1404	117.37
chr1	31485583	31486548	MACS_peak_1405	53.31
chr1	31492074	31493387	MACS_peak_1406	166.62
chr1	31496766	31498348	MACS_peak_1407	134.90
chr1	31503332	31504452	MACS_peak_1408	68.56
chr1	31507020	31508083	MACS_peak_1409	93.07
chr1	31509356	31510390	MACS_peak_1410	51.94
chr1	31510971	31511795	MACS_peak_1411	97.26
chr1	31515259	31515949	MACS_peak_1412	65.92
chr1	31527678	31528790	MACS_peak_1413	150.91
chr1	31536432	31539314	MACS_peak_1414	586.10
chr1	31618413	31619316	MACS_peak_1415	165.48
chr1	31626923	31628912	MACS_peak_1416	827.66
chr1	31635374	31635989	MACS_peak_1417	59.56
chr1	31643115	31644409	MACS_peak_1418	696.44
chr1	31654845	31655954	MACS_peak_1419	205.25
chr1	31656457	31657651	MACS_peak_1420	104.01
chr1	31688787	31689590	MACS_peak_1421	66.58
chr1	31701659	31702563	MACS_peak_1422	70.78
chr1	31730310	31731971	MACS_peak_1423	240.15
chr1	31734205	31735541	MACS_peak_1424	107.56
chr1	31768341	31770795	MACS_peak_1425	776.51
chr1	31780553	31781918	MACS_peak_1426	206.16
chr1	31792899	31793599	MACS_peak_1427	62.78
chr1	31807247	31808382	MACS_peak_1428	144.94
chr1	31813564	31814521	MACS_peak_1429	174.68
chr1	31836972	31838533	MACS_peak_1430	88.92
chr1	31839178	31840780	MACS_peak_1431	178.04
chr1	31847276	31848414	MACS_peak_1432	201.80
chr1	31862685	31863936	MACS_peak_1433	86.13
chr1	31867017	31868127	MACS_peak_1434	659.36
chr1	31885180	31888027	MACS_peak_1435	577.14
chr1	31895005	31896305	MACS_peak_1436	258.41
chr1	31943970	31944956	MACS_peak_1437	273.48
chr1	31970606	31971797	MACS_peak_1438	101.90
chr1	31975622	31977573	MACS_peak_1439	263.62
chr1	31996346	31998182	MACS_peak_1440	260.98
chr1	32013859	32015693	MACS_peak_1441	498.76
chr1	32029464	32030443	MACS_peak_1442	287.51
chr1	32039506	32040400	MACS_peak_1443	101.03
chr1	32049008	32050773	MACS_peak_1444	274.61
chr1	32059182	32060411	MACS_peak_1445	449.47
chr1	32083612	32084520	MACS_peak_1446	85.78
chr1	32103495	32104803	MACS_peak_1447	56.61
chr1	32109376	32111838	MACS_peak_1448	1546.07
chr1	32129101	32130423	MACS_peak_1449	87.18
chr1	32134647	32136773	MACS_peak_1450	1306.69
chr1	32153704	32154879	MACS_peak_1451	133.10
chr1	32166275	32168031	MACS_peak_1452	145.96
chr1	32169993	32171805	MACS_peak_1453	115.29
chr1	32173780	32174819	MACS_peak_1454	105.08
chr1	32177864	32179355	MACS_peak_1455	104.59
chr1	32189276	32190213	MACS_peak_1456	185.48
chr1	32199037	32200338	MACS_peak_1457	85.64
chr1	32210604	32212019	MACS_peak_1458	187.51
chr1	32218971	32220233	MACS_peak_1459	132.48
chr1	32227671	32229134	MACS_peak_1460	60.37
chr1	32234526	32237284	MACS_peak_1461	287.08
chr1	32253053	32255776	MACS_peak_1462	1449.17
chr1	32303027	32304289	MACS_peak_1463	108.74
chr1	32308019	32309550	MACS_peak_1464	241.51
chr1	32362337	32364533	MACS_peak_1465	346.97
chr1	32376224	32377389	MACS_peak_1466	154.76
chr1	32377403	32379175	MACS_peak_1467	122.25
chr1	32386317	32387661	MACS_peak_1468	64.99
chr1	32389575	32390582	MACS_peak_1469	56.87
chr1	32391766	32392808	MACS_peak_1470	51.53
chr1	32395837	32398797	MACS_peak_1471	176.65
chr1	32403860	32404760	MACS_peak_1472	390.03
chr1	32429277	32430435	MACS_peak_1473	395.17
chr1	32468838	32469476	MACS_peak_1474	70.39
chr1	32478054	32479777	MACS_peak_1475	458.86
chr1	32479778	32481254	MACS_peak_1476	325.06
chr1	32485800	32486832	MACS_peak_1477	104.73
chr1	32488550	32489453	MACS_peak_1478	72.97
chr1	32500940	32501920	MACS_peak_1479	89.97
chr1	32527891	32529865	MACS_peak_1480	398.77
chr1	32537390	32539535	MACS_peak_1481	1580.15
chr1	32572989	32575121	MACS_peak_1482	1009.68
chr1	32592787	32593986	MACS_peak_1483	89.08
chr1	32595083	32595920	MACS_peak_1484	77.25
chr1	32604388	32605739	MACS_peak_1485	151.26
chr1	32607737	32609167	MACS_peak_1486	87.38
chr1	32643425	32646821	MACS_peak_1487	836.67
chr1	32659974	32661621	MACS_peak_1488	155.89
chr1	32664869	32666855	MACS_peak_1489	253.95
chr1	32670273	32672689	MACS_peak_1490	268.44
chr1	32673978	32675402	MACS_peak_1491	107.07
chr1	32680842	32682901	MACS_peak_1492	512.78
chr1	32686071	32688944	MACS_peak_1493	442.18
chr1	32705390	32706866	MACS_peak_1494	758.74
chr1	32756737	32758909	MACS_peak_1495	727.04
chr1	32766143	32766935	MACS_peak_1496	75.63
chr1	32775326	32776378	MACS_peak_1497	141.56
chr1	32781546	32782919	MACS_peak_1498	438.79
chr1	32786874	32788122	MACS_peak_1499	262.19
chr1	32796640	32798869	MACS_peak_1500	116.59
chr1	32816024	32819747	MACS_peak_1501	315.17
chr1	32858731	32861799	MACS_peak_1502	1168.98
chr1	32865990	32867142	MACS_peak_1503	494.71
chr1	32871544	32873826	MACS_peak_1504	504.03
chr1	32913782	32914741	MACS_peak_1505	208.45
chr1	32920113	32920782	MACS_peak_1506	57.41
chr1	32929766	32931178	MACS_peak_1507	490.15
chr1	32940065	32941078	MACS_peak_1508	201.55
chr1	32942296	32943359	MACS_peak_1509	82.64
chr1	32961334	32963700	MACS_peak_1510	269.49
chr1	32966416	32967150	MACS_peak_1511	65.01
chr1	32967312	32968326	MACS_peak_1512	102.19
chr1	33003847	33005191	MACS_peak_1513	357.66
chr1	33005550	33006257	MACS_peak_1514	98.94
chr1	33035351	33036346	MACS_peak_1515	109.45
chr1	33065480	33066434	MACS_peak_1516	98.10
chr1	33077555	33078439	MACS_peak_1517	185.43
chr1	33092383	33093212	MACS_peak_1518	72.76
chr1	33115362	33118075	MACS_peak_1519	1059.92
chr1	33142344	33143784	MACS_peak_1520	122.10
chr1	33149561	33150637	MACS_peak_1521	96.23
chr1	33171223	33172874	MACS_peak_1522	497.96
chr1	33181423	33183250	MACS_peak_1523	1046.23
chr1	33190460	33191553	MACS_peak_1524	81.66
chr1	33194383	33195605	MACS_peak_1525	148.91
chr1	33202445	33203605	MACS_peak_1526	125.44
chr1	33207647	33210435	MACS_peak_1527	545.42
chr1	33218882	33221758	MACS_peak_1528	452.03
chr1	33223399	33228066	MACS_peak_1529	161.77
chr1	33232369	33234121	MACS_peak_1530	363.41
chr1	33238026	33239579	MACS_peak_1531	524.33
chr1	33281717	33284840	MACS_peak_1532	936.60
chr1	33313791	33314645	MACS_peak_1533	72.06
chr1	33338163	33338984	MACS_peak_1534	122.21
chr1	33341820	33342839	MACS_peak_1535	96.40
chr1	33342989	33344762	MACS_peak_1536	178.38
chr1	33352145	33353269	MACS_peak_1537	102.07
chr1	33365959	33366870	MACS_peak_1538	76.83
chr1	33369801	33370872	MACS_peak_1539	88.07
chr1	33379871	33380817	MACS_peak_1540	81.19
chr1	33398975	33400256	MACS_peak_1541	156.20
chr1	33414177	33415681	MACS_peak_1542	281.08
chr1	33418834	33419479	MACS_peak_1543	63.64
chr1	33429292	33429997	MACS_peak_1544	50.95
chr1	33430104	33431429	MACS_peak_1545	275.85
chr1	33438022	33438762	MACS_peak_1546	85.52
chr1	33446132	33449163	MACS_peak_1547	339.98
chr1	33454317	33455349	MACS_peak_1548	113.43
chr1	33473347	33478278	MACS_peak_1549	324.69
chr1	33496146	33498388	MACS_peak_1550	89.01
chr1	33501355	33503194	MACS_peak_1551	727.37
chr1	33513772	33514463	MACS_peak_1552	113.57
chr1	33520603	33522038	MACS_peak_1553	1390.85
chr1	33545678	33547374	MACS_peak_1554	566.78
chr1	33550959	33552772	MACS_peak_1555	432.09
chr1	33560133	33561404	MACS_peak_1556	422.03
chr1	33591595	33593641	MACS_peak_1557	1124.79
chr1	33614990	33617211	MACS_peak_1558	311.05
chr1	33645658	33647148	MACS_peak_1559	312.54
chr1	33720664	33721685	MACS_peak_1560	102.98
chr1	33722985	33724618	MACS_peak_1561	97.16
chr1	33760640	33761863	MACS_peak_1562	232.52
chr1	33763728	33764884	MACS_peak_1563	84.24
chr1	33765954	33766775	MACS_peak_1564	69.17
chr1	33792519	33794047	MACS_peak_1565	163.75
chr1	33806732	33808713	MACS_peak_1566	132.00
chr1	33815439	33816655	MACS_peak_1567	523.72
chr1	33828671	33830821	MACS_peak_1568	155.49
chr1	33832885	33834144	MACS_peak_1569	215.10
chr1	33842260	33844738	MACS_peak_1570	371.52
chr1	33865427	33866579	MACS_peak_1571	114.26
chr1	33870126	33870956	MACS_peak_1572	60.43
chr1	33878912	33881286	MACS_peak_1573	316.03
chr1	33886335	33888573	MACS_peak_1574	190.30
chr1	33896458	33898005	MACS_peak_1575	107.51
chr1	33920946	33922274	MACS_peak_1576	218.68
chr1	33935578	33936980	MACS_peak_1577	221.84
chr1	33937112	33939146	MACS_peak_1578	289.42
chr1	33947709	33948686	MACS_peak_1579	183.94
chr1	34028692	34030054	MACS_peak_1580	258.84
chr1	34078217	34079310	MACS_peak_1581	164.25
chr1	34098310	34099524	MACS_peak_1582	92.82
chr1	34100012	34101189	MACS_peak_1583	107.99
chr1	34105421	34107582	MACS_peak_1584	86.02
chr1	34119476	34120628	MACS_peak_1585	70.20
chr1	34124571	34126930	MACS_peak_1586	378.14
chr1	34151061	34152974	MACS_peak_1587	244.36
chr1	34161267	34164208	MACS_peak_1588	122.82
chr1	34168749	34169845	MACS_peak_1589	53.83
chr1	34185301	34186230	MACS_peak_1590	106.36
chr1	34207044	34208160	MACS_peak_1591	65.07
chr1	34212592	34214152	MACS_peak_1592	118.29
chr1	34438130	34440961	MACS_peak_1593	217.55
chr1	34450886	34452825	MACS_peak_1594	465.08
chr1	34479292	34480223	MACS_peak_1595	63.51
chr1	34579117	34580281	MACS_peak_1596	151.10
chr1	34628425	34629290	MACS_peak_1597	248.89
chr1	34810234	34811310	MACS_peak_1598	69.18
chr1	34865896	34866816	MACS_peak_1599	79.08
chr1	34871645	34872962	MACS_peak_1600	261.99
chr1	34925150	34926704	MACS_peak_1601	212.79
chr1	34946610	34947152	MACS_peak_1602	54.22
chr1	34965971	34966841	MACS_peak_1603	77.95
chr1	35014490	35015580	MACS_peak_1604	128.61
chr1	35031022	35031718	MACS_peak_1605	90.65
chr1	35057441	35058307	MACS_peak_1606	52.34
chr1	35063165	35064170	MACS_peak_1607	147.87
chr1	35206767	35209148	MACS_peak_1608	185.07
chr1	35218413	35219553	MACS_peak_1609	112.11
chr1	35251463	35253093	MACS_peak_1610	353.40
chr1	35297015	35297964	MACS_peak_1611	67.12
chr1	35315660	35317888	MACS_peak_1612	800.83
chr1	35324031	35326292	MACS_peak_1613	514.78
chr1	35331597	35332726	MACS_peak_1614	528.85
chr1	35336993	35338166	MACS_peak_1615	115.44
chr1	35350107	35351027	MACS_peak_1616	75.04
chr1	35363705	35364793	MACS_peak_1617	134.99
chr1	35372592	35373935	MACS_peak_1618	177.02
chr1	35389967	35391011	MACS_peak_1619	152.33
chr1	35394214	35394838	MACS_peak_1620	61.63
chr1	35435505	35437275	MACS_peak_1621	317.62
chr1	35449275	35451580	MACS_peak_1622	242.49
chr1	35473340	35474371	MACS_peak_1623	78.89
chr1	35475762	35477320	MACS_peak_1624	156.68
chr1	35491116	35491770	MACS_peak_1625	91.50
chr1	35496016	35499340	MACS_peak_1626	690.82
chr1	35544372	35545730	MACS_peak_1627	980.80
chr1	35580330	35581364	MACS_peak_1628	102.20
chr1	35607550	35608428	MACS_peak_1629	59.10
chr1	35610186	35611037	MACS_peak_1630	59.08
chr1	35655806	35657782	MACS_peak_1631	53.02
chr1	35658168	35659678	MACS_peak_1632	420.17
chr1	35666758	35668501	MACS_peak_1633	395.23
chr1	35680557	35681344	MACS_peak_1634	55.66
chr1	35688034	35688835	MACS_peak_1635	60.11
chr1	35709511	35710042	MACS_peak_1636	52.50
chr1	35730155	35731578	MACS_peak_1637	52.19
chr1	35731979	35734494	MACS_peak_1638	164.34
chr1	35754058	35754949	MACS_peak_1639	98.72
chr1	35763915	35764751	MACS_peak_1640	67.31
chr1	35781782	35782590	MACS_peak_1641	92.36
chr1	35785296	35786405	MACS_peak_1642	125.14
chr1	35791192	35792781	MACS_peak_1643	186.86
chr1	35813725	35814809	MACS_peak_1644	127.82
chr1	35828679	35832031	MACS_peak_1645	168.92
chr1	35840488	35841407	MACS_peak_1646	129.77
chr1	35880760	35881806	MACS_peak_1647	103.51
chr1	35886189	35886705	MACS_peak_1648	80.02
chr1	35913477	35915062	MACS_peak_1649	65.69
chr1	35916180	35918600	MACS_peak_1650	213.47
chr1	35964371	35966690	MACS_peak_1651	348.51
chr1	35970782	35973976	MACS_peak_1652	501.79
chr1	35979166	35980116	MACS_peak_1653	110.59
chr1	35989530	35990716	MACS_peak_1654	126.40
chr1	36003965	36006340	MACS_peak_1655	124.29
chr1	36021600	36024623	MACS_peak_1656	374.39
chr1	36029712	36031178	MACS_peak_1657	76.17
chr1	36033596	36035392	MACS_peak_1658	155.67
chr1	36040006	36042074	MACS_peak_1659	489.20
chr1	36093123	36095407	MACS_peak_1660	340.24
chr1	36102742	36104553	MACS_peak_1661	68.08
chr1	36104977	36107811	MACS_peak_1662	371.37
chr1	36126044	36127076	MACS_peak_1663	182.98
chr1	36157330	36158285	MACS_peak_1664	105.63
chr1	36180264	36182011	MACS_peak_1665	69.95
chr1	36182995	36185161	MACS_peak_1666	402.65
chr1	36192184	36193315	MACS_peak_1667	329.54
chr1	36234477	36236047	MACS_peak_1668	1007.21
chr1	36239804	36240759	MACS_peak_1669	72.38
chr1	36272986	36273885	MACS_peak_1670	106.48
chr1	36273944	36276666	MACS_peak_1671	411.73
chr1	36281238	36282111	MACS_peak_1672	69.82
chr1	36319122	36322023	MACS_peak_1673	239.42
chr1	36342326	36343258	MACS_peak_1674	171.92
chr1	36347958	36350196	MACS_peak_1675	340.88
chr1	36390638	36391855	MACS_peak_1676	143.83
chr1	36395504	36398994	MACS_peak_1677	71.95
chr1	36412557	36413685	MACS_peak_1678	92.70
chr1	36419465	36420676	MACS_peak_1679	85.19
chr1	36423907	36424853	MACS_peak_1680	54.15
chr1	36424871	36426207	MACS_peak_1681	67.82
chr1	36433495	36434542	MACS_peak_1682	67.48
chr1	36453710	36455093	MACS_peak_1683	109.43
chr1	36470015	36471743	MACS_peak_1684	150.33
chr1	36488600	36489885	MACS_peak_1685	415.05
chr1	36553172	36555796	MACS_peak_1686	295.64
chr1	36564766	36566020	MACS_peak_1687	446.54
chr1	36598936	36599552	MACS_peak_1688	55.32
chr1	36608795	36609681	MACS_peak_1689	63.50
chr1	36614121	36617669	MACS_peak_1690	918.22
chr1	36620336	36621883	MACS_peak_1691	109.81
chr1	36626422	36630052	MACS_peak_1692	266.51
chr1	36653206	36654557	MACS_peak_1693	1264.03
chr1	36665295	36667012	MACS_peak_1694	804.11
chr1	36672432	36674228	MACS_peak_1695	437.95
chr1	36682427	36683997	MACS_peak_1696	203.94
chr1	36688754	36691621	MACS_peak_1697	1450.44
chr1	36697609	36698723	MACS_peak_1698	181.61
chr1	36704826	36706450	MACS_peak_1699	818.86
chr1	36710880	36712010	MACS_peak_1700	89.92
chr1	36713840	36714884	MACS_peak_1701	69.56
chr1	36716552	36717762	MACS_peak_1702	71.48
chr1	36718567	36721106	MACS_peak_1703	50.59
chr1	36723413	36725328	MACS_peak_1704	197.57
chr1	36734346	36735811	MACS_peak_1705	256.95
chr1	36748210	36749846	MACS_peak_1706	112.31
chr1	36761928	36763283	MACS_peak_1707	296.33
chr1	36765121	36767160	MACS_peak_1708	208.11
chr1	36772394	36773297	MACS_peak_1709	92.55
chr1	36794018	36794993	MACS_peak_1710	87.08
chr1	36825007	36826054	MACS_peak_1711	80.35
chr1	36832734	36834068	MACS_peak_1712	143.25
chr1	36834140	36835506	MACS_peak_1713	117.58
chr1	36838285	36841174	MACS_peak_1714	957.60
chr1	36849832	36853151	MACS_peak_1715	1047.66
chr1	36862515	36864175	MACS_peak_1716	781.28
chr1	36885924	36887271	MACS_peak_1717	458.24
chr1	36915355	36916953	MACS_peak_1718	1029.24
chr1	36928781	36931101	MACS_peak_1719	801.95
chr1	36951875	36953077	MACS_peak_1720	152.20
chr1	36980956	36983071	MACS_peak_1721	317.63
chr1	37018886	37020157	MACS_peak_1722	246.53
chr1	37041059	37042507	MACS_peak_1723	345.78
chr1	37074536	37075397	MACS_peak_1724	153.13
chr1	37115661	37116904	MACS_peak_1725	124.66
chr1	37141502	37142395	MACS_peak_1726	79.60
chr1	37169013	37170181	MACS_peak_1727	412.92
chr1	37202751	37204243	MACS_peak_1728	111.17
chr1	37230721	37232445	MACS_peak_1729	77.16
chr1	37236876	37238138	MACS_peak_1730	241.25
chr1	37240892	37242298	MACS_peak_1731	63.79
chr1	37252542	37253781	MACS_peak_1732	218.23
chr1	37261275	37262510	MACS_peak_1733	293.02
chr1	37272315	37273548	MACS_peak_1734	124.16
chr1	37321072	37322873	MACS_peak_1735	283.84
chr1	37336700	37337802	MACS_peak_1736	70.62
chr1	37389349	37390756	MACS_peak_1737	349.51
chr1	37431508	37432555	MACS_peak_1738	296.16
chr1	37503691	37504900	MACS_peak_1739	164.95
chr1	37520837	37522189	MACS_peak_1740	232.76
chr1	37560841	37562029	MACS_peak_1741	123.42
chr1	37642269	37643580	MACS_peak_1742	159.39
chr1	37711903	37713288	MACS_peak_1743	83.19
chr1	37720823	37721610	MACS_peak_1744	120.59
chr1	37771457	37772794	MACS_peak_1745	57.13
chr1	37788994	37789933	MACS_peak_1746	88.87
chr1	37858404	37859882	MACS_peak_1747	97.51
chr1	37864271	37865638	MACS_peak_1748	279.57
chr1	37876021	37877099	MACS_peak_1749	218.48
chr1	37887135	37888014	MACS_peak_1750	55.05
chr1	37899741	37900725	MACS_peak_1751	338.26
chr1	37914304	37915809	MACS_peak_1752	135.38
chr1	37920093	37921279	MACS_peak_1753	322.79
chr1	37929523	37932194	MACS_peak_1754	207.89
chr1	37949186	37951949	MACS_peak_1755	75.15
chr1	37952014	37953616	MACS_peak_1756	78.69
chr1	37960926	37962229	MACS_peak_1757	53.48
chr1	37964193	37965896	MACS_peak_1758	286.82
chr1	37978650	37981516	MACS_peak_1759	951.78
chr1	37999684	38000768	MACS_peak_1760	163.89
chr1	38002862	38003829	MACS_peak_1761	92.87
chr1	38018975	38020434	MACS_peak_1762	188.76
chr1	38021951	38023364	MACS_peak_1763	50.50
chr1	38030150	38031175	MACS_peak_1764	53.92
chr1	38060237	38062806	MACS_peak_1765	1076.70
chr1	38071000	38072569	MACS_peak_1766	405.08
chr1	38141133	38143228	MACS_peak_1767	284.35
chr1	38147647	38149012	MACS_peak_1768	205.08
chr1	38154494	38158900	MACS_peak_1769	688.12
chr1	38212211	38212877	MACS_peak_1770	61.48
chr1	38217612	38218468	MACS_peak_1771	101.82
chr1	38229469	38230713	MACS_peak_1772	212.69
chr1	38245460	38246587	MACS_peak_1773	212.28
chr1	38260560	38261817	MACS_peak_1774	320.44
chr1	38272775	38275431	MACS_peak_1775	166.12
chr1	38282597	38284003	MACS_peak_1776	259.73
chr1	38323751	38326562	MACS_peak_1777	948.31
chr1	38355980	38356849	MACS_peak_1778	165.86
chr1	38380224	38381678	MACS_peak_1779	240.38
chr1	38391129	38392180	MACS_peak_1780	77.84
chr1	38395953	38398267	MACS_peak_1781	714.89
chr1	38405304	38407199	MACS_peak_1782	1275.77
chr1	38440246	38441223	MACS_peak_1783	169.37
chr1	38442049	38442899	MACS_peak_1784	91.20
chr1	38454751	38456527	MACS_peak_1785	1409.99
chr1	38466087	38467654	MACS_peak_1786	123.90
chr1	38471369	38472054	MACS_peak_1787	134.28
chr1	38476720	38479647	MACS_peak_1788	826.57
chr1	38484395	38485108	MACS_peak_1789	92.07
chr1	38505648	38506790	MACS_peak_1790	60.26
chr1	38518692	38519630	MACS_peak_1791	128.33
chr1	38541318	38542435	MACS_peak_1792	165.69
chr1	38549830	38551108	MACS_peak_1793	148.58
chr1	38563411	38564367	MACS_peak_1794	79.51
chr1	38603700	38605513	MACS_peak_1795	316.03
chr1	38607962	38609048	MACS_peak_1796	89.17
chr1	38618293	38619257	MACS_peak_1797	127.27
chr1	38659567	38662095	MACS_peak_1798	268.16
chr1	38673749	38674809	MACS_peak_1799	52.67
chr1	38693904	38695186	MACS_peak_1800	130.14
chr1	38754836	38755599	MACS_peak_1801	58.99
chr1	38774207	38775264	MACS_peak_1802	150.18
chr1	38779874	38780740	MACS_peak_1803	84.40
chr1	38906824	38907724	MACS_peak_1804	71.43
chr1	38952886	38953783	MACS_peak_1805	61.93
chr1	38973308	38974597	MACS_peak_1806	52.83
chr1	38992443	38993471	MACS_peak_1807	95.49
chr1	39036828	39039021	MACS_peak_1808	349.78
chr1	39052461	39053444	MACS_peak_1809	277.82
chr1	39107847	39108746	MACS_peak_1810	75.04
chr1	39178701	39180340	MACS_peak_1811	98.75
chr1	39189288	39192097	MACS_peak_1812	223.40
chr1	39198672	39199528	MACS_peak_1813	69.29
chr1	39242991	39243907	MACS_peak_1814	52.65
chr1	39300491	39301821	MACS_peak_1815	394.44
chr1	39324196	39326645	MACS_peak_1816	248.47
chr1	39327610	39330519	MACS_peak_1817	104.70
chr1	39337520	39341862	MACS_peak_1818	579.15
chr1	39406577	39408239	MACS_peak_1819	852.52
chr1	39416167	39417294	MACS_peak_1820	155.15
chr1	39429398	39430469	MACS_peak_1821	95.33
chr1	39450943	39452963	MACS_peak_1822	591.19
chr1	39455632	39458649	MACS_peak_1823	220.22
chr1	39472731	39473578	MACS_peak_1824	59.67
chr1	39481798	39482954	MACS_peak_1825	183.43
chr1	39491172	39493157	MACS_peak_1826	1421.36
chr1	39530853	39532077	MACS_peak_1827	202.73
chr1	39541746	39543101	MACS_peak_1828	505.26
chr1	39555326	39556379	MACS_peak_1829	83.92
chr1	39557585	39558590	MACS_peak_1830	175.26
chr1	39563761	39565060	MACS_peak_1831	281.17
chr1	39567916	39570128	MACS_peak_1832	62.46
chr1	39571408	39574886	MACS_peak_1833	88.00
chr1	39582101	39584675	MACS_peak_1834	319.76
chr1	39589971	39591075	MACS_peak_1835	88.57
chr1	39594361	39596460	MACS_peak_1836	61.50
chr1	39597687	39599573	MACS_peak_1837	289.73
chr1	39607901	39608913	MACS_peak_1838	110.00
chr1	39622992	39625283	MACS_peak_1839	400.65
chr1	39630100	39631827	MACS_peak_1840	114.35
chr1	39635714	39637103	MACS_peak_1841	208.56
chr1	39644180	39645415	MACS_peak_1842	91.12
chr1	39648461	39650106	MACS_peak_1843	206.67
chr1	39656885	39658250	MACS_peak_1844	92.85
chr1	39660678	39662228	MACS_peak_1845	111.12
chr1	39679505	39681045	MACS_peak_1846	131.98
chr1	39723509	39725007	MACS_peak_1847	189.67
chr1	39730709	39732191	MACS_peak_1848	63.74
chr1	39743285	39744484	MACS_peak_1849	101.11
chr1	39748709	39750309	MACS_peak_1850	252.38
chr1	39813225	39815492	MACS_peak_1851	411.88
chr1	39823784	39825543	MACS_peak_1852	192.92
chr1	39834856	39835972	MACS_peak_1853	75.71
chr1	39843632	39845093	MACS_peak_1854	243.19
chr1	39849432	39850667	MACS_peak_1855	89.83
chr1	39852509	39853832	MACS_peak_1856	59.30
chr1	39860034	39861646	MACS_peak_1857	114.65
chr1	39872488	39874841	MACS_peak_1858	201.38
chr1	39876085	39877574	MACS_peak_1859	52.88
chr1	39908481	39909230	MACS_peak_1860	58.28
chr1	40004352	40005428	MACS_peak_1861	268.09
chr1	40005941	40007153	MACS_peak_1862	86.48
chr1	40009762	40010873	MACS_peak_1863	85.00
chr1	40024339	40025590	MACS_peak_1864	609.62
chr1	40039996	40041863	MACS_peak_1865	215.88
chr1	40071273	40072291	MACS_peak_1866	182.00
chr1	40118428	40120342	MACS_peak_1867	484.17
chr1	40123269	40124582	MACS_peak_1868	55.44
chr1	40156366	40157795	MACS_peak_1869	86.48
chr1	40184974	40186317	MACS_peak_1870	137.79
chr1	40203940	40205693	MACS_peak_1871	632.71
chr1	40219084	40220257	MACS_peak_1872	67.35
chr1	40242265	40243172	MACS_peak_1873	77.21
chr1	40265308	40266110	MACS_peak_1874	200.44
chr1	40281936	40283619	MACS_peak_1875	360.28
chr1	40317523	40319217	MACS_peak_1876	274.70
chr1	40322463	40324645	MACS_peak_1877	131.68
chr1	40325189	40326501	MACS_peak_1878	208.81
chr1	40336928	40338209	MACS_peak_1879	50.03
chr1	40338495	40339465	MACS_peak_1880	67.15
chr1	40342517	40344787	MACS_peak_1881	262.75
chr1	40346864	40349700	MACS_peak_1882	406.10
chr1	40357609	40360243	MACS_peak_1883	483.40
chr1	40366752	40368721	MACS_peak_1884	808.52
chr1	40385004	40385960	MACS_peak_1885	142.89
chr1	40391544	40393833	MACS_peak_1886	527.55
chr1	40420049	40421757	MACS_peak_1887	220.86
chr1	40427277	40428216	MACS_peak_1888	116.37
chr1	40438848	40439950	MACS_peak_1889	250.87
chr1	40454286	40455093	MACS_peak_1890	69.41
chr1	40489929	40490911	MACS_peak_1891	158.59
chr1	40495805	40497057	MACS_peak_1892	159.13
chr1	40504573	40507460	MACS_peak_1893	729.85
chr1	40522387	40523306	MACS_peak_1894	57.84
chr1	40524201	40525943	MACS_peak_1895	119.33
chr1	40535930	40537101	MACS_peak_1896	114.03
chr1	40543874	40544735	MACS_peak_1897	51.41
chr1	40550195	40551154	MACS_peak_1898	193.47
chr1	40562116	40563970	MACS_peak_1899	664.73
chr1	40609031	40610703	MACS_peak_1900	583.75
chr1	40618506	40619488	MACS_peak_1901	178.50
chr1	40626306	40628938	MACS_peak_1902	493.96
chr1	40632741	40633753	MACS_peak_1903	61.28
chr1	40643666	40644284	MACS_peak_1904	59.02
chr1	40653094	40654321	MACS_peak_1905	104.16
chr1	40675455	40676811	MACS_peak_1906	93.28
chr1	40692742	40693395	MACS_peak_1907	71.36
chr1	40713955	40715047	MACS_peak_1908	109.97
chr1	40721775	40724670	MACS_peak_1909	1139.42
chr1	40733067	40734366	MACS_peak_1910	272.18
chr1	40744709	40749045	MACS_peak_1911	412.20
chr1	40758719	40760052	MACS_peak_1912	86.53
chr1	40770931	40772755	MACS_peak_1913	535.89
chr1	40780486	40781644	MACS_peak_1914	167.89
chr1	40803990	40805663	MACS_peak_1915	401.57
chr1	40838485	40841623	MACS_peak_1916	466.78
chr1	40847661	40852615	MACS_peak_1917	294.48
chr1	40855707	40856952	MACS_peak_1918	61.99
chr1	40862447	40863764	MACS_peak_1919	122.66
chr1	40869766	40871049	MACS_peak_1920	306.93
chr1	40876141	40877455	MACS_peak_1921	142.14
chr1	40903206	40904778	MACS_peak_1922	144.49
chr1	40914675	40916758	MACS_peak_1923	708.10
chr1	40927921	40929441	MACS_peak_1924	268.84
chr1	40960408	40961809	MACS_peak_1925	154.15
chr1	40973734	40975596	MACS_peak_1926	769.30
chr1	40996523	40999495	MACS_peak_1927	886.16
chr1	41057337	41058675	MACS_peak_1928	484.80
chr1	41059177	41060033	MACS_peak_1929	57.57
chr1	41077619	41078939	MACS_peak_1930	329.71
chr1	41090240	41091601	MACS_peak_1931	226.89
chr1	41116619	41117868	MACS_peak_1932	90.04
chr1	41134175	41135509	MACS_peak_1933	237.57
chr1	41149432	41150128	MACS_peak_1934	59.92
chr1	41155981	41160625	MACS_peak_1935	592.02
chr1	41164765	41165818	MACS_peak_1936	66.15
chr1	41174604	41178493	MACS_peak_1937	205.22
chr1	41188450	41189372	MACS_peak_1938	82.86
chr1	41215057	41217058	MACS_peak_1939	115.38
chr1	41227033	41227751	MACS_peak_1940	66.86
chr1	41239471	41240567	MACS_peak_1941	99.94
chr1	41262449	41263534	MACS_peak_1942	91.59
chr1	41313717	41315065	MACS_peak_1943	252.60
chr1	41315230	41316458	MACS_peak_1944	180.31
chr1	41327707	41328970	MACS_peak_1945	1332.57
chr1	41333653	41335156	MACS_peak_1946	413.24
chr1	41346562	41347738	MACS_peak_1947	148.10
chr1	41351407	41352266	MACS_peak_1948	67.79
chr1	41364651	41365522	MACS_peak_1949	75.46
chr1	41384907	41386115	MACS_peak_1950	257.69
chr1	41395616	41396353	MACS_peak_1951	53.40
chr1	41417552	41419019	MACS_peak_1952	832.33
chr1	41432992	41434599	MACS_peak_1953	183.75
chr1	41444512	41447628	MACS_peak_1954	444.41
chr1	41468621	41470155	MACS_peak_1955	423.47
chr1	41488147	41489841	MACS_peak_1956	73.76
chr1	41509447	41513021	MACS_peak_1957	894.84
chr1	41538311	41539217	MACS_peak_1958	60.61
chr1	41566802	41568822	MACS_peak_1959	364.42
chr1	41574297	41576304	MACS_peak_1960	506.34
chr1	41583806	41587672	MACS_peak_1961	156.33
chr1	41616498	41617409	MACS_peak_1962	65.94
chr1	41617791	41619229	MACS_peak_1963	132.95
chr1	41619458	41620538	MACS_peak_1964	54.75
chr1	41639728	41641838	MACS_peak_1965	461.51
chr1	41657150	41658171	MACS_peak_1966	55.46
chr1	41679450	41683387	MACS_peak_1967	261.26
chr1	41689096	41690492	MACS_peak_1968	71.00
chr1	41697689	41699202	MACS_peak_1969	142.24
chr1	41702363	41707106	MACS_peak_1970	233.36
chr1	41713909	41715779	MACS_peak_1971	102.52
chr1	41733267	41734964	MACS_peak_1972	398.26
chr1	41748011	41749178	MACS_peak_1973	223.25
chr1	41783487	41784603	MACS_peak_1974	50.83
chr1	41806142	41809069	MACS_peak_1975	311.91
chr1	41825594	41827179	MACS_peak_1976	322.47
chr1	41837200	41838437	MACS_peak_1977	126.22
chr1	41852689	41854219	MACS_peak_1978	240.49
chr1	41882277	41883676	MACS_peak_1979	230.57
chr1	41897064	41899254	MACS_peak_1980	543.54
chr1	41903732	41906315	MACS_peak_1981	62.08
chr1	41907866	41909353	MACS_peak_1982	319.71
chr1	41914124	41917238	MACS_peak_1983	159.94
chr1	41927475	41928442	MACS_peak_1984	81.81
chr1	41942055	41943343	MACS_peak_1985	94.23
chr1	41947371	41951986	MACS_peak_1986	703.02
chr1	41963685	41967533	MACS_peak_1987	196.91
chr1	41980017	41982561	MACS_peak_1988	403.22
chr1	42039117	42040768	MACS_peak_1989	499.43
chr1	42083372	42084546	MACS_peak_1990	92.54
chr1	42087671	42090052	MACS_peak_1991	236.87
chr1	42126716	42127750	MACS_peak_1992	81.89
chr1	42131872	42134563	MACS_peak_1993	257.28
chr1	42160413	42161591	MACS_peak_1994	199.00
chr1	42177714	42178916	MACS_peak_1995	84.95
chr1	42221571	42222165	MACS_peak_1996	55.97
chr1	42238399	42239505	MACS_peak_1997	102.49
chr1	42245788	42247855	MACS_peak_1998	149.28
chr1	42255087	42256367	MACS_peak_1999	79.56
[truncated: 101,034 more rows]
